# Supplementary material for: In vivo efficacy assessment of the CDK4/6 inhibitor palbociclib and the PLK1 inhibitor volasertib in human chordoma xenografts
Source: Front Oncol. 2022 Nov 25;12:960720. doi: 10.3389/fonc.2022.960720 (PMC9732546; doi:10.3389/fonc.2022.960720)
Supplement: Supplementary Table 1 — Differential supervised analysis of the gene expression, comparing control tumors and tumors treated with palbociclib for the responding CD3 PDX model. [file DataSheet_1.xlsx]

## Sheet: normalized_counts
CD3 Palbo vs CD3 CTL
Sample		CD3 E2504 CTLM18	CD3 E2504 CTLM16	CD3 E2504 CTLM5	CD3 E2504 palboM11	CD3 E2504 palboM22	CD3 E2504 palboM8
Group		A	A	A	B	B	B			B/A
Ensembl_ID	Gene_ID	D765R01.R1.fastq.gz_read_counts.txt	D765R02.R1.fastq.gz_read_counts.txt	D765R03.R1.fastq.gz_read_counts.txt	D765R04.R1.fastq.gz_read_counts.txt	D765R05.R1.fastq.gz_read_counts.txt	D765R06.R1.fastq.gz_read_counts.txt		baseMean	log2FoldChange	|log2FoldChange|	Adjusted p-value
ENSG00000131747	TOP2A	445.771	564.897	725.743	16.3868	43.8883	6.88404	ENSG00000131747	300.595	-4.01473	4.01473	2.21101e-26
ENSG00000214357	NEURL1B	121.914	114.486	171.608	2.18491	0	0	ENSG00000214357	68.3654	-4.54484	4.54484	2.29803e-22
ENSG00000148773	MKI67	115.93	110.72	147.416	0	5.06404	0	ENSG00000148773	63.1884	-4.27793	4.27793	4.2662e-20
ENSG00000117724	CENPF	219.894	255.333	359.847	7.64719	15.1921	33.2729	ENSG00000117724	148.531	-3.26853	3.26853	1.00203e-16
ENSG00000175063	UBE2C	53.1036	57.2429	100.546	1.09246	1.68801	1.14734	ENSG00000175063	35.8033	-3.51019	3.51019	1.83165e-11
ENSG00000089685	BIRC5	124.158	157.418	216.967	28.4038	20.2562	29.8308	ENSG00000089685	96.1722	-2.3	2.3	8.74307e-09
ENSG00000161888	SPC24	72.5499	79.8388	102.814	7.64719	3.37603	10.3261	ENSG00000161888	46.0919	-2.74651	2.74651	1.03011e-08
ENSG00000162063	CCNF	119.67	103.941	126.249	19.6642	13.5041	18.3574	ENSG00000162063	66.8976	-2.3401	2.3401	1.96938e-08
ENSG00000123485	HJURP	55.3474	75.3196	54.4307	4.36982	1.68801	4.58936	ENSG00000123485	32.6241	-2.8657	2.8657	4.65927e-08
ENSG00000166803	PCLAF	73.2979	101.681	151.196	5.46228	8.44007	18.3574	ENSG00000166803	59.7393	-2.61596	2.61596	5.15783e-08
ENSG00000117868	ESYT2	1903.5	1809.93	1250.39	565.892	597.557	448.61	ENSG00000117868	1095.98	-1.5215	1.5215	2.43632e-07
ENSG00000154237	LRRK1	127.897	119.005	108.105	339.754	545.228	360.265	ENSG00000154237	266.709	1.66655	1.66655	2.47741e-07
ENSG00000167772	ANGPTL4	1875.83	1432.58	1084.08	399.839	489.524	217.995	ENSG00000167772	916.64	-1.80606	1.80606	2.47741e-07
ENSG00000178999	AURKB	33.6572	39.9194	33.2632	0	0	0	ENSG00000178999	17.8066	-3.0578	3.0578	2.47741e-07
ENSG00000239809	AC008026.2	766.636	1225.45	775.637	2549.79	5388.14	2757.06	ENSG00000239809	2243.79	1.76889	1.76889	5.28783e-07
ENSG00000068489	PRR11	97.2319	113.733	156.488	9.8321	32.0723	11.4734	ENSG00000068489	70.1384	-2.31741	2.31741	6.35053e-07
ENSG00000109472	CPE	37.3969	29.3746	29.4833	146.389	146.857	121.618	ENSG00000109472	85.1865	1.87467	1.87467	8.41569e-07
ENSG00000196586	MYO6	340.312	289.227	229.819	709.003	818.686	1024.57	ENSG00000196586	568.604	1.46618	1.46618	1.70074e-06
ENSG00000197696	NMB	627.52	422.543	446.785	170.423	178.929	125.06	ENSG00000197696	328.543	-1.53391	1.53391	3.12153e-06
ENSG00000140451	PIF1	114.434	124.277	151.952	27.3114	38.8243	22.9468	ENSG00000140451	79.9578	-1.87405	1.87405	7.32918e-06
ENSG00000170004	CHD3	689.598	1162.93	585.886	2478.78	3654.55	2051.44	ENSG00000170004	1770.53	1.59267	1.59267	7.32918e-06
ENSG00000166448	TMEM130	136.125	108.46	181.436	384.544	398.371	583.996	ENSG00000166448	298.822	1.54194	1.54194	9.61109e-06
ENSG00000145920	CPLX2	20.1943	6.02557	11.3397	83.0266	64.1445	99.8186	ENSG00000145920	47.4249	2.1818	2.1818	1.22244e-05
ENSG00000171241	SHCBP1	120.418	153.652	163.292	18.5717	38.8243	41.3042	ENSG00000171241	89.3437	-1.86954	1.86954	1.22244e-05
ENSG00000171401	KRT13	238.592	514.433	702.307	158.406	97.9048	87.1978	ENSG00000171401	299.807	-1.81349	1.81349	1.73773e-05
ENSG00000196628	TCF4	734.475	831.529	717.427	2073.48	2440.87	1458.27	ENSG00000196628	1376.01	1.30124	1.30124	1.94703e-05
ENSG00000123416	TUBA1B	755.417	784.077	1667.7	229.416	408.499	167.512	ENSG00000123416	668.769	-1.75626	1.75626	2.12192e-05
ENSG00000167900	TK1	31.4134	26.3619	64.2585	2.18491	1.68801	2.29468	ENSG00000167900	21.3669	-2.55781	2.55781	2.12192e-05
ENSG00000197061	HIST1H4C	134.629	114.486	190.507	19.6642	32.0723	45.8936	ENSG00000197061	89.542	-1.86098	1.86098	2.65007e-05
ENSG00000139117	CPNE8	71.0541	86.6176	54.4307	228.323	317.347	182.427	ENSG00000139117	156.7	1.59733	1.59733	2.72739e-05
ENSG00000138829	FBN2	62.0788	91.8899	92.2298	261.097	403.435	199.637	ENSG00000138829	185.061	1.6197	1.6197	2.77411e-05
ENSG00000235297	FAUP1	968.579	1272.15	820.24	2444.91	4858.1	2339.43	ENSG00000235297	2117.24	1.50802	1.50802	2.94922e-05
ENSG00000126787	DLGAP5	22.4381	42.179	30.2393	2.18491	0	0	ENSG00000126787	16.1736	-2.58735	2.58735	3.23924e-05
ENSG00000149636	DSN1	118.174	116.745	120.201	16.3868	42.2003	21.7995	ENSG00000149636	72.5845	-1.85677	1.85677	3.60902e-05
ENSG00000167553	TUBA1C	352.279	360.781	582.106	138.742	170.489	122.765	ENSG00000167553	287.86	-1.45424	1.45424	4.09042e-05
ENSG00000173432	SAA1	8.22731	3.01278	9.82777	62.2699	35.4483	68.8404	ENSG00000173432	31.2711	2.23668	2.23668	4.45301e-05
ENSG00000185551	NR2F2	449.511	434.594	337.168	1443.13	756.23	1208.15	ENSG00000185551	771.464	1.3701	1.3701	4.85933e-05
ENSG00000105011	ASF1B	23.934	27.8683	30.2393	0	1.68801	0	ENSG00000105011	13.9549	-2.55261	2.55261	5.1618e-05
ENSG00000092853	CLSPN	64.3226	78.3324	79.3781	2.18491	10.1281	18.3574	ENSG00000092853	42.1173	-2.16508	2.16508	6.30001e-05
ENSG00000124766	SOX4	1539.26	1169.71	1251.15	3405.18	2505.01	3460.38	ENSG00000124766	2221.78	1.17411	1.17411	6.30001e-05
ENSG00000171848	RRM2	19.4464	22.5959	30.9953	0	0	0	ENSG00000171848	12.1729	-2.53105	2.53105	8.07212e-05
ENSG00000235137	HSP90AB6P	36.6489	57.9961	35.5312	136.557	224.506	126.207	ENSG00000235137	102.908	1.6622	1.6622	8.89853e-05
ENSG00000237649	KIFC1	15.7067	21.0895	39.3111	0	0	0	ENSG00000237649	12.6845	-2.51415	2.51415	9.43497e-05
ENSG00000125726	CD70	158.563	192.065	237.378	64.4549	45.5764	11.4734	ENSG00000125726	118.252	-1.88618	1.88618	9.71495e-05
ENSG00000088325	TPX2	99.4757	98.6687	161.78	9.8321	40.5123	21.7995	ENSG00000088325	72.0114	-1.92461	1.92461	0.000104695
ENSG00000136108	CKAP2	33.6572	33.1406	75.5982	5.46228	1.68801	5.7367	ENSG00000136108	25.8805	-2.28902	2.28902	0.000113338
ENSG00000137804	NUSAP1	26.9258	30.1278	68.0384	0	6.75205	1.14734	ENSG00000137804	22.1652	-2.39907	2.39907	0.000114489
ENSG00000140416	TPM1	1097.22	1277.42	1390.25	2380.46	3121.14	2713.46	ENSG00000140416	1996.66	1.06817	1.06817	0.000210137
ENSG00000240616	RPS6P25	50.1118	59.5025	24.9474	98.321	298.778	182.427	ENSG00000240616	119.015	1.76292	1.76292	0.000266671
ENSG00000186193	SAPCD2	23.934	30.1278	43.847	0	0	4.58936	ENSG00000186193	17.083	-2.3441	2.3441	0.00026998
ENSG00000272333	KMT2B	496.631	453.424	412.766	1081.53	847.383	1084.24	ENSG00000272333	729.328	1.08392	1.08392	0.000281614
ENSG00000117632	STMN1	83.769	48.9577	111.129	6.55473	25.3202	10.3261	ENSG00000117632	47.6762	-1.9891	1.9891	0.000295785
ENSG00000242861	AL591895.1	54.5994	47.4514	66.5264	13.1095	10.1281	4.58936	ENSG00000242861	32.734	-1.97733	1.97733	0.000438192
ENSG00000089472	HEPH	16.4546	31.6342	21.9235	78.6568	197.498	64.251	ENSG00000089472	68.403	1.83643	1.83643	0.000446535
ENSG00000164032	H2AFZ	215.406	216.167	508.776	101.598	104.657	66.5457	ENSG00000164032	202.192	-1.56049	1.56049	0.000453984
ENSG00000205940	HSP90AB2P	252.055	383.377	218.479	678.415	1264.32	575.965	ENSG00000205940	562.102	1.40101	1.40101	0.000533857
ENSG00000011243	AKAP8L	242.332	223.699	245.694	498.16	474.332	628.742	ENSG00000011243	385.493	1.10102	1.10102	0.000539071
ENSG00000114867	EIF4G1	335.824	509.161	477.025	979.932	1551.28	852.474	ENSG00000114867	784.283	1.24737	1.24737	0.000588512
ENSG00000174469	CNTNAP2	256.543	213.908	340.948	125.632	74.2726	83.7558	ENSG00000174469	182.51	-1.362	1.362	0.000629667
ENSG00000090889	KIF4A	23.934	39.1662	52.9187	5.46228	3.37603	3.44202	ENSG00000090889	21.3832	-2.12913	2.12913	0.000635755
ENSG00000160307	S100B	373.221	260.606	232.086	618.33	681.957	730.856	ENSG00000160307	482.843	1.14741	1.14741	0.000666947
ENSG00000166033	HTRA1	306.654	375.845	306.929	104.876	167.113	122.765	ENSG00000166033	230.697	-1.2296	1.2296	0.000693462
ENSG00000177350	RPL13AP3	18.6984	12.0511	10.5837	69.9171	70.8966	49.3356	ENSG00000177350	38.5804	1.78233	1.78233	0.000693702
ENSG00000079819	EPB41L2	148.84	163.444	96.7657	316.812	518.22	300.603	ENSG00000079819	257.447	1.3311	1.3311	0.000726357
ENSG00000235162	C12orf75	94.9881	104.694	154.22	39.3284	35.4483	12.6207	ENSG00000235162	73.55	-1.68736	1.68736	0.000765673
ENSG00000085552	IGSF9	115.182	63.2685	91.4738	233.785	219.442	278.804	ENSG00000085552	166.993	1.30855	1.30855	0.000804077
ENSG00000105968	H2AFV	219.894	271.904	362.871	121.263	111.409	94.0819	ENSG00000105968	196.904	-1.26723	1.26723	0.000891949
ENSG00000110042	DTX4	95.736	151.392	72.5743	371.435	388.243	206.521	ENSG00000110042	214.317	1.41603	1.41603	0.000914381
ENSG00000215319	EIF5P1	21.6902	33.1406	14.3637	101.598	102.969	66.5457	ENSG00000215319	56.7179	1.64524	1.64524	0.00109628
ENSG00000121440	PDZRN3	82.2731	209.389	104.326	400.931	563.796	285.688	ENSG00000121440	274.4	1.4545	1.4545	0.00114713
ENSG00000122870	BICC1	24.6819	28.6215	17.3876	69.9171	163.737	64.251	ENSG00000122870	61.4327	1.69263	1.69263	0.00122984
ENSG00000184897	H1FX	261.03	203.363	350.776	80.8417	113.097	112.439	ENSG00000184897	186.924	-1.28375	1.28375	0.00127234
ENSG00000254759	NAP1L1P1	26.1778	50.4641	10.5837	117.985	165.425	96.3766	ENSG00000254759	77.8355	1.71976	1.71976	0.00127793
ENSG00000152082	MZT2B	424.829	398.441	468.709	169.331	178.929	228.321	ENSG00000152082	311.426	-1.08684	1.08684	0.00132545
ENSG00000111676	ATN1	172.026	111.473	164.804	364.88	335.915	352.233	ENSG00000111676	250.222	1.14265	1.14265	0.00136575
ENSG00000181634	TNFSF15	162.302	229.725	251.742	522.194	418.627	547.281	ENSG00000181634	355.312	1.12503	1.12503	0.00136575
ENSG00000204580	DDR1	593.115	823.243	776.393	353.955	367.987	265.036	ENSG00000204580	529.955	-1.07878	1.07878	0.00136575
ENSG00000232864	NUCKS1P1	49.3639	88.8771	46.8709	163.868	347.731	135.386	ENSG00000232864	138.683	1.53987	1.53987	0.00136575
ENSG00000250346	EEF1GP2	14.9588	27.1151	12.0957	54.6228	136.729	59.6617	ENSG00000250346	50.8638	1.74819	1.74819	0.00160323
ENSG00000106976	DNM1	62.0788	44.4386	53.6747	117.985	182.305	149.154	ENSG00000106976	101.606	1.32673	1.32673	0.00177031
ENSG00000111206	FOXM1	30.6654	26.3619	49.1388	0	5.06404	5.7367	ENSG00000111206	19.4945	-2.06028	2.06028	0.00177031
ENSG00000131771	PPP1R1B	8.22731	6.77877	12.8517	45.8831	48.9524	44.7463	ENSG00000131771	27.9066	1.79648	1.79648	0.0017921
ENSG00000118193	KIF14	31.4134	21.0895	27.9713	1.09246	1.68801	3.44202	ENSG00000118193	14.4494	-2.09222	2.09222	0.00182157
ENSG00000267473		185.489	123.524	123.225	322.274	378.115	318.96	ENSG00000267473	241.931	1.14203	1.14203	0.00184092
ENSG00000169554	ZEB2	186.984	302.032	140.613	465.386	928.407	435.989	ENSG00000169554	409.902	1.36146	1.36146	0.00199552
ENSG00000132305	IMMT	228.121	238.763	223.015	381.267	524.972	687.257	ENSG00000132305	380.566	1.11869	1.11869	0.00201217
ENSG00000125844	RRBP1	1089	1279.68	1192.94	2095.33	3717.01	2176.5	ENSG00000125844	1925.08	1.0844	1.0844	0.00202
ENSG00000081189	MEF2C	233.357	373.585	219.235	725.39	1152.91	438.284	ENSG00000081189	523.794	1.32413	1.32413	0.00219578
ENSG00000141956	PRDM15	314.134	356.262	105.837	78.6568	74.2726	81.4611	ENSG00000141956	168.437	-1.48185	1.48185	0.00219578
ENSG00000075891	PAX2	58.3391	115.992	72.5743	15.2944	5.06404	29.8308	ENSG00000075891	49.5158	-1.75597	1.75597	0.00223247
ENSG00000145934	TENM2	3.73969	0.753196	3.02393	61.1775	10.1281	21.7995	ENSG00000145934	16.7703	2.08011	2.08011	0.00223247
ENSG00000124177	CHD6	463.721	524.978	499.704	1009.43	816.998	1438.76	ENSG00000124177	792.266	1.05875	1.05875	0.00231121
ENSG00000166147	FBN1	596.106	789.35	545.819	1582.97	3075.56	914.43	ENSG00000166147	1250.71	1.35163	1.35163	0.00234848
ENSG00000114030	KPNA1	73.2979	92.6431	80.8901	198.827	217.754	176.69	ENSG00000114030	140.017	1.15924	1.15924	0.00244488
ENSG00000138778	CENPE	62.8268	48.2046	79.3781	7.64719	13.5041	20.6521	ENSG00000138778	38.7021	-1.71739	1.71739	0.00244488
ENSG00000140682	TGFB1I1	281.225	284.708	201.091	68.8247	123.225	108.997	ENSG00000140682	178.012	-1.22848	1.22848	0.00267471
ENSG00000175556	LONRF3	44.8763	67.7877	49.1388	112.523	151.921	191.606	ENSG00000175556	102.975	1.32601	1.32601	0.00267471
ENSG00000196230	TUBB	2034.39	1654.77	2729.09	1021.45	1102.27	959.176	ENSG00000196230	1583.53	-0.994464	0.994464	0.00286803
ENSG00000214074	RPL23AP39	14.9588	15.8171	17.3876	40.4208	113.097	55.0723	ENSG00000214074	42.7923	1.67169	1.67169	0.00290044
ENSG00000176046	NUPR1	655.941	476.02	365.139	239.248	189.057	216.847	ENSG00000176046	357.042	-1.1171	1.1171	0.00304614
ENSG00000072501	SMC1A	309.646	494.097	330.364	785.475	1210.31	684.962	ENSG00000072501	635.808	1.138	1.138	0.00309816
ENSG00000111665	CDCA3	18.6984	16.5703	21.1675	0	1.68801	0	ENSG00000111665	9.68738	-2.0733	2.0733	0.0031123
ENSG00000131470	PSMC3IP	26.9258	27.8683	31.7512	3.27737	3.37603	3.44202	ENSG00000131470	16.1068	-1.95625	1.95625	0.00322758
ENSG00000129566	TEP1	37.3969	24.1023	55.1867	127.817	96.2168	138.828	ENSG00000129566	79.9247	1.41744	1.41744	0.00326308
ENSG00000137812	KNL1	32.1613	23.3491	47.6269	0	1.68801	8.03138	ENSG00000137812	18.8094	-1.99677	1.99677	0.0032838
ENSG00000130164	LDLR	56.0953	51.9705	46.1149	6.55473	16.8801	10.3261	ENSG00000130164	31.3236	-1.71598	1.71598	0.00345449
ENSG00000131242	RAB11FIP4	2323.84	1924.42	2001.84	955.898	1120.84	1193.23	ENSG00000131242	1586.68	-0.889008	0.889008	0.00345503
ENSG00000244089	HMGB1P30	3.73969	17.3235	15.8756	55.7152	81.0246	45.8936	ENSG00000244089	36.5954	1.74666	1.74666	0.0034659
ENSG00000187079	TEAD1	180.253	228.972	232.086	465.386	455.764	407.306	ENSG00000187079	328.294	0.985787	0.985787	0.00359604
ENSG00000090530	P3H2	245.324	195.078	231.33	96.1361	111.409	53.925	ENSG00000090530	155.534	-1.23173	1.23173	0.00370041
ENSG00000114480	GBE1	25.4299	20.3363	15.1196	2.18491	0	0	ENSG00000114480	10.5118	-2.03699	2.03699	0.00382868
ENSG00000112144	ICK	20.1943	25.6087	34.7752	84.1191	128.289	63.1037	ENSG00000112144	59.3483	1.48551	1.48551	0.00383191
ENSG00000247809	NR2F2-AS1	93.4922	64.0217	33.2632	17.4793	15.1921	5.7367	ENSG00000247809	38.1975	-1.74181	1.74181	0.00405731
ENSG00000168496	FEN1	29.1696	36.1534	69.5503	13.1095	0	2.29468	ENSG00000168496	25.0462	-1.92913	1.92913	0.00409346
ENSG00000178567	EPM2AIP1	462.225	451.164	407.474	232.693	202.562	217.995	ENSG00000178567	329.019	-0.954362	0.954362	0.00409346
ENSG00000259706	HSP90B2P	9.72319	27.8683	21.1675	83.0266	70.8966	66.5457	ENSG00000259706	46.538	1.56174	1.56174	0.00409346
ENSG00000138160	KIF11	18.6984	27.1151	21.1675	0	0	3.44202	ENSG00000138160	11.7372	-2.01438	2.01438	0.00411429
ENSG00000164611	PTTG1	50.8598	66.2813	105.081	27.3114	15.1921	9.17872	ENSG00000164611	45.6508	-1.64724	1.64724	0.00411429
ENSG00000106443	PHF14	149.588	143.86	127.761	341.938	290.338	268.478	ENSG00000106443	220.327	1.02209	1.02209	0.00420038
ENSG00000166750	SLFN5	45.6242	73.8132	53.6747	115.8	194.122	159.48	ENSG00000166750	107.086	1.27353	1.27353	0.00420038
ENSG00000197956	S100A6	1738.21	1343.7	1784.87	917.662	849.071	725.119	ENSG00000197956	1226.44	-0.913724	0.913724	0.00420038
ENSG00000100813	ACIN1	567.685	835.295	520.116	1423.47	1698.14	1065.88	ENSG00000100813	1018.43	1.04111	1.04111	0.00447663
ENSG00000150687	PRSS23	125.654	191.312	161.024	280.761	946.975	285.688	ENSG00000150687	331.902	1.41542	1.41542	0.00487508
ENSG00000176014	TUBB6	35.901	49.7109	50.6508	13.1095	8.44007	5.7367	ENSG00000176014	27.2582	-1.7218	1.7218	0.0049057
ENSG00000126368	NR1D1	10.4711	30.881	9.82777	51.3454	118.161	59.6617	ENSG00000126368	46.7247	1.66065	1.66065	0.00547068
ENSG00000008294	SPAG9	1192.96	1113.98	1141.53	1876.84	2140.4	2259.11	ENSG00000008294	1620.8	0.824737	0.824737	0.00562537
ENSG00000180189	HMGB1P14	58.3391	115.239	29.4833	157.314	428.755	162.922	ENSG00000180189	158.675	1.53217	1.53217	0.00568549
ENSG00000134824	FADS2	80.7773	39.1662	63.5025	10.9246	23.6322	4.58936	ENSG00000134824	37.0987	-1.70278	1.70278	0.00570377
ENSG00000134369	NAV1	84.517	176.248	99.7896	380.174	516.532	173.248	ENSG00000134369	238.418	1.35357	1.35357	0.00573715
ENSG00000185920	PTCH1	59.0871	77.5792	107.349	242.525	163.737	203.079	ENSG00000185920	142.226	1.19062	1.19062	0.00573715
ENSG00000079102	RUNX1T1	32.1613	51.2173	21.1675	143.112	162.049	59.6617	ENSG00000079102	78.2281	1.48571	1.48571	0.00632663
ENSG00000174807	CD248	101.72	214.661	71.8183	343.031	822.062	201.932	ENSG00000174807	292.537	1.49369	1.49369	0.00633087
ENSG00000129355	CDKN2D	41.1366	39.9194	64.2585	10.9246	15.1921	3.44202	ENSG00000129355	29.1455	-1.71288	1.71288	0.00640731
ENSG00000119969	HELLS	59.0871	76.826	85.426	15.2944	32.0723	17.2101	ENSG00000119969	47.6526	-1.48786	1.48786	0.00648829
ENSG00000172201	ID4	137.621	184.533	114.909	57.9001	50.6404	60.809	ENSG00000172201	101.069	-1.21488	1.21488	0.00668185
ENSG00000134057	CCNB1	23.934	18.0767	27.2153	3.27737	1.68801	1.14734	ENSG00000134057	12.5565	-1.91322	1.91322	0.00674108
ENSG00000135414	GDF11	45.6242	39.1662	21.1675	115.8	106.345	90.6399	ENSG00000135414	69.7905	1.3453	1.3453	0.00681112
ENSG00000126878	AIF1L	65.8185	48.9577	95.2537	20.7566	18.5681	19.5048	ENSG00000126878	44.8099	-1.49736	1.49736	0.00681549
ENSG00000125148	MT2A	89.7525	78.3324	177.656	39.3284	40.5123	9.17872	ENSG00000125148	72.46	-1.5644	1.5644	0.00706699
ENSG00000042753	AP2S1	709.045	1092.89	695.503	1532.71	3853.73	1312.56	ENSG00000042753	1532.74	1.25447	1.25447	0.00707684
ENSG00000105894	PTN	275.989	210.895	297.101	64.4549	129.977	126.207	ENSG00000105894	184.104	-1.16561	1.16561	0.00759539
ENSG00000127951	FGL2	605.082	636.451	759.006	391.099	339.291	282.246	ENSG00000127951	502.196	-0.922571	0.922571	0.00759539
ENSG00000156299	TIAM1	53.1036	93.3963	54.4307	180.255	140.105	188.164	ENSG00000156299	118.242	1.19826	1.19826	0.0076121
ENSG00000136527	TRA2B	353.774	406.726	339.436	731.945	806.87	593.175	ENSG00000136527	538.654	0.89868	0.89868	0.00781295
ENSG00000171988	JMJD1C	109.947	124.277	104.326	247.987	292.026	199.637	ENSG00000171988	179.7	1.03609	1.03609	0.00781295
ENSG00000126785	RHOJ	5.9835	13.5575	10.5837	45.8831	40.5123	43.5989	ENSG00000126785	26.6865	1.61835	1.61835	0.00815255
ENSG00000135047	CTSL	412.862	463.216	661.484	989.764	1070.2	991.302	ENSG00000135047	764.805	0.927142	0.927142	0.00815255
ENSG00000092758	COL9A3	261.03	198.091	334.9	138.742	109.721	57.367	ENSG00000092758	183.308	-1.21862	1.21862	0.00884124
ENSG00000176396	EID2	29.9175	32.3874	42.335	4.36982	6.75205	8.03138	ENSG00000176396	20.6322	-1.7201	1.7201	0.00919263
ENSG00000237186	AC092418.1	192.22	491.837	209.407	936.234	965.544	487.619	ENSG00000237186	547.144	1.24465	1.24465	0.00964638
ENSG00000138180	CEP55	8.22731	17.3235	34.7752	0	0	2.29468	ENSG00000138180	10.4368	-1.89563	1.89563	0.00981347
ENSG00000075426	FOSL2	471.949	415.011	239.646	152.944	185.681	159.48	ENSG00000075426	270.785	-1.07521	1.07521	0.0101554
ENSG00000179091	CYC1	74.7938	37.6598	79.3781	15.2944	18.5681	18.3574	ENSG00000179091	40.6753	-1.50378	1.50378	0.0101554
ENSG00000104738	MCM4	268.51	275.67	325.828	127.817	145.169	152.596	ENSG00000104738	215.932	-0.960497	0.960497	0.0104062
ENSG00000109255	NMU	20.1943	19.5831	25.7034	3.27737	1.68801	1.14734	ENSG00000109255	11.9323	-1.85179	1.85179	0.0104062
ENSG00000158373	HIST1H2BD	5.23556	24.1023	18.1436	0	0	0	ENSG00000158373	7.91357	-1.86349	1.86349	0.0111685
ENSG00000157322	CLEC18A	1174.26	788.596	675.092	1876.84	1264.32	3023.24	ENSG00000157322	1467.06	1.10685	1.10685	0.0112856
ENSG00000132466	ANKRD17	504.11	556.612	395.379	801.862	1022.94	955.734	ENSG00000132466	706.105	0.878027	0.878027	0.0113535
ENSG00000253541	SEPT10P1	17.2026	38.413	15.1196	64.4549	106.345	71.1351	ENSG00000253541	52.1117	1.44251	1.44251	0.0116265
ENSG00000185950	IRS2	199.699	183.027	207.895	113.615	77.6486	60.809	ENSG00000185950	140.449	-1.1048	1.1048	0.0120613
ENSG00000186918	ZNF395	940.906	662.059	594.958	294.963	344.355	431.4	ENSG00000186918	544.773	-0.962659	0.962659	0.0120867
ENSG00000196155	PLEKHG4	24.6819	25.6087	42.335	1.09246	8.44007	4.58936	ENSG00000196155	17.7912	-1.75985	1.75985	0.0129095
ENSG00000167371	PRRT2	391.919	269.644	154.22	77.5643	87.7767	142.27	ENSG00000167371	187.233	-1.22729	1.22729	0.0131425
ENSG00000078403	MLLT10	74.7938	61.0089	53.6747	149.666	153.609	131.944	ENSG00000078403	104.116	1.08346	1.08346	0.0134883
ENSG00000105193	RPS16	1566.93	1293.99	1759.93	854.3	931.783	702.172	ENSG00000105193	1184.85	-0.84427	0.84427	0.0134883
ENSG00000109805	NCAPG	11.2191	29.3746	40.823	0	6.75205	1.14734	ENSG00000109805	14.886	-1.82632	1.82632	0.0134883
ENSG00000129521	EGLN3	53.1036	19.5831	25.7034	3.27737	3.37603	8.03138	ENSG00000129521	18.8458	-1.74267	1.74267	0.0134883
ENSG00000134884	ARGLU1	566.189	887.265	609.321	1456.24	1652.57	1056.7	ENSG00000134884	1038.05	0.942008	0.942008	0.0134883
ENSG00000136149	RPL13AP25	131.637	116.745	105.837	263.282	281.898	199.637	ENSG00000136149	183.173	0.986618	0.986618	0.0134883
ENSG00000184675	AMER1	23.1861	71.5536	36.2871	117.985	185.681	99.8186	ENSG00000184675	89.0853	1.35478	1.35478	0.0134883
ENSG00000203875	SNHG5	584.887	416.517	554.135	1058.59	803.494	1141.6	ENSG00000203875	759.871	0.891272	0.891272	0.0134883
ENSG00000085224	ATRX	543.751	794.622	524.651	1174.39	1291.33	1095.71	ENSG00000085224	904.076	0.877778	0.877778	0.0135641
ENSG00000099250	NRP1	30.6654	48.9577	22.6795	72.102	148.545	90.6399	ENSG00000099250	68.9316	1.34217	1.34217	0.0136168
ENSG00000039068	CDH1	80.7773	120.511	171.608	43.6982	55.7044	36.7149	ENSG00000039068	84.8357	-1.26202	1.26202	0.0138047
ENSG00000083782	EPYC	36.6489	22.5959	61.9905	117.985	106.345	119.323	ENSG00000083782	77.4814	1.2875	1.2875	0.0140323
ENSG00000132432	SEC61G	255.795	400.7	316	130.002	195.81	118.176	ENSG00000132432	236.081	-1.0386	1.0386	0.0140351
ENSG00000175352	NRIP3	39.6407	28.6215	44.6029	0	11.8161	6.88404	ENSG00000175352	21.9275	-1.72263	1.72263	0.0146301
ENSG00000167566	NCKAP5L	79.2814	38.413	76.3542	159.498	148.545	169.806	ENSG00000167566	111.983	1.15457	1.15457	0.0146615
ENSG00000081923	ATP8B1	8.22731	9.79155	13.6077	30.5887	67.5205	35.5675	ENSG00000081923	27.5506	1.55888	1.55888	0.0148544
ENSG00000077235	GTF3C1	106.207	105.447	139.857	263.282	217.754	244.383	ENSG00000077235	179.488	0.967316	0.967316	0.015004
ENSG00000196159	FAT4	73.2979	73.8132	71.8183	205.382	106.345	209.963	ENSG00000196159	123.437	1.1254	1.1254	0.015004
ENSG00000149115	TNKS1BP1	44.8763	67.7877	54.4307	154.036	148.545	103.261	ENSG00000149115	95.4894	1.13762	1.13762	0.0152585
ENSG00000107957	SH3PXD2A	448.763	373.585	378.747	710.096	683.645	775.602	ENSG00000107957	561.74	0.808492	0.808492	0.0160399
ENSG00000001617	SEMA3F	43.3804	79.0856	61.9905	143.112	462.516	67.6931	ENSG00000001617	142.963	1.46853	1.46853	0.0166295
ENSG00000163931	TKT	317.126	358.521	441.493	568.077	680.269	1095.71	ENSG00000163931	576.866	0.983346	0.983346	0.0166295
ENSG00000165801	ARHGEF40	119.67	106.201	117.933	210.844	214.378	278.804	ENSG00000165801	174.638	0.956746	0.956746	0.0166295
ENSG00000013364	MVP	56.8433	45.945	45.3589	137.649	102.969	111.292	ENSG00000013364	83.3429	1.11635	1.11635	0.017169
ENSG00000078246	TULP3	94.9881	108.46	91.4738	24.034	23.6322	53.925	ENSG00000078246	66.0856	-1.2909	1.2909	0.017169
ENSG00000106244	PDAP1	196.708	274.917	201.091	361.603	708.966	405.011	ENSG00000106244	358.049	1.02809	1.02809	0.017169
ENSG00000187583	PLEKHN1	43.3804	23.3491	41.579	122.355	70.8966	105.555	ENSG00000187583	67.8525	1.26023	1.26023	0.017169
ENSG00000120057	SFRP5	2.24381	0.753196	0	48.068	0	22.9468	ENSG00000120057	12.3353	1.79151	1.79151	0.0172585
ENSG00000159147	DONSON	134.629	173.235	159.512	75.3794	48.9524	76.8718	ENSG00000159147	111.43	-1.08211	1.08211	0.0173149
ENSG00000103257	SLC7A5	241.584	201.103	294.077	104.876	124.913	123.913	ENSG00000103257	181.744	-0.975534	0.975534	0.0173235
ENSG00000271480	MTND3P19	41.8845	17.3235	41.579	107.061	106.345	78.0191	ENSG00000271480	65.3686	1.2937	1.2937	0.0174444
ENSG00000080493	SLC4A4	15.7067	39.1662	3.77991	56.8077	72.5846	131.944	ENSG00000080493	53.3315	1.57995	1.57995	0.0174965
ENSG00000145016	RUBCN	133.881	164.197	105.837	57.9001	48.9524	61.9564	ENSG00000145016	95.454	-1.11552	1.11552	0.0177599
ENSG00000102007	PLP2	445.771	387.143	636.537	281.853	244.762	172.101	ENSG00000102007	361.361	-0.984156	0.984156	0.0178906
ENSG00000111247	RAD51AP1	20.9423	36.1534	27.9713	5.46228	6.75205	1.14734	ENSG00000111247	16.4048	-1.70147	1.70147	0.0178906
ENSG00000115053	NCL	1307.39	1618.62	1427.29	2267.94	2429.05	3084.05	ENSG00000115053	2022.39	0.794299	0.794299	0.0178906
ENSG00000100632	ERH	664.169	615.361	793.025	393.284	411.875	258.151	ENSG00000100632	522.644	-0.899042	0.899042	0.0182077
ENSG00000183199	HSP90AB3P	35.1531	90.3835	31.7512	167.146	226.194	90.6399	ENSG00000183199	106.878	1.34037	1.34037	0.0182077
ENSG00000108106	UBE2S	23.1861	19.5831	41.579	0	6.75205	4.58936	ENSG00000108106	15.9483	-1.73269	1.73269	0.0183066
ENSG00000127364	TAS2R4	103.215	73.8132	80.8901	235.97	128.289	226.026	ENSG00000127364	141.367	1.07759	1.07759	0.0188673
ENSG00000090621	PABPC4	576.66	513.68	536.747	979.932	800.118	1215.03	ENSG00000090621	770.362	0.83028	0.83028	0.0191146
ENSG00000111142	METAP2	1611.81	1564.39	1626.87	2561.81	2508.39	3253.86	ENSG00000111142	2187.85	0.755718	0.755718	0.0192253
ENSG00000170312	CDK1	17.9505	19.5831	14.3637	0	3.37603	0	ENSG00000170312	9.21221	-1.77222	1.77222	0.0192253
ENSG00000159335	PTMS	443.527	451.918	489.12	731.945	869.327	837.558	ENSG00000159335	637.232	0.774943	0.774943	0.0193637
ENSG00000204228	HSD17B8	41.1366	88.8771	35.5312	104.876	217.754	144.565	ENSG00000204228	105.457	1.26579	1.26579	0.0193637
ENSG00000146216	TTBK1	14.2108	23.3491	9.07178	55.7152	70.8966	40.1569	ENSG00000146216	35.5667	1.44186	1.44186	0.0194704
ENSG00000203914	HSP90B3P	9.72319	15.8171	10.5837	33.8661	62.4565	40.1569	ENSG00000203914	28.7673	1.47379	1.47379	0.0194704
ENSG00000094804	CDC6	22.4381	21.0895	28.7273	2.18491	1.68801	5.7367	ENSG00000094804	13.6441	-1.71056	1.71056	0.0194828
ENSG00000229097	CALM2P2	169.782	475.267	186.728	707.911	1109.02	424.516	ENSG00000229097	512.205	1.22723	1.22723	0.0199095
ENSG00000125898	FAM110A	20.1943	32.3874	23.4354	2.18491	3.37603	5.7367	ENSG00000125898	14.5525	-1.68767	1.68767	0.0205612
ENSG00000147419	CCDC25	353.774	344.964	309.197	544.043	570.549	733.15	ENSG00000147419	475.946	0.823813	0.823813	0.0210501
ENSG00000256045	MTRNR2L10	64.3226	206.376	62.7465	221.768	371.363	343.055	ENSG00000256045	211.605	1.26071	1.26071	0.02124
ENSG00000008018	PSMB1	390.423	300.525	470.977	179.163	214.378	197.342	ENSG00000008018	292.135	-0.906988	0.906988	0.0214183
ENSG00000082068	WDR70	124.906	183.78	108.861	270.929	346.043	259.299	ENSG00000082068	215.636	0.976155	0.976155	0.0214183
ENSG00000124209	RAB22A	86.7608	85.1112	86.9379	38.2359	28.6962	33.2729	ENSG00000124209	59.8358	-1.18067	1.18067	0.0214183
ENSG00000279591	AC002044.2	133.133	103.188	145.149	232.693	219.442	355.675	ENSG00000279591	198.213	0.989938	0.989938	0.0214183
ENSG00000013810	TACC3	37.3969	24.8555	66.5264	16.3868	1.68801	4.58936	ENSG00000013810	25.2405	-1.63159	1.63159	0.0218938
ENSG00000145358	DDIT4L	390.423	411.245	503.484	237.063	256.578	125.06	ENSG00000145358	320.642	-0.985608	0.985608	0.0230875
ENSG00000131711	MAP1B	982.042	695.2	539.015	430.427	308.906	366.001	ENSG00000131711	553.599	-0.924887	0.924887	0.0230977
ENSG00000026025	VIM	291.696	351.743	269.13	500.344	1434.81	410.748	ENSG00000026025	543.079	1.17881	1.17881	0.0232049
ENSG00000108592	FTSJ3	198.203	145.367	164.048	324.459	275.146	400.422	ENSG00000108592	251.274	0.908149	0.908149	0.0234159
ENSG00000148426	PROSER2	17.2026	12.0511	17.3876	0	1.68801	1.14734	ENSG00000148426	8.24611	-1.7278	1.7278	0.0248252
ENSG00000040633	PHF23	56.0953	61.7621	58.9666	99.4134	192.434	126.207	ENSG00000040633	99.1464	1.09284	1.09284	0.0252355
ENSG00000188229	TUBB4B	102.467	105.447	232.842	67.7322	52.3284	45.8936	ENSG00000188229	101.119	-1.20495	1.20495	0.0254131
ENSG00000119638	NEK9	310.394	399.947	283.493	823.711	1061.76	374.033	ENSG00000119638	542.223	1.05829	1.05829	0.0255221
ENSG00000135144	DTX1	1.49588	0.753196	0	16.3868	11.8161	11.4734	ENSG00000135144	6.98757	1.7202	1.7202	0.0255954
ENSG00000075945	KIFAP3	34.4051	55.7365	33.2632	89.5813	135.041	90.6399	ENSG00000075945	73.1112	1.16676	1.16676	0.0259469
ENSG00000133135	RNF128	33.6572	52.7237	34.0192	79.7492	327.475	45.8936	ENSG00000133135	95.5863	1.45243	1.45243	0.0266052
ENSG00000112992	NNT	57.5912	37.6598	58.9666	16.3868	11.8161	17.2101	ENSG00000112992	33.2718	-1.38364	1.38364	0.0266834
ENSG00000152818	UTRN	44.1283	37.6598	43.847	98.321	119.849	82.6085	ENSG00000152818	71.0689	1.10548	1.10548	0.0268527
ENSG00000065328	MCM10	17.2026	19.5831	24.1914	0	3.37603	3.44202	ENSG00000065328	11.2992	-1.69123	1.69123	0.0271527
ENSG00000110811	P3H3	421.837	299.019	234.354	157.314	173.865	129.649	ENSG00000110811	236.006	-0.962903	0.962903	0.0271527
ENSG00000133597	ADCK2	89.0046	88.8771	122.469	25.1265	60.7685	20.6521	ENSG00000133597	67.8163	-1.27153	1.27153	0.0271527
ENSG00000143476	DTL	37.3969	31.6342	41.579	0	15.1921	4.58936	ENSG00000143476	21.7319	-1.62951	1.62951	0.0271527
ENSG00000119403	PHF19	62.8268	111.473	133.053	12.017	37.1363	48.1883	ENSG00000119403	67.449	-1.34338	1.34338	0.0277982
ENSG00000162614	NEXN	32.9093	36.1534	19.6555	80.8417	118.161	55.0723	ENSG00000162614	57.1322	1.26038	1.26038	0.028065
ENSG00000174171	AC020659.1	54.5994	64.0217	38.5551	6.55473	0	24.0941	ENSG00000174171	31.3042	-1.57164	1.57164	0.028454
ENSG00000205955	HSP90AA5P	166.042	370.573	145.905	482.865	1120.84	302.898	ENSG00000205955	431.52	1.24382	1.24382	0.028454
ENSG00000250280	AC026124.1	43.3804	48.9577	34.7752	13.1095	8.44007	12.6207	ENSG00000250280	26.8806	-1.43203	1.43203	0.028454
ENSG00000274383	AC103691.1	117.426	161.184	130.785	231.601	236.322	379.77	ENSG00000274383	209.514	0.960076	0.960076	0.028454
ENSG00000276115	AC026356.2	216.902	177.754	148.928	336.476	315.658	383.212	ENSG00000276115	263.155	0.865696	0.865696	0.0284727
ENSG00000099991	CABIN1	91.9963	112.979	77.8661	150.759	246.45	207.669	ENSG00000099991	147.953	0.989582	0.989582	0.0287451
ENSG00000112308	C6orf62	86.7608	149.133	91.4738	225.046	337.603	177.838	ENSG00000112308	177.976	1.04734	1.04734	0.0288388
ENSG00000148153	INIP	584.887	538.535	711.379	1114.3	935.159	1178.32	ENSG00000148153	843.764	0.771134	0.771134	0.0288388
ENSG00000101150	TPD52L2	344.799	310.317	311.465	184.625	190.746	125.06	ENSG00000101150	244.502	-0.882975	0.882975	0.0293522
ENSG00000185567	AHNAK2	78.5335	49.7109	43.847	19.6642	5.06404	21.7995	ENSG00000185567	36.4365	-1.41935	1.41935	0.0293522
ENSG00000213368	ST13P11	26.1778	64.0217	23.4354	91.7662	200.874	68.8404	ENSG00000213368	79.1859	1.33675	1.33675	0.0293522
ENSG00000197555	SIPA1L1	37.3969	15.8171	31.7512	81.9341	84.4007	69.9877	ENSG00000197555	53.548	1.23799	1.23799	0.0294202
ENSG00000132436	FIGNL1	48.6159	85.8644	81.646	27.3114	21.9442	26.3888	ENSG00000132436	48.6285	-1.25458	1.25458	0.0298786
ENSG00000204248	COL11A2	812.26	383.377	348.508	252.357	165.425	261.594	ENSG00000204248	370.587	-1.05207	1.05207	0.0299414
ENSG00000069667	RORA	420.341	458.696	360.603	696.986	732.598	721.677	ENSG00000069667	565.15	0.753177	0.753177	0.0299785
ENSG00000133026	MYH10	112.191	164.95	129.273	281.853	398.371	195.048	ENSG00000133026	213.614	0.995678	0.995678	0.0302895
ENSG00000103034	NDRG4	144.352	160.431	174.632	97.2285	60.7685	59.6617	ENSG00000103034	116.179	-1.016	1.016	0.0311636
ENSG00000078304	PPP2R5C	351.531	279.436	294.077	184.625	168.801	102.113	ENSG00000078304	230.097	-0.936816	0.936816	0.0313589
ENSG00000168487	BMP1	77.0376	131.809	93.7418	205.382	445.636	134.239	ENSG00000168487	181.307	1.17352	1.17352	0.0315523
ENSG00000142449	FBN3	4.48763	21.8427	18.8995	0	1.68801	0	ENSG00000142449	7.81965	-1.66955	1.66955	0.0316566
ENSG00000196187	TMEM63A	353.027	424.049	417.302	687.154	712.342	656.278	ENSG00000196187	541.692	0.742269	0.742269	0.0329108
ENSG00000198933	TBKBP1	181.749	249.308	171.608	351.771	604.309	307.487	ENSG00000198933	311.039	0.96604	0.96604	0.0329108
ENSG00000100345	MYH9	857.884	1550.83	1202.77	2314.91	4429.35	1481.22	ENSG00000100345	1972.83	1.05347	1.05347	0.032972
ENSG00000156535	CD109	572.92	549.833	543.551	321.182	359.547	221.437	ENSG00000156535	428.078	-0.829487	0.829487	0.032972
ENSG00000233007	UBTFL11	3.73969	3.01278	6.80384	18.5717	43.8883	16.0628	ENSG00000233007	15.3465	1.59452	1.59452	0.032972
ENSG00000119401	TRIM32	14.2108	10.5447	24.1914	1.09246	0	2.29468	ENSG00000119401	8.72235	-1.66713	1.66713	0.0329931
ENSG00000126351	THRA	198.951	300.525	182.948	304.795	822.062	438.284	ENSG00000126351	374.594	1.05815	1.05815	0.0329931
ENSG00000198945	L3MBTL3	26.1778	24.8555	26.4594	64.4549	77.6486	60.809	ENSG00000198945	46.7342	1.17981	1.17981	0.0329931
ENSG00000117394	SLC2A1	165.294	178.507	210.163	100.506	96.2168	39.0096	ENSG00000117394	131.616	-1.08698	1.08698	0.0341394
ENSG00000151929	BAG3	17.9505	21.0895	23.4354	40.4208	104.657	50.483	ENSG00000151929	43.006	1.31211	1.31211	0.0342108
ENSG00000017797	RALBP1	167.538	224.452	112.641	310.257	543.54	270.772	ENSG00000017797	271.534	1.02817	1.02817	0.0342898
ENSG00000071242	RPS6KA2	72.5499	76.0728	50.6508	10.9246	38.8243	9.17872	ENSG00000071242	43.0335	-1.39045	1.39045	0.0342898
ENSG00000105993	DNAJB6	557.214	599.544	525.407	326.644	361.235	223.731	ENSG00000105993	432.296	-0.827504	0.827504	0.0345914
ENSG00000162923	WDR26	694.086	1287.97	604.786	1694.4	2783.53	1229.95	ENSG00000162923	1382.45	1.01936	1.01936	0.0359328
ENSG00000106245	BUD31	145.1	136.329	182.948	54.6228	79.3366	82.6085	ENSG00000106245	113.491	-0.993475	0.993475	0.0363773
ENSG00000140525	FANCI	86.0128	84.358	120.957	13.1095	32.0723	53.925	ENSG00000140525	65.0724	-1.27174	1.27174	0.0363773
ENSG00000164609	SLU7	246.819	184.533	158.756	324.459	381.491	415.337	ENSG00000164609	285.233	0.857987	0.857987	0.0363773
ENSG00000131016	AKAP12	65.0706	70.0472	77.8661	149.666	101.281	238.647	ENSG00000131016	117.096	1.0644	1.0644	0.036488
ENSG00000204387	C6orf48	47.868	34.647	71.0623	20.7566	15.1921	5.7367	ENSG00000204387	32.5438	-1.41383	1.41383	0.0367587
ENSG00000139793	MBNL2	57.5912	65.5281	51.4068	132.187	211.002	82.6085	ENSG00000139793	100.054	1.11007	1.11007	0.0369635
ENSG00000103550	KNOP1	169.034	159.678	149.684	316.812	226.194	378.622	ENSG00000103550	233.337	0.876582	0.876582	0.0372216
ENSG00000118816	CCNI	596.854	488.071	572.278	327.737	292.026	330.434	ENSG00000118816	434.567	-0.756008	0.756008	0.0372216
ENSG00000213719	CLIC1	1335.82	1866.42	1405.37	3047.95	5776.38	1649.87	ENSG00000213719	2513.64	1.04807	1.04807	0.0372216
ENSG00000177683	THAP5	123.41	94.9027	117.177	57.9001	45.5764	44.7463	ENSG00000177683	80.6187	-1.04035	1.04035	0.0373604
ENSG00000124225	PMEPA1	833.203	1686.41	870.891	2301.8	4518.81	1338.95	ENSG00000124225	1925.01	1.10168	1.10168	0.037743
ENSG00000139971	C14orf37	4.48763	5.27237	3.77991	15.2944	45.5764	16.0628	ENSG00000139971	15.0789	1.56841	1.56841	0.037743
ENSG00000214367	HAUS3	96.484	114.486	120.201	219.583	167.113	278.804	ENSG00000214367	166.112	0.923374	0.923374	0.037743
ENSG00000250133	HOXC-AS2	34.4051	22.5959	26.4594	91.7662	234.634	16.0628	ENSG00000250133	70.9872	1.46298	1.46298	0.037743
ENSG00000100644	HIF1A	104.711	166.456	88.4499	245.802	710.654	117.029	ENSG00000100644	238.85	1.277	1.277	0.03825
ENSG00000145824	CXCL14	1565.43	1332.4	2411.58	3251.15	2879.75	3645.1	ENSG00000145824	2514.24	0.821306	0.821306	0.0383095
ENSG00000163683	SMIM14	302.167	411.998	223.771	659.843	784.926	444.021	ENSG00000163683	471.121	0.920702	0.920702	0.0385035
ENSG00000145555	MYO10	107.703	59.5025	80.8901	164.961	192.434	166.364	ENSG00000145555	128.642	0.970394	0.970394	0.0387133
ENSG00000205100	HSP90AA4P	9.72319	29.3746	17.3876	38.2359	126.601	42.4516	ENSG00000205100	43.9623	1.40111	1.40111	0.0389546
ENSG00000213949	ITGA1	118.922	140.848	180.68	249.08	281.898	314.371	ENSG00000213949	214.3	0.868288	0.868288	0.0389546
ENSG00000169062	UPF3A	100.224	100.928	96.7657	194.457	194.122	180.132	ENSG00000169062	144.438	0.861611	0.861611	0.0397339
ENSG00000101057	MYBL2	71.802	105.447	182.192	0	11.8161	11.4734	ENSG00000101057	63.7884	-1.62176	1.62176	0.0399612
ENSG00000187699	C2orf88	0.747938	1.50639	3.02393	18.5717	10.1281	18.3574	ENSG00000187699	8.72259	1.61713	1.61713	0.040977
ENSG00000167191	GPRC5B	37.3969	98.6687	43.091	179.163	207.626	90.6399	ENSG00000167191	109.431	1.18548	1.18548	0.0413861
ENSG00000143344	RGL1	6.73144	5.27237	9.07178	25.1265	48.9524	19.5048	ENSG00000143344	19.1099	1.48197	1.48197	0.0415182
ENSG00000158864	NDUFS2	164.546	167.963	176.9	90.6738	82.7127	86.0505	ENSG00000158864	128.141	-0.891102	0.891102	0.0415182
ENSG00000163939	PBRM1	91.9963	106.201	81.646	173.7	285.274	143.417	ENSG00000163939	147.039	0.98521	0.98521	0.0418009
ENSG00000140259	MFAP1	280.477	201.857	207.895	380.174	415.251	452.052	ENSG00000140259	322.951	0.79768	0.79768	0.0439406
ENSG00000101412	E2F1	29.9175	26.3619	61.9905	8.73964	13.5041	8.03138	ENSG00000101412	24.7575	-1.43214	1.43214	0.0440349
ENSG00000010810	FYN	34.4051	51.9705	29.4833	63.3624	185.681	76.8718	ENSG00000010810	73.6291	1.21979	1.21979	0.0447352
ENSG00000213144	AC084880.1	30.6654	45.945	20.4115	65.5473	146.857	64.251	ENSG00000213144	62.2796	1.23055	1.23055	0.0447352
ENSG00000169676	DRD5	20.9423	13.5575	11.3397	0	3.37603	0	ENSG00000169676	8.20259	-1.60451	1.60451	0.044975
ENSG00000198466	ZNF587	1150.33	1059.75	991.092	1766.5	1505.71	2128.32	ENSG00000198466	1433.62	0.715507	0.715507	0.044975
ENSG00000140262	TCF12	56.8433	83.6048	73.3302	155.129	190.746	113.587	ENSG00000140262	112.207	0.983235	0.983235	0.0453547
ENSG00000075413	MARK3	191.472	202.61	150.44	320.089	332.539	329.287	ENSG00000075413	254.406	0.794347	0.794347	0.0454187
ENSG00000196968	FUT11	428.568	363.794	319.024	235.97	197.498	170.954	ENSG00000196968	285.968	-0.816572	0.816572	0.0454187
ENSG00000198626	RYR2	139.864	140.848	133.053	245.802	200.874	367.149	ENSG00000198626	204.598	0.895736	0.895736	0.0456463
ENSG00000154380	ENAH	153.327	203.363	177.656	272.021	465.892	301.75	ENSG00000154380	262.335	0.877518	0.877518	0.0457013
ENSG00000165124	SVEP1	11.967	36.9066	45.3589	111.43	89.4647	69.9877	ENSG00000165124	60.8526	1.2418	1.2418	0.0457013
ENSG00000007392	LUC7L	280.477	253.827	226.039	441.352	504.716	393.538	ENSG00000007392	349.991	0.765619	0.765619	0.0457677
ENSG00000075142	SRI	14.2108	30.1278	27.2153	4.36982	5.06404	3.44202	ENSG00000075142	14.0716	-1.53295	1.53295	0.0468227
ENSG00000135363	LMO2	5.23556	11.2979	3.02393	25.1265	65.8325	12.6207	ENSG00000135363	20.5229	1.52268	1.52268	0.0468227
ENSG00000235838	HSP90AB7P	54.5994	140.094	51.4068	229.416	285.274	121.618	ENSG00000235838	147.068	1.15418	1.15418	0.047495
ENSG00000128692	EIF2S2P4	169.034	366.807	190.507	545.135	864.263	296.014	ENSG00000128692	405.293	1.06941	1.06941	0.0478039
ENSG00000164850	GPER1	220.642	173.988	155.732	72.102	116.473	80.3138	ENSG00000164850	136.542	-0.942508	0.942508	0.0479704
ENSG00000158710	TAGLN2	1275.23	1132.05	1948.92	905.645	837.255	601.206	ENSG00000158710	1116.72	-0.828307	0.828307	0.0500505
ENSG00000102241	HTATSF1	268.51	164.197	211.675	328.829	371.363	559.902	ENSG00000102241	317.413	0.885281	0.885281	0.0508295
ENSG00000143669	LYST	40.3886	143.107	69.5503	39.3284	25.3202	10.3261	ENSG00000143669	54.6701	-1.33778	1.33778	0.0508295
ENSG00000168078	PBK	31.4134	17.3235	48.3828	0	6.75205	10.3261	ENSG00000168078	19.033	-1.53013	1.53013	0.0508295
ENSG00000123219	CENPK	85.2649	73.06	115.665	36.051	32.0723	45.8936	ENSG00000123219	64.6678	-1.0846	1.0846	0.051112
ENSG00000139083	ETV6	221.39	417.271	272.153	682.784	1012.81	340.76	ENSG00000139083	491.194	1.02083	1.02083	0.0512953
ENSG00000162407	PLPP3	342.555	581.467	208.651	863.04	1473.64	437.137	ENSG00000162407	651.081	1.10539	1.10539	0.0512953
ENSG00000169375	SIN3A	82.2731	83.6048	89.2059	144.204	173.865	176.69	ENSG00000169375	124.974	0.874203	0.874203	0.0512953
ENSG00000171843	MLLT3	23.934	76.826	26.4594	115.8	177.241	74.5771	ENSG00000171843	82.473	1.23533	1.23533	0.0512953
ENSG00000251493	FOXD1	101.72	94.1495	173.12	52.4378	37.1363	65.3984	ENSG00000251493	87.3269	-1.07371	1.07371	0.0513038
ENSG00000164244	PRRC1	71.802	68.5408	68.7944	18.5717	28.6962	34.4202	ENSG00000164244	48.4709	-1.14497	1.14497	0.052955
ENSG00000255909	PDCD5P1	11.2191	10.5447	18.8995	40.4208	50.6404	37.8622	ENSG00000255909	28.2645	1.29547	1.29547	0.0530679
ENSG00000116678	LEPR	11.967	15.0639	3.77991	40.4208	45.5764	29.8308	ENSG00000116678	24.4398	1.38892	1.38892	0.0532081
ENSG00000232994	RPL7P14	46.3721	48.9577	27.9713	117.985	128.289	60.809	ENSG00000232994	71.7307	1.11597	1.11597	0.0532081
ENSG00000270335	AC093159.2	2.24381	0	0	13.1095	23.6322	4.58936	ENSG00000270335	7.26247	1.55835	1.55835	0.0532081
ENSG00000123892	RAB38	5.9835	15.0639	26.4594	1.09246	0	2.29468	ENSG00000123892	8.48232	-1.56817	1.56817	0.0532795
ENSG00000182463	TSHZ2	5.23556	9.79155	7.55982	24.034	52.3284	19.5048	ENSG00000182463	19.7424	1.43502	1.43502	0.0536523
ENSG00000145386	CCNA2	21.6902	15.0639	24.9474	6.55473	0	0	ENSG00000145386	11.376	-1.55893	1.55893	0.0547988
ENSG00000111642	CHD4	1199.69	1758.71	1273.83	2217.68	3028.3	2143.23	ENSG00000111642	1936.91	0.753601	0.753601	0.0550922
ENSG00000232389	AL583856.1	9.72319	36.1534	25.7034	65.5473	124.913	41.3042	ENSG00000232389	50.5574	1.30326	1.30326	0.0550922
ENSG00000158186	MRAS	3.73969	7.53196	1.51196	27.3114	20.2562	20.6521	ENSG00000158186	13.5005	1.50443	1.50443	0.0551705
ENSG00000262580	AC087741.1	22.4381	24.8555	19.6555	101.598	25.3202	74.5771	ENSG00000262580	44.7408	1.26847	1.26847	0.0551705
ENSG00000156504	FAM122B	45.6242	48.2046	53.6747	16.3868	20.2562	14.9154	ENSG00000156504	33.177	-1.22955	1.22955	0.0558094
ENSG00000076108	BAZ2A	637.991	565.65	543.551	969.008	786.614	1303.38	ENSG00000076108	801.032	0.757876	0.757876	0.0572306
ENSG00000255690	TRIL	127.897	189.052	256.278	89.5813	113.097	40.1569	ENSG00000255690	136.01	-1.07478	1.07478	0.0572306
ENSG00000152527	PLEKHH2	3180.98	3742.63	3389.07	5422.95	4621.78	7657.35	ENSG00000152527	4669.13	0.733464	0.733464	0.0575851
ENSG00000173905	GOLIM4	133.881	168.716	142.881	286.223	254.89	258.151	ENSG00000173905	207.457	0.786187	0.786187	0.0575851
ENSG00000074621	SLC24A1	83.769	66.2813	49.1388	191.18	94.5287	154.891	ENSG00000074621	106.631	1.01233	1.01233	0.0578486
ENSG00000104765	BNIP3L	48.6159	75.3196	42.335	120.17	189.057	84.9032	ENSG00000104765	93.4002	1.0669	1.0669	0.0578486
ENSG00000106397	PLOD3	145.1	158.171	195.799	287.316	384.867	257.004	ENSG00000106397	238.043	0.82474	0.82474	0.0578486
ENSG00000174780	SRP72	487.655	543.054	387.063	656.566	1184.99	777.896	ENSG00000174780	672.87	0.817221	0.817221	0.0578486
ENSG00000241506	PSMC1P1	120.418	274.163	142.125	341.938	690.397	239.794	ENSG00000241506	301.473	1.0696	1.0696	0.0578486
ENSG00000266371	AC079915.1	148.84	146.12	80.8901	218.491	254.89	271.92	ENSG00000266371	186.858	0.896124	0.896124	0.0578486
ENSG00000132780	NASP	222.137	201.857	219.235	381.267	307.218	447.463	ENSG00000132780	296.529	0.768833	0.768833	0.0578621
ENSG00000187837	HIST1H1C	59.835	64.0217	127.761	24.034	21.9442	44.7463	ENSG00000187837	57.057	-1.19285	1.19285	0.0585994
ENSG00000134108	ARL8B	109.947	145.367	83.914	267.652	374.739	129.649	ENSG00000134108	185.211	1.03098	1.03098	0.0586619
ENSG00000151725	CENPU	19.4464	18.0767	27.9713	5.46228	0	4.58936	ENSG00000151725	12.591	-1.51239	1.51239	0.0586619
ENSG00000076928	ARHGEF1	313.386	263.619	269.886	504.714	398.371	570.228	ENSG00000076928	386.701	0.750529	0.750529	0.0587401
ENSG00000065548	ZC3H15	713.532	1107.95	783.953	1494.48	2520.2	1106.04	ENSG00000065548	1287.69	0.885525	0.885525	0.0595188
ENSG00000166801	FAM111A	405.382	390.156	492.9	284.038	219.442	231.763	ENSG00000166801	337.28	-0.755142	0.755142	0.0595188
ENSG00000082701	GSK3B	102.467	216.92	96.0097	314.627	526.66	167.512	ENSG00000082701	237.366	1.08912	1.08912	0.0600667
ENSG00000156453	PCDH1	0.747938	7.53196	3.77991	13.1095	59.0805	10.3261	ENSG00000156453	15.7626	1.52324	1.52324	0.0600667
ENSG00000168758	SEMA4C	89.7525	183.027	176.144	272.021	442.259	237.499	ENSG00000168758	233.451	0.961859	0.961859	0.0600667
ENSG00000196961	AP2A1	237.096	238.01	170.852	398.746	376.427	362.559	ENSG00000196961	297.282	0.763032	0.763032	0.0603426
ENSG00000180353	HCLS1	0	3.76598	0.755982	18.5717	20.2562	8.03138	ENSG00000180353	8.56354	1.53824	1.53824	0.0604027
ENSG00000223760	MED15P9	124.158	120.511	160.268	266.559	182.305	341.907	ENSG00000223760	199.285	0.882244	0.882244	0.0604407
ENSG00000083223	ZCCHC6	195.212	151.392	170.852	363.788	238.01	347.644	ENSG00000083223	244.483	0.812833	0.812833	0.0604502
ENSG00000100664	EIF5	196.708	291.487	144.393	406.393	499.652	332.729	ENSG00000100664	311.893	0.880375	0.880375	0.0604502
ENSG00000137962	ARHGAP29	61.3309	68.5408	37.0431	104.876	178.929	99.8186	ENSG00000137962	91.7564	1.03597	1.03597	0.0604502
ENSG00000172531	PPP1CA	278.233	493.343	309.197	571.354	1198.49	509.419	ENSG00000172531	560.006	0.956887	0.956887	0.0608501
ENSG00000187605	TET3	60.5829	80.592	60.4786	133.28	160.361	117.029	ENSG00000187605	102.054	0.919785	0.919785	0.0609551
ENSG00000165280	VCP	510.841	1046.19	535.235	1395.07	2469.56	807.727	ENSG00000165280	1127.44	1.01348	1.01348	0.0611932
ENSG00000171105	INSR	211.666	164.197	129.273	78.6568	99.5928	71.1351	ENSG00000171105	125.753	-0.922081	0.922081	0.0613934
ENSG00000075218	GTSE1	51.6077	60.2557	79.3781	21.8491	16.8801	32.1255	ENSG00000075218	43.6827	-1.16516	1.16516	0.0622604
ENSG00000123636	BAZ2B	723.256	827.763	622.173	1120.86	1169.79	1267.81	ENSG00000123636	955.276	0.674982	0.674982	0.0622604
ENSG00000076043	REXO2	17.2026	7.53196	8.3158	60.085	42.2003	19.5048	ENSG00000076043	25.8067	1.36182	1.36182	0.0626135
ENSG00000122786	CALD1	760.653	1200.59	686.432	1681.29	1750.47	1312.56	ENSG00000122786	1232	0.781898	0.781898	0.0626442
ENSG00000152234	ATP5F1A	97.2319	197.337	131.541	234.878	281.898	330.434	ENSG00000152234	212.22	0.896919	0.896919	0.0626442
ENSG00000130717	UCK1	152.579	194.325	134.565	100.506	69.2085	65.3984	ENSG00000130717	119.43	-0.92345	0.92345	0.0637584
ENSG00000168411	RFWD3	40.3886	52.7237	52.1628	7.64719	21.9442	18.3574	ENSG00000168411	32.204	-1.26211	1.26211	0.0638737
ENSG00000169715	MT1E	26.9258	13.5575	34.7752	6.55473	1.68801	5.7367	ENSG00000169715	14.873	-1.46607	1.46607	0.0642146
ENSG00000156395	SORCS3	36.6489	36.9066	14.3637	6.55473	10.1281	2.29468	ENSG00000156395	17.8161	-1.44531	1.44531	0.0642341
ENSG00000198121	LPAR1	49.3639	100.175	61.9905	190.087	209.314	91.7872	ENSG00000198121	117.12	1.04553	1.04553	0.0647595
ENSG00000112763	BTN2A1	93.4922	68.5408	86.9379	182.44	101.281	254.709	ENSG00000112763	131.234	0.985629	0.985629	0.0654327
ENSG00000116005	PCYOX1	639.487	593.519	661.484	984.302	904.775	1226.51	ENSG00000116005	835.012	0.680374	0.680374	0.0654548
ENSG00000164007	CLDN19	79.2814	84.358	101.302	186.81	84.4007	388.948	ENSG00000164007	154.183	1.11152	1.11152	0.0654548
ENSG00000173598	NUDT4	158.563	206.376	149.684	72.102	108.033	81.4611	ENSG00000173598	129.37	-0.891254	0.891254	0.0654548
ENSG00000185340	GAS2L1	43.3804	39.1662	28.7273	10.9246	13.5041	9.17872	ENSG00000185340	24.1469	-1.30481	1.30481	0.0656853
ENSG00000006451	RALA	144.352	198.844	140.613	314.627	479.396	199.637	ENSG00000006451	246.245	0.926179	0.926179	0.0656911
ENSG00000115760	BIRC6	208.675	218.427	210.163	304.795	398.371	398.127	ENSG00000115760	289.76	0.737901	0.737901	0.0656911
ENSG00000117697	NSL1	34.4051	27.8683	46.8709	2.18491	11.8161	13.7681	ENSG00000117697	22.8189	-1.38485	1.38485	0.0658411
ENSG00000167797	CDK2AP2	23.934	19.5831	20.4115	6.55473	3.37603	0	ENSG00000167797	12.3099	-1.49235	1.49235	0.0658411
ENSG00000179031	Z73417.1	46.3721	62.5153	23.4354	92.8587	175.553	74.5771	ENSG00000179031	79.2187	1.13392	1.13392	0.0658411
ENSG00000015171	ZMYND11	135.377	154.405	152.708	181.348	362.923	315.518	ENSG00000015171	217.047	0.86796	0.86796	0.065956
ENSG00000108848	LUC7L3	1564.69	1700.72	1197.48	2534.5	2164.03	2648.06	ENSG00000108848	1968.24	0.680928	0.680928	0.065956
ENSG00000198826	ARHGAP11A	29.1696	40.6726	46.8709	16.3868	11.8161	3.44202	ENSG00000198826	24.7263	-1.35251	1.35251	0.065956
ENSG00000256525	POLG2	49.3639	75.3196	44.6029	116.893	96.2168	153.744	ENSG00000256525	89.3566	0.985375	0.985375	0.065956
ENSG00000141682	PMAIP1	1.49588	21.0895	18.8995	1.09246	0	0	ENSG00000141682	7.09623	-1.48554	1.48554	0.0662461
ENSG00000102178	UBL4A	35.901	51.9705	40.823	14.2019	13.5041	14.9154	ENSG00000102178	28.5527	-1.24173	1.24173	0.0670388
ENSG00000109606	DHX15	175.765	197.337	132.297	314.627	508.092	212.258	ENSG00000109606	256.729	0.922189	0.922189	0.0670388
ENSG00000229605	RPL21P93	2.24381	18.0767	5.29187	34.9586	38.8243	34.4202	ENSG00000229605	22.3026	1.40512	1.40512	0.0671341
ENSG00000067141	NEO1	86.7608	109.213	108.861	188.995	420.315	113.587	ENSG00000067141	171.289	1.05955	1.05955	0.0673017
ENSG00000005379	TSPOAP1	114.434	133.316	84.67	29.4963	54.0164	61.9564	ENSG00000005379	79.6482	-1.03448	1.03448	0.0673845
ENSG00000107249	GLIS3	13.4629	18.8299	7.55982	43.6982	128.289	8.03138	ENSG00000107249	36.6452	1.42168	1.42168	0.0673845
ENSG00000133612	AGAP3	353.774	483.552	287.273	545.135	1333.53	516.303	ENSG00000133612	586.595	0.962464	0.962464	0.0673845
ENSG00000142549	IGLON5	41.8845	84.358	39.3111	142.019	204.25	71.1351	ENSG00000142549	97.1596	1.11133	1.11133	0.0673845
ENSG00000261121	LINC02473	14.9588	12.0511	11.3397	0	0	2.29468	ENSG00000261121	6.77405	-1.5012	1.5012	0.0673845
ENSG00000075391	RASAL2	20.1943	27.8683	20.4115	60.085	87.7767	37.8622	ENSG00000075391	42.3663	1.16458	1.16458	0.0677218
ENSG00000163191	S100A11	49.3639	45.945	69.5503	20.7566	16.8801	22.9468	ENSG00000163191	37.5738	-1.16662	1.16662	0.0677218
ENSG00000011009	LYPLA2	325.353	611.595	356.067	790.938	1380.79	533.513	ENSG00000011009	666.377	0.944698	0.944698	0.0678452
ENSG00000112983	BRD8	192.22	272.657	192.775	346.308	494.588	352.233	ENSG00000112983	308.464	0.792047	0.792047	0.0678452
ENSG00000115252	PDE1A	53.8515	83.6048	70.3063	24.034	38.8243	5.7367	ENSG00000115252	46.0596	-1.25605	1.25605	0.0678452
ENSG00000117523	PRRC2C	1524.3	1687.91	1230.74	2147.77	2341.27	2805.25	ENSG00000117523	1956.21	0.676904	0.676904	0.0678452
ENSG00000148516	ZEB1	57.5912	79.0856	41.579	110.338	148.545	121.618	ENSG00000148516	93.1262	0.962802	0.962802	0.0678452
ENSG00000166337	TAF10	114.434	152.146	93.7418	195.549	430.443	168.659	ENSG00000166337	192.496	0.992963	0.992963	0.0678452
ENSG00000166881	NEMP1	27.6737	21.0895	23.4354	6.55473	6.75205	0	ENSG00000166881	14.2509	-1.46317	1.46317	0.0678452
ENSG00000171813	PWWP2B	19.4464	21.0895	7.55982	1.09246	3.37603	1.14734	ENSG00000171813	8.95192	-1.49997	1.49997	0.0678452
ENSG00000076382	SPAG5	9.72319	16.5703	27.9713	0	3.37603	3.44202	ENSG00000076382	10.1805	-1.4967	1.4967	0.0680428
ENSG00000131873	CHSY1	117.426	132.563	119.445	38.2359	74.2726	63.1037	ENSG00000131873	90.841	-0.959561	0.959561	0.0682415
ENSG00000148143	ZNF462	115.93	82.8516	101.302	167.146	197.498	197.342	ENSG00000148143	143.678	0.828427	0.828427	0.0682631
ENSG00000197045	GMFB	23.934	39.9194	33.2632	83.0266	104.657	51.6303	ENSG00000197045	56.0717	1.08981	1.08981	0.0685508
ENSG00000169567	HINT1	139.116	138.588	226.795	83.0266	102.969	49.3356	ENSG00000169567	123.305	-0.975314	0.975314	0.0685796
ENSG00000198353	HOXC4	65.0706	106.954	73.3302	149.666	158.673	175.543	ENSG00000198353	121.54	0.885204	0.885204	0.0686715
ENSG00000198885	ITPRIPL1	50.1118	30.881	21.9235	15.2944	1.68801	5.7367	ENSG00000198885	20.9392	-1.40538	1.40538	0.0686715
ENSG00000075340	ADD2	62.8268	49.7109	57.4546	15.2944	33.7603	4.58936	ENSG00000075340	37.2727	-1.28383	1.28383	0.0697475
ENSG00000247400	DNAJC3-AS1	72.5499	58.7493	74.0862	39.3284	23.6322	14.9154	ENSG00000247400	47.2102	-1.14198	1.14198	0.0697475
ENSG00000090097	PCBP4	84.517	133.316	99.7896	184.625	389.931	137.681	ENSG00000090097	171.643	1.00633	1.00633	0.0699175
ENSG00000111640	GAPDH	18975.9	18662.7	14928.4	8392.24	10411.7	12922.5	ENSG00000111640	14048.9	-0.687534	0.687534	0.0699175
ENSG00000143815	LBR	12.7149	23.3491	43.091	3.27737	8.44007	4.58936	ENSG00000143815	15.9103	-1.4359	1.4359	0.0699175
ENSG00000167996	FTH1	323.109	273.41	379.503	552.782	433.819	780.191	ENSG00000167996	457.136	0.792589	0.792589	0.0699838
ENSG00000100888	CHD8	146.596	169.469	139.857	277.484	271.77	246.678	ENSG00000100888	208.642	0.749127	0.749127	0.0701367
ENSG00000129988	LBP	13.4629	32.3874	9.07178	96.1361	91.1527	16.0628	ENSG00000129988	43.0456	1.34376	1.34376	0.0703238
ENSG00000132646	PCNA	23.934	23.3491	38.5551	5.46228	6.75205	9.17872	ENSG00000132646	17.8719	-1.37087	1.37087	0.0706277
ENSG00000028116	VRK2	51.6077	45.1918	92.9858	139.834	102.969	174.396	ENSG00000028116	101.164	0.994774	0.994774	0.0716372
ENSG00000106511	MEOX2	1.49588	3.01278	2.26795	10.9246	8.44007	28.6835	ENSG00000106511	9.13745	1.47774	1.47774	0.0728483
ENSG00000155111	CDK19	77.7855	124.277	74.8422	176.978	200.874	164.07	ENSG00000155111	136.471	0.873782	0.873782	0.0728483
ENSG00000237307	SRRM1P3	23.934	57.2429	21.1675	108.153	96.2168	61.9564	ENSG00000237307	61.4451	1.13328	1.13328	0.0728483
ENSG00000250318	AC003072.1	10.4711	24.1023	14.3637	40.4208	102.969	24.0941	ENSG00000250318	36.0701	1.2985	1.2985	0.0728483
ENSG00000116473	RAP1A	63.5747	134.822	75.5982	186.81	227.882	156.038	ENSG00000116473	140.787	0.936732	0.936732	0.0730368
ENSG00000164463	CREBRF	185.489	171.729	148.928	316.812	248.138	320.108	ENSG00000164463	231.867	0.752919	0.752919	0.0730368
ENSG00000166821	PEX11A	34.4051	33.8938	23.4354	7.64719	6.75205	10.3261	ENSG00000166821	19.4099	-1.33268	1.33268	0.073628
ENSG00000143363	PRUNE1	25.4299	36.9066	58.2106	16.3868	11.8161	1.14734	ENSG00000143363	24.9829	-1.37706	1.37706	0.0737047
ENSG00000176890	TYMS	88.2566	77.5792	93.7418	29.4963	48.9524	39.0096	ENSG00000176890	62.8393	-1.00378	1.00378	0.0737047
ENSG00000147065	MSN	1308.89	2346.21	1680.55	3088.37	6012.7	1986.05	ENSG00000147065	2737.13	0.935691	0.935691	0.0737812
ENSG00000149930	TAOK2	131.637	298.266	191.263	373.62	773.11	255.857	ENSG00000149930	337.292	1.01213	1.01213	0.0747169
ENSG00000157456	CCNB2	18.6984	21.0895	17.3876	6.55473	0	1.14734	ENSG00000157456	10.8129	-1.46718	1.46718	0.0747169
ENSG00000128641	MYO1B	8.97525	19.5831	14.3637	46.9756	82.7127	18.3574	ENSG00000128641	31.8279	1.29909	1.29909	0.0755778
ENSG00000106034	CPED1	13.4629	19.5831	7.55982	38.2359	38.8243	47.0409	ENSG00000106034	27.4512	1.23996	1.23996	0.0758733
ENSG00000112159	MDN1	186.984	253.827	144.393	385.637	359.547	315.518	ENSG00000112159	274.318	0.790713	0.790713	0.0767427
ENSG00000118707	TGIF2	70.3061	48.9577	58.2106	21.8491	18.5681	28.6835	ENSG00000118707	41.0959	-1.11367	1.11367	0.0767857
ENSG00000125247	TMTC4	17.9505	36.1534	34.0192	4.36982	13.5041	3.44202	ENSG00000125247	18.2398	-1.38438	1.38438	0.0767857
ENSG00000196363	WDR5	80.7773	85.8644	116.421	51.3454	32.0723	43.5989	ENSG00000196363	68.3466	-0.992664	0.992664	0.0769755
ENSG00000259707	AC105339.4	7.47938	6.02557	6.80384	21.8491	25.3202	29.8308	ENSG00000259707	16.2182	1.3431	1.3431	0.0769755
ENSG00000107581	EIF3A	739.71	1038.66	642.585	1236.66	1757.22	1221.92	ENSG00000107581	1106.13	0.744113	0.744113	0.0775422
ENSG00000145919	BOD1	35.901	14.3107	52.1628	2.18491	8.44007	12.6207	ENSG00000145919	20.9367	-1.3909	1.3909	0.0775422
ENSG00000180304	OAZ2	1178.75	1855.88	1402.35	2816.35	4588.02	1525.96	ENSG00000180304	2227.88	0.902048	0.902048	0.0775422
ENSG00000136146	MED4	159.311	216.167	149.684	76.4719	99.5928	98.6712	ENSG00000136146	133.316	-0.851131	0.851131	0.0778335
ENSG00000158417	EIF5B	967.831	1069.54	842.92	1350.27	1524.28	1764.61	ENSG00000158417	1253.24	0.651821	0.651821	0.0778335
ENSG00000068697	LAPTM4A	847.413	792.362	852.748	593.203	516.532	388.948	ENSG00000068697	665.201	-0.690737	0.690737	0.0778543
ENSG00000165152	TMEM246	54.5994	57.2429	52.9187	15.2944	23.6322	25.2415	ENSG00000165152	38.1549	-1.12199	1.12199	0.0778543
ENSG00000165219	GAPVD1	140.612	200.35	111.885	264.374	410.187	220.289	ENSG00000165219	224.616	0.880116	0.880116	0.0778543
ENSG00000211448	DIO2	101.72	198.091	64.2585	270.929	511.468	136.533	ENSG00000211448	213.833	1.10308	1.10308	0.0782938
ENSG00000184990	SIVA1	84.517	94.1495	143.637	53.5303	59.0805	18.3574	ENSG00000184990	75.5452	-1.091	1.091	0.0783142
ENSG00000279528	AC115618.3	44.8763	56.4897	112.641	30.5887	32.0723	14.9154	ENSG00000279528	48.5973	-1.17378	1.17378	0.0783142
ENSG00000110851	PRDM4	26.9258	25.6087	24.9474	10.9246	3.37603	2.29468	ENSG00000110851	15.6795	-1.39302	1.39302	0.0788097
ENSG00000149485	FADS1	244.576	167.21	178.412	125.632	97.9048	84.9032	ENSG00000149485	149.773	-0.847368	0.847368	0.0789803
ENSG00000152253	SPC25	14.2108	12.8043	19.6555	0	5.06404	0	ENSG00000152253	8.62245	-1.46019	1.46019	0.0794445
ENSG00000142156	COL6A1	212.414	125.031	167.072	92.8587	84.4007	81.4611	ENSG00000142156	127.206	-0.868033	0.868033	0.0794795
ENSG00000181222	POLR2A	167.538	153.652	205.627	107.061	97.9048	71.1351	ENSG00000181222	133.82	-0.846818	0.846818	0.0798205
ENSG00000100418	DESI1	153.327	176.248	117.177	218.491	438.883	229.468	ENSG00000100418	222.266	0.882904	0.882904	0.0802907
ENSG00000113758	DBN1	205.683	357.768	257.034	453.369	752.854	375.18	ENSG00000113758	400.315	0.853989	0.853989	0.0803936
ENSG00000152582	SPEF2	382.196	414.258	413.522	701.356	562.108	691.846	ENSG00000152582	527.548	0.656658	0.656658	0.0803936
ENSG00000158528	PPP1R9A	186.236	146.12	288.785	369.25	303.842	527.776	ENSG00000158528	303.668	0.861013	0.861013	0.0803936
ENSG00000249992	TMEM158	108.451	161.937	89.9619	227.231	442.259	139.975	ENSG00000249992	194.969	1.00208	1.00208	0.0803936
ENSG00000010327	STAB1	85.2649	120.511	52.9187	223.953	308.906	88.3452	ENSG00000010327	146.65	1.06004	1.06004	0.0812558
ENSG00000139618	BRCA2	88.2566	82.0984	134.565	27.3114	45.5764	59.6617	ENSG00000139618	72.9115	-1.02767	1.02767	0.0812558
ENSG00000172915	NBEA	95.736	131.056	104.326	214.121	192.434	191.606	ENSG00000172915	154.88	0.786215	0.786215	0.0816328
ENSG00000141526	SLC16A3	282.72	269.644	152.708	96.1361	126.601	138.828	ENSG00000141526	177.773	-0.869191	0.869191	0.0819755
ENSG00000127564	PKMYT1	17.2026	13.5575	34.7752	6.55473	1.68801	3.44202	ENSG00000127564	12.87	-1.41875	1.41875	0.0824195
ENSG00000169255	B3GALNT1	9.72319	15.0639	22.6795	0	5.06404	0	ENSG00000169255	8.7551	-1.45005	1.45005	0.0824195
ENSG00000173068	BNC2	41.8845	117.499	65.0144	172.608	339.291	78.0191	ENSG00000173068	135.719	1.12852	1.12852	0.0831376
ENSG00000117054	ACADM	41.8845	81.3452	45.3589	75.3794	70.8966	333.876	ENSG00000117054	108.123	1.18882	1.18882	0.083142
ENSG00000102901	CENPT	41.8845	31.6342	39.3111	84.1191	82.7127	75.7244	ENSG00000102901	59.231	0.96346	0.96346	0.0831981
ENSG00000135250	SRPK2	927.443	911.367	752.958	1293.47	1286.27	1531.7	ENSG00000135250	1117.2	0.632529	0.632529	0.0831981
ENSG00000109458	GAB1	9.72319	43.6854	28.7273	79.7492	102.969	50.483	ENSG00000109458	52.5561	1.18129	1.18129	0.0834613
ENSG00000230630	DNM3OS	110.695	156.665	75.5982	222.861	535.1	107.85	ENSG00000230630	201.461	1.09779	1.09779	0.0835498
ENSG00000177363	LRRN4CL	0	3.01278	0.755982	17.4793	11.8161	9.17872	ENSG00000177363	7.04048	1.44334	1.44334	0.0838002
ENSG00000176771	NCKAP5	36.6489	8.28516	15.8756	48.068	48.9524	87.1978	ENSG00000176771	40.838	1.22452	1.22452	0.0839163
ENSG00000136463	TACO1	71.802	78.3324	68.7944	113.615	153.609	150.302	ENSG00000136463	106.076	0.840937	0.840937	0.0859697
ENSG00000172123	SLFN12	37.3969	24.8555	46.8709	65.5473	62.4565	137.681	ENSG00000172123	62.468	1.07417	1.07417	0.0859697
ENSG00000139645	ANKRD52	89.0046	86.6176	83.914	156.221	226.194	122.765	ENSG00000139645	127.453	0.859428	0.859428	0.0861468
ENSG00000125676	THOC2	503.362	668.838	433.178	853.208	1006.06	819.201	ENSG00000125676	713.974	0.692001	0.692001	0.0882505
ENSG00000135709	KIAA0513	38.1448	19.5831	32.5072	51.3454	72.5846	95.2292	ENSG00000135709	51.5657	1.06703	1.06703	0.0882505
ENSG00000139370	SLC15A4	41.8845	43.6854	32.5072	19.6642	10.1281	6.88404	ENSG00000139370	25.7922	-1.24409	1.24409	0.0882505
ENSG00000160957	RECQL4	102.467	128.797	148.172	63.3624	43.8883	76.8718	ENSG00000160957	93.9265	-0.913414	0.913414	0.0882505
ENSG00000141556	TBCD	195.96	200.35	252.498	120.17	131.665	113.587	ENSG00000141556	169.038	-0.766476	0.766476	0.0886831
ENSG00000099385	BCL7C	256.543	228.218	250.986	335.384	565.484	386.654	ENSG00000099385	337.211	0.745017	0.745017	0.0888237
ENSG00000102531	FNDC3A	76.2896	74.5664	66.5264	116.893	153.609	141.123	ENSG00000102531	104.835	0.832111	0.832111	0.0892537
ENSG00000089022	MAPKAPK5	29.1696	27.8683	29.4833	2.18491	13.5041	6.88404	ENSG00000089022	18.1824	-1.33523	1.33523	0.0898708
ENSG00000186767	SPIN4	11.2191	10.5447	25.7034	0	5.06404	0	ENSG00000186767	8.75521	-1.42994	1.42994	0.0898708
ENSG00000146109	ABT1	83.0211	62.5153	68.0384	17.4793	48.9524	18.3574	ENSG00000146109	49.7273	-1.11241	1.11241	0.0902869
ENSG00000157833	GAREM2	55.3474	32.3874	48.3828	18.5717	13.5041	16.0628	ENSG00000157833	30.7094	-1.16824	1.16824	0.0906732
ENSG00000133858	ZFC3H1	195.96	189.805	140.613	300.425	297.09	304.045	ENSG00000133858	237.99	0.723018	0.723018	0.0907818
ENSG00000173826	KCNH6	100.972	106.954	167.828	209.751	232.946	250.12	ENSG00000173826	178.095	0.80557	0.80557	0.0907818
ENSG00000162433	AK4	49.3639	55.7365	31.7512	12.017	16.8801	19.5048	ENSG00000162433	30.8756	-1.17416	1.17416	0.0915756
ENSG00000168393	DTYMK	12.7149	21.8427	34.0192	1.09246	10.1281	0	ENSG00000168393	13.2996	-1.41821	1.41821	0.0917767
ENSG00000139291	TMEM19	308.15	272.657	238.134	140.927	194.122	127.355	ENSG00000139291	213.557	-0.766324	0.766324	0.0917781
ENSG00000143554	SLC27A3	82.2731	64.0217	95.2537	44.7907	30.3842	32.1255	ENSG00000143554	58.1415	-0.995441	0.995441	0.0917781
ENSG00000188706	ZDHHC9	678.379	887.265	602.518	1273.8	2035.74	800.843	ENSG00000188706	1046.43	0.834221	0.834221	0.0917781
ENSG00000259196	HMBOX1-IT1	441.283	373.585	273.665	606.313	519.908	752.655	ENSG00000259196	494.568	0.732583	0.732583	0.0917781
ENSG00000158715	SLC45A3	106.207	114.486	96.0097	54.6228	59.0805	44.7463	ENSG00000158715	79.192	-0.89304	0.89304	0.0921576
ENSG00000100867	DHRS2	1255.79	1550.83	2546.9	949.344	1041.5	1063.58	ENSG00000100867	1401.33	-0.74901	0.74901	0.0923858
ENSG00000134146	DPH6	35.901	26.3619	15.8756	69.9171	79.3366	47.0409	ENSG00000134146	45.7389	1.08717	1.08717	0.0923858
ENSG00000258427	RBM8B	47.868	85.1112	45.3589	113.615	221.13	81.4611	ENSG00000258427	99.0907	1.0263	1.0263	0.0923858
ENSG00000114982	KANSL3	282.72	259.853	291.053	160.591	183.993	148.007	ENSG00000114982	221.036	-0.711152	0.711152	0.0932542
ENSG00000117114	ADGRL2	17.9505	33.8938	17.3876	60.085	116.473	27.5362	ENSG00000117114	45.5543	1.19046	1.19046	0.0932542
ENSG00000122545	2007-09-01	277.485	422.543	262.326	547.32	876.079	403.864	ENSG00000122545	464.936	0.834349	0.834349	0.0932542
ENSG00000134323	MYCN	15.7067	13.5575	12.8517	39.3284	32.0723	45.8936	ENSG00000134323	26.5684	1.16429	1.16429	0.0932542
ENSG00000174348	PODN	65.0706	92.6431	18.8995	109.246	219.442	125.06	ENSG00000174348	105.06	1.10334	1.10334	0.0932542
ENSG00000186088	GSAP	224.381	253.074	276.689	133.28	124.913	170.954	ENSG00000186088	197.215	-0.74892	0.74892	0.0932542
ENSG00000188976	NOC2L	261.03	289.227	200.335	443.537	351.107	487.619	ENSG00000188976	338.809	0.720943	0.720943	0.0932542
ENSG00000253284	AC092828.1	21.6902	25.6087	15.8756	51.3454	47.2644	58.5143	ENSG00000253284	36.7164	1.08377	1.08377	0.0932542
ENSG00000131626	PPFIA1	142.108	138.588	159.512	226.138	234.634	300.603	ENSG00000131626	200.264	0.734353	0.734353	0.0935815
ENSG00000197575	RPS17P2	5.9835	16.5703	7.55982	36.051	35.4483	28.6835	ENSG00000197575	21.7161	1.25915	1.25915	0.0935815
ENSG00000089737	DDX24	202.691	157.418	136.833	285.131	234.634	372.885	ENSG00000089737	231.599	0.778089	0.778089	0.0939488
ENSG00000170525	PFKFB3	53.1036	64.7749	60.4786	37.1435	3.37603	14.9154	ENSG00000170525	38.9653	-1.22746	1.22746	0.0939488
ENSG00000128394	APOBEC3F	20.1943	17.3235	24.9474	80.8417	30.3842	53.925	ENSG00000128394	37.936	1.13253	1.13253	0.0939803
ENSG00000101216	GMEB2	38.1448	33.8938	80.1341	7.64719	5.06404	29.8308	ENSG00000101216	32.4525	-1.28041	1.28041	0.0946592
ENSG00000058600	POLR3E	130.141	70.0472	103.57	122.355	229.57	275.362	ENSG00000058600	155.174	0.918793	0.918793	0.094669
ENSG00000160888	IER2	26.9258	27.8683	25.7034	58.9926	45.5764	84.9032	ENSG00000160888	44.9949	1.04158	1.04158	0.094669
ENSG00000161956	SENP3	37.3969	56.4897	49.1388	72.102	148.545	92.9345	ENSG00000161956	76.1012	0.969216	0.969216	0.094669
ENSG00000156026	MCU	19.4464	65.5281	40.067	150.759	133.353	48.1883	ENSG00000156026	76.2236	1.12732	1.12732	0.0947521
ENSG00000169220	RGS14	23.934	18.0767	14.3637	0	3.37603	5.7367	ENSG00000169220	10.9145	-1.40178	1.40178	0.0949278
ENSG00000128849	CGNL1	14.9588	17.3235	41.579	61.1775	48.9524	86.0505	ENSG00000128849	45.0069	1.13056	1.13056	0.0951831
ENSG00000119707	RBM25	905.752	1283.45	774.881	1551.29	1937.84	1476.63	ENSG00000119707	1321.64	0.695519	0.695519	0.0954075
ENSG00000185475	TMEM179B	96.484	91.8899	172.364	62.2699	67.5205	21.7995	ENSG00000185475	85.388	-1.04997	1.04997	0.095489
ENSG00000133275	CSNK1G2	77.7855	54.9833	81.646	32.7737	35.4483	26.3888	ENSG00000133275	51.5043	-1.00729	1.00729	0.0955204
ENSG00000136603	SKIL	44.8763	39.9194	37.0431	123.447	97.9048	52.7776	ENSG00000136603	65.9948	0.997412	0.997412	0.0955204
ENSG00000102935	ZNF423	34.4051	54.9833	21.9235	65.5473	116.473	82.6085	ENSG00000102935	62.6568	1.03917	1.03917	0.096225
ENSG00000234171	RNASEH1-AS1	39.6407	15.0639	37.7991	9.8321	10.1281	4.58936	ENSG00000234171	19.5089	-1.30542	1.30542	0.0962565
ENSG00000247315	ZCCHC3	21.6902	36.9066	25.7034	7.64719	11.8161	1.14734	ENSG00000247315	17.4851	-1.33701	1.33701	0.0962565
ENSG00000172819	RARG	84.517	82.0984	52.1628	121.263	192.434	125.06	ENSG00000172819	109.589	0.885732	0.885732	0.0964173
ENSG00000198730	CTR9	225.129	183.78	161.78	268.744	388.243	332.729	ENSG00000198730	260.067	0.733315	0.733315	0.0973167
ENSG00000065000	AP3D1	286.46	255.333	250.23	424.965	389.931	466.967	ENSG00000065000	345.648	0.655559	0.655559	0.0975898
ENSG00000164253	WDR41	29.1696	32.3874	26.4594	3.27737	15.1921	5.7367	ENSG00000164253	18.7038	-1.30286	1.30286	0.0975898
ENSG00000224367	OACYLP	3.73969	3.01278	6.04786	19.6642	15.1921	22.9468	ENSG00000224367	11.7672	1.35602	1.35602	0.0975898
ENSG00000251432	AC108062.1	14.2108	10.5447	16.6316	31.6812	35.4483	50.483	ENSG00000251432	26.4999	1.16998	1.16998	0.0975898
ENSG00000092295	TGM1	40.3886	21.8427	37.7991	8.73964	11.8161	10.3261	ENSG00000092295	21.8187	-1.24069	1.24069	0.0978412
ENSG00000196914	ARHGEF12	262.526	309.564	207.895	465.386	519.908	355.675	ENSG00000196914	353.492	0.724063	0.724063	0.0978412
ENSG00000140092	FBLN5	32.9093	74.5664	23.4354	134.372	175.553	45.8936	ENSG00000140092	81.1217	1.13704	1.13704	0.0985317
ENSG00000087365	SF3B2	318.621	349.483	346.996	535.303	578.989	496.798	ENSG00000087365	437.698	0.629923	0.629923	0.0988993
ENSG00000116030	SUMO1	35.1531	34.647	62.7465	18.5717	15.1921	12.6207	ENSG00000116030	29.8219	-1.16753	1.16753	0.0995317
ENSG00000133740	E2F5	15.7067	22.5959	15.8756	64.4549	23.6322	60.809	ENSG00000133740	33.8457	1.15312	1.15312	0.0995372
ENSG00000245571	FAM111A-DT	17.2026	12.8043	14.3637	0	0	4.58936	ENSG00000245571	8.15999	-1.39837	1.39837	0.0995372
ENSG00000213741	RPS29	1229.61	1018.32	1331.28	841.191	749.478	667.752	ENSG00000213741	972.939	-0.628723	0.628723	0.0995726
ENSG00000105732	ZNF574	17.2026	24.1023	16.6316	1.09246	8.44007	1.14734	ENSG00000105732	11.4361	-1.3823	1.3823	0.100168
ENSG00000130844	ZNF331	76.2896	45.1918	49.8948	27.3114	20.2562	20.6521	ENSG00000130844	39.9326	-1.07843	1.07843	0.100168
ENSG00000257511	AC084824.1	14.9588	19.5831	10.5837	64.4549	43.8883	24.0941	ENSG00000257511	29.5938	1.18598	1.18598	0.100168
ENSG00000172893	DHCR7	5.23556	11.2979	26.4594	3.27737	0	0	ENSG00000172893	7.71171	-1.38847	1.38847	0.100535
ENSG00000170296	GABARAP	568.433	778.052	537.503	961.361	1634	797.401	ENSG00000170296	879.458	0.775551	0.775551	0.100536
ENSG00000221914	PPP2R2A	133.881	178.507	103.57	266.559	423.691	159.48	ENSG00000221914	210.948	0.903421	0.903421	0.100536
ENSG00000265972	TXNIP	768.88	712.524	889.791	563.707	459.14	465.82	ENSG00000265972	643.31	-0.633841	0.633841	0.100876
ENSG00000131435	PDLIM4	50.8598	48.9577	34.0192	21.8491	13.5041	12.6207	ENSG00000131435	30.3018	-1.14681	1.14681	0.100892
ENSG00000167548	KMT2D	71.802	93.3963	87.6939	162.776	128.289	173.248	ENSG00000167548	119.534	0.800856	0.800856	0.101032
ENSG00000151461	UPF2	199.699	297.512	143.637	349.586	516.532	333.876	ENSG00000151461	306.807	0.81654	0.81654	0.101298
ENSG00000114742	WDR48	5.23556	23.3491	12.0957	28.4038	69.2085	36.7149	ENSG00000114742	29.1679	1.23895	1.23895	0.101662
ENSG00000124942	AHNAK	424.081	428.569	325.072	549.505	837.255	593.175	ENSG00000124942	526.276	0.696969	0.696969	0.101662
ENSG00000171951	SCG2	23.934	9.03835	0.755982	44.7907	92.8407	16.0628	ENSG00000171951	31.2371	1.34611	1.34611	0.101662
ENSG00000067369	TP53BP1	259.534	332.913	212.431	450.092	472.644	425.663	ENSG00000067369	358.879	0.694168	0.694168	0.101812
ENSG00000226174	TEX22	2.24381	5.27237	5.29187	22.9416	15.1921	19.5048	ENSG00000226174	11.7411	1.34484	1.34484	0.102185
ENSG00000120053	GOT1	19.4464	28.6215	31.7512	5.46228	8.44007	8.03138	ENSG00000120053	16.9588	-1.28066	1.28066	0.103469
ENSG00000130303	BST2	33.6572	26.3619	36.2871	96.1361	48.9524	72.2824	ENSG00000130303	52.2795	1.00173	1.00173	0.104099
ENSG00000102119	EMD	426.324	383.377	393.111	222.861	265.018	257.004	ENSG00000102119	324.616	-0.652254	0.652254	0.104405
ENSG00000245910	SNHG6	385.936	332.913	404.45	221.768	270.082	169.806	ENSG00000245910	297.493	-0.713297	0.713297	0.104405
ENSG00000187741	FANCA	29.1696	23.3491	59.7226	8.73964	13.5041	12.6207	ENSG00000187741	24.5176	-1.22942	1.22942	0.10483
ENSG00000153048	CARHSP1	82.2731	58.7493	75.5982	15.2944	28.6962	44.7463	ENSG00000153048	50.8929	-1.0579	1.0579	0.10495
ENSG00000172336	POP7	111.443	170.976	207.895	64.4549	106.345	78.0191	ENSG00000172336	123.189	-0.876115	0.876115	0.10495
ENSG00000183856	IQGAP3	30.6654	7.53196	30.2393	3.27737	0	8.03138	ENSG00000183856	13.2909	-1.37176	1.37176	0.10495
ENSG00000066279	ASPM	32.1613	35.4002	51.4068	4.36982	23.6322	0	ENSG00000066279	24.4951	-1.33474	1.33474	0.105196
ENSG00000054598	FOXC1	333.58	268.138	275.933	166.053	212.69	99.8186	ENSG00000054598	226.035	-0.800243	0.800243	0.105907
ENSG00000198900	TOP1	228.869	296.006	142.125	377.989	584.053	310.929	ENSG00000198900	323.328	0.834841	0.834841	0.105907
ENSG00000164087	POC1A	13.4629	21.0895	32.5072	2.18491	1.68801	9.17872	ENSG00000164087	13.3519	-1.35055	1.35055	0.10704
ENSG00000080503	SMARCA2	608.821	1022.84	525.407	1173.3	1471.95	1114.07	ENSG00000080503	986.063	0.738494	0.738494	0.107051
ENSG00000101457	DNTTIP1	17.2026	15.0639	23.4354	3.27737	3.37603	4.58936	ENSG00000101457	11.1574	-1.34627	1.34627	0.107317
ENSG00000154736	ADAMTS5	13.4629	29.3746	15.8756	45.8831	96.2168	28.6835	ENSG00000154736	38.2494	1.1658	1.1658	0.107322
ENSG00000085276	MECOM	0	3.01278	6.80384	8.73964	43.8883	12.6207	ENSG00000085276	12.5109	1.37468	1.37468	0.107437
ENSG00000107185	RGP1	32.1613	20.3363	34.7752	10.9246	10.1281	2.29468	ENSG00000107185	18.4367	-1.28484	1.28484	0.107437
ENSG00000166598	HSP90B1	2088.24	3161.92	1709.28	3374.59	4694.37	3728.85	ENSG00000166598	3126.21	0.707216	0.707216	0.107437
ENSG00000205356	TECPR1	409.87	387.896	320.536	566.984	519.908	744.624	ENSG00000205356	491.636	0.668181	0.668181	0.107437
ENSG00000135932	CAB39	64.3226	164.197	130.785	218.491	393.307	160.628	ENSG00000135932	188.622	0.947549	0.947549	0.108618
ENSG00000138760	SCARB2	161.555	137.835	167.072	93.9511	96.2168	59.6617	ENSG00000138760	119.382	-0.816889	0.816889	0.108618
ENSG00000145730	PAM	389.676	797.635	312.221	1061.87	1527.65	546.134	ENSG00000145730	772.531	0.924641	0.924641	0.108618
ENSG00000162222	TTC9C	72.5499	39.9194	77.1102	124.54	106.345	150.302	ENSG00000162222	95.1276	0.890457	0.890457	0.108618
ENSG00000174547	MRPL11	32.1613	55.7365	52.9187	14.2019	21.9442	17.2101	ENSG00000174547	32.3621	-1.11641	1.11641	0.108618
ENSG00000260093	AC034111.1	9.72319	7.53196	10.5837	31.6812	23.6322	32.1255	ENSG00000260093	19.213	1.2137	1.2137	0.108618
ENSG00000107816	LZTS2	11.967	41.4258	17.3876	69.9171	74.2726	45.8936	ENSG00000107816	43.4773	1.1198	1.1198	0.109847
ENSG00000076344	RGS11	47.868	67.7877	65.0144	21.8491	20.2562	33.2729	ENSG00000076344	42.6747	-1.0344	1.0344	0.109856
ENSG00000119013	NDUFB3	8.22731	16.5703	12.8517	2.18491	1.68801	0	ENSG00000119013	6.92037	-1.36804	1.36804	0.110429
ENSG00000198752	CDC42BPB	118.922	222.946	129.273	273.114	516.532	188.164	ENSG00000198752	241.492	0.914436	0.914436	0.110632
ENSG00000049656	CLPTM1L	195.212	177.754	320.536	138.742	140.105	81.4611	ENSG00000049656	175.635	-0.84635	0.84635	0.111099
ENSG00000120519	SLC10A7	50.8598	21.8427	59.7226	76.4719	92.8407	133.091	ENSG00000120519	72.4715	1.00188	1.00188	0.111099
ENSG00000261236	BOP1	111.443	120.511	127.005	149.666	200.874	330.434	ENSG00000261236	173.322	0.830044	0.830044	0.111099
ENSG00000236285	NPM1P8	32.1613	54.2301	30.2393	83.0266	165.425	44.7463	ENSG00000236285	68.3048	1.06884	1.06884	0.111216
ENSG00000134291	TMEM106C	287.956	250.814	272.153	135.464	153.609	189.311	ENSG00000134291	214.885	-0.706054	0.706054	0.111915
ENSG00000152465	NMT2	622.284	534.769	542.795	849.93	735.974	1196.68	ENSG00000152465	747.071	0.666849	0.666849	0.111919
ENSG00000116266	STXBP3	112.939	83.6048	78.6221	193.365	145.169	161.775	ENSG00000116266	129.246	0.786525	0.786525	0.112473
ENSG00000109674	NEIL3	2.24381	35.4002	21.1675	5.46228	0	0	ENSG00000109674	10.7123	-1.35903	1.35903	0.112619
ENSG00000105220	GPI	486.159	436.854	443.761	269.836	249.826	328.139	ENSG00000105220	369.096	-0.645855	0.645855	0.113011
ENSG00000102144	PGK1	116.678	82.8516	94.4977	56.8077	35.4483	50.483	ENSG00000102144	72.7944	-0.900918	0.900918	0.113569
ENSG00000119938	PPP1R3C	115.182	133.316	112.641	58.9926	67.5205	66.5457	ENSG00000119938	92.3664	-0.815709	0.815709	0.113569
ENSG00000156381	ANKRD9	17.2026	17.3235	7.55982	3.27737	1.68801	0	ENSG00000156381	7.84188	-1.36111	1.36111	0.114015
ENSG00000136100	VPS36	69.5582	67.7877	82.402	91.7662	143.481	200.784	ENSG00000136100	109.297	0.872973	0.872973	0.114198
ENSG00000196502	SULT1A1	326.101	344.211	399.914	191.18	236.322	227.173	ENSG00000196502	287.483	-0.665737	0.665737	0.114233
ENSG00000100354	TNRC6B	406.878	486.565	322.804	657.658	719.094	596.617	ENSG00000100354	531.603	0.654383	0.654383	0.114352
ENSG00000163444	TMEM183A	63.5747	42.9322	31.7512	68.8247	119.849	110.145	ENSG00000163444	72.8461	0.948979	0.948979	0.114352
ENSG00000110075	PPP6R3	126.401	96.4091	120.957	48.068	79.3366	47.0409	ENSG00000110075	86.3689	-0.876655	0.876655	0.115203
ENSG00000151914	DST	611.065	770.52	733.302	1064.05	1220.43	1000.48	ENSG00000151914	899.975	0.60172	0.60172	0.115434
ENSG00000032219	ARID4A	305.906	439.113	290.297	507.992	638.069	564.491	ENSG00000032219	457.645	0.675099	0.675099	0.116254
ENSG00000090006	LTBP4	254.299	167.21	204.115	103.783	94.5287	144.565	ENSG00000090006	161.417	-0.78348	0.78348	0.116254
ENSG00000117691	NENF	177.261	172.482	142.125	48.068	94.5287	108.997	ENSG00000117691	123.91	-0.861447	0.861447	0.116254
ENSG00000119402	FBXW2	101.72	146.873	186.728	58.9926	87.7767	76.8718	ENSG00000119402	109.827	-0.858016	0.858016	0.116254
ENSG00000126216	TUBGCP3	225.877	174.742	231.33	131.095	129.977	99.8186	ENSG00000126216	165.473	-0.743925	0.743925	0.116254
ENSG00000187951	ARHGAP11B	18.6984	18.8299	21.1675	7.64719	1.68801	2.29468	ENSG00000187951	11.721	-1.32762	1.32762	0.116254
ENSG00000198113	TOR4A	280.477	294.5	374.967	228.323	175.553	146.86	ENSG00000198113	250.113	-0.724094	0.724094	0.116254
ENSG00000148737	TCF7L2	112.939	128.043	108.861	190.087	276.834	162.922	ENSG00000148737	163.281	0.767835	0.767835	0.117308
ENSG00000122203	KIAA1191	59.0871	79.8388	95.2537	39.3284	38.8243	30.9782	ENSG00000122203	57.2184	-0.94587	0.94587	0.117725
ENSG00000110921	MVK	54.5994	45.945	85.426	25.1265	28.6962	25.2415	ENSG00000110921	44.1724	-1.02266	1.02266	0.117734
ENSG00000134453	RBM17	216.154	256.087	219.235	344.123	443.948	343.055	ENSG00000134453	303.767	0.66202	0.66202	0.117734
ENSG00000116580	GON4L	258.786	187.546	240.402	321.182	367.987	462.378	ENSG00000116580	306.38	0.693146	0.693146	0.118017
ENSG00000137809	ITGA11	3.73969	12.8043	8.3158	18.5717	65.8325	14.9154	ENSG00000137809	20.6966	1.28279	1.28279	0.118017
ENSG00000165912	PACSIN3	39.6407	48.2046	59.7226	14.2019	25.3202	19.5048	ENSG00000165912	34.4325	-1.07383	1.07383	0.118017
ENSG00000131013	PPIL4	123.41	111.473	118.689	187.902	227.882	188.164	ENSG00000131013	159.587	0.711515	0.711515	0.118035
ENSG00000092199	HNRNPC	367.237	374.338	342.46	526.563	683.645	512.861	ENSG00000092199	467.851	0.62809	0.62809	0.118352
ENSG00000130305	NSUN5	184.741	131.056	161.78	88.4889	97.9048	78.0191	ENSG00000130305	123.665	-0.778399	0.778399	0.118352
ENSG00000136810	TXN	89.7525	81.3452	123.981	39.3284	57.3925	49.3356	ENSG00000136810	73.5225	-0.894279	0.894279	0.118352
ENSG00000163347	CLDN1	293.192	432.335	281.981	878.334	440.571	500.24	ENSG00000163347	471.109	0.776452	0.776452	0.118352
ENSG00000226845	EEF1GP3	2.24381	4.51918	0.755982	8.73964	27.0082	11.4734	ENSG00000226845	9.12337	1.34492	1.34492	0.118352
ENSG00000237441	RGL2	94.2401	122.771	86.1819	207.566	330.851	99.8186	ENSG00000237441	156.905	0.922811	0.922811	0.118352
ENSG00000279608	AL353795.3	17.2026	16.5703	10.5837	29.4963	40.5123	50.483	ENSG00000279608	27.4747	1.11959	1.11959	0.118352
ENSG00000051341	POLQ	24.6819	14.3107	35.5312	4.36982	5.06404	9.17872	ENSG00000051341	15.5227	-1.27959	1.27959	0.119324
ENSG00000173482	PTPRM	38.1448	43.6854	32.5072	68.8247	199.186	36.7149	ENSG00000173482	69.8438	1.10095	1.10095	0.119329
ENSG00000185052	SLC24A3	26.1778	28.6215	17.3876	45.8831	45.5764	82.6085	ENSG00000185052	41.0425	1.04119	1.04119	0.119329
ENSG00000087586	AURKA	22.4381	20.3363	24.1914	4.36982	10.1281	0	ENSG00000087586	13.5773	-1.31874	1.31874	0.119416
ENSG00000149596	JPH2	126.401	150.639	93.7418	63.3624	54.0164	73.4298	ENSG00000149596	93.5985	-0.846159	0.846159	0.119416
ENSG00000159267	HLCS	12.7149	30.881	10.5837	3.27737	1.68801	4.58936	ENSG00000159267	10.6224	-1.33244	1.33244	0.119416
ENSG00000171320	ESCO2	11.967	11.2979	13.6077	3.27737	0	0	ENSG00000171320	6.69166	-1.33943	1.33943	0.119416
ENSG00000185803	SLC52A2	69.5582	47.4514	77.1102	34.9586	18.5681	28.6835	ENSG00000185803	46.055	-1.01153	1.01153	0.119416
ENSG00000103657	HERC1	141.36	199.597	100.546	314.627	292.026	206.521	ENSG00000103657	209.113	0.794869	0.794869	0.120183
ENSG00000131018	SYNE1	213.162	211.648	161.024	284.038	293.714	418.779	ENSG00000131018	263.728	0.70971	0.70971	0.120183
ENSG00000135454	B4GALNT1	66.5664	71.5536	119.445	48.068	43.8883	20.6521	ENSG00000135454	61.6956	-0.998901	0.998901	0.120183
ENSG00000156509	FBXO43	5.9835	18.8299	19.6555	0	5.06404	0	ENSG00000156509	8.2555	-1.33821	1.33821	0.120183
ENSG00000167972	ABCA3	44.8763	27.1151	18.8995	6.55473	10.1281	10.3261	ENSG00000167972	19.65	-1.22539	1.22539	0.120183
ENSG00000182752	PAPPA	20.1943	15.0639	17.3876	26.2189	135.041	18.3574	ENSG00000182752	38.7105	1.22574	1.22574	0.120183
ENSG00000080603	SRCAP	286.46	219.18	269.886	363.788	352.795	643.658	ENSG00000080603	355.961	0.744072	0.744072	0.121029
ENSG00000154743	TSEN2	26.1778	21.0895	15.1196	46.9756	48.9524	53.925	ENSG00000154743	35.3733	1.0336	1.0336	0.121688
ENSG00000146670	CDCA5	6.73144	23.3491	19.6555	0	0	5.7367	ENSG00000146670	9.24546	-1.33792	1.33792	0.121925
ENSG00000147224	PRPS1	22.4381	15.0639	25.7034	0	8.44007	4.58936	ENSG00000147224	12.7058	-1.31909	1.31909	0.122194
ENSG00000162419	GMEB1	8.97525	22.5959	8.3158	49.1605	21.9442	49.3356	ENSG00000162419	26.7212	1.17984	1.17984	0.122202
ENSG00000100395	L3MBTL2	9.72319	21.0895	6.80384	24.034	35.4483	57.367	ENSG00000100395	25.7443	1.18897	1.18897	0.122218
ENSG00000150316	CWC15	147.344	204.116	154.976	238.155	386.555	262.741	ENSG00000150316	232.315	0.737901	0.737901	0.122218
ENSG00000150995	ITPR1	12.7149	6.02557	5.29187	18.5717	42.2003	24.0941	ENSG00000150995	18.1498	1.23613	1.23613	0.122218
ENSG00000173801	JUP	110.695	125.031	161.78	76.4719	72.5846	64.251	ENSG00000173801	101.802	-0.807165	0.807165	0.122218
ENSG00000143164	DCAF6	119.67	164.95	144.393	222.861	315.658	209.963	ENSG00000143164	196.249	0.732863	0.732863	0.122846
ENSG00000175106	TVP23C	21.6902	18.0767	34.7752	71.0096	42.2003	63.1037	ENSG00000175106	41.8093	1.02577	1.02577	0.122846
ENSG00000185112	FAM43A	69.5582	109.213	92.2298	218.491	320.723	72.2824	ENSG00000185112	147.083	0.980603	0.980603	0.122846
ENSG00000069998	HDHD5	35.901	33.8938	38.5551	8.73964	20.2562	9.17872	ENSG00000069998	24.4207	-1.15363	1.15363	0.123375
ENSG00000166839	ANKDD1A	29.1696	18.8299	38.5551	1.09246	13.5041	8.03138	ENSG00000166839	18.1971	-1.27147	1.27147	0.123375
ENSG00000037965	HOXC8	69.5582	83.6048	34.7752	127.817	238.01	71.1351	ENSG00000037965	104.15	1.00237	1.00237	0.123652
ENSG00000254635	WAC-AS1	112.939	91.8899	124.737	180.255	145.169	284.54	ENSG00000254635	156.588	0.802686	0.802686	0.123652
ENSG00000224411	HSP90AA2P	104.711	167.21	111.885	184.625	536.788	137.681	ENSG00000224411	207.15	0.972756	0.972756	0.123665
ENSG00000188375	H3F3C	300.671	592.765	286.517	677.322	1574.92	357.97	ENSG00000188375	631.694	0.965365	0.965365	0.124287
ENSG00000072571	HMMR	14.9588	11.2979	12.8517	1.09246	3.37603	1.14734	ENSG00000072571	7.45403	-1.33089	1.33089	0.124375
ENSG00000169122	FAM110B	20.9423	15.0639	17.3876	53.5303	45.5764	34.4202	ENSG00000169122	31.1534	1.06006	1.06006	0.124375
ENSG00000254598	CSNK2A3	14.2108	27.8683	14.3637	52.4378	59.0805	34.4202	ENSG00000254598	33.7302	1.07973	1.07973	0.124375
ENSG00000125944	HNRNPR	201.195	323.874	235.11	409.671	584.053	337.318	ENSG00000125944	348.537	0.737556	0.737556	0.124789
ENSG00000153234	NR4A2	11.967	23.3491	12.8517	28.4038	108.033	20.6521	ENSG00000153234	34.2094	1.19964	1.19964	0.124789
ENSG00000162664	ZNF326	126.401	197.337	114.909	245.802	258.266	262.741	ENSG00000162664	200.91	0.737847	0.737847	0.124789
ENSG00000167513	CDT1	14.9588	12.8043	36.2871	0	3.37603	8.03138	ENSG00000167513	12.5763	-1.321	1.321	0.124789
ENSG00000143153	ATP1B1	436.048	427.815	447.541	273.114	281.898	286.835	ENSG00000143153	358.875	-0.604621	0.604621	0.124798
ENSG00000108055	SMC3	145.1	204.869	127.005	296.055	366.299	200.784	ENSG00000108055	223.352	0.772575	0.772575	0.125896
ENSG00000178209	PLEC	287.208	248.555	283.493	388.914	506.404	413.042	ENSG00000178209	354.603	0.632428	0.632428	0.125896
ENSG00000250786	SNHG18	26.9258	30.1278	31.7512	9.8321	6.75205	11.4734	ENSG00000250786	19.4771	-1.1831	1.1831	0.125896
ENSG00000106615	RHEB	43.3804	41.4258	77.1102	32.7737	11.8161	14.9154	ENSG00000106615	36.9036	-1.10151	1.10151	0.127225
ENSG00000080986	NDC80	13.4629	28.6215	42.335	0	5.06404	12.6207	ENSG00000080986	17.0173	-1.30051	1.30051	0.127589
ENSG00000115464	USP34	336.572	411.998	377.991	613.96	700.526	485.325	ENSG00000115464	487.729	0.633237	0.633237	0.128342
ENSG00000109171	SLAIN2	52.3556	77.5792	55.1867	98.321	199.186	88.3452	ENSG00000109171	95.1622	0.905947	0.905947	0.129344
ENSG00000146909	NOM1	105.459	80.592	96.0097	151.851	143.481	206.521	ENSG00000146909	130.652	0.758532	0.758532	0.129599
ENSG00000153993	SEMA3D	20.9423	30.881	12.8517	64.4549	57.3925	39.0096	ENSG00000153993	37.5886	1.05215	1.05215	0.130036
ENSG00000003402	CFLAR	289.452	231.231	322.048	174.793	129.977	189.311	ENSG00000003402	222.802	-0.705594	0.705594	0.130786
ENSG00000111266	DUSP16	13.4629	9.79155	15.1196	36.051	33.7603	34.4202	ENSG00000111266	23.7676	1.10945	1.10945	0.130786
ENSG00000151276	MAGI1	17.9505	30.881	19.6555	55.7152	97.9048	27.5362	ENSG00000151276	41.6072	1.08624	1.08624	0.130786
ENSG00000130396	AFDN	225.129	252.321	198.823	337.569	499.652	305.192	ENSG00000130396	303.114	0.695756	0.695756	0.131051
ENSG00000133619	KRBA1	57.5912	54.9833	63.5025	20.7566	23.6322	33.2729	ENSG00000133619	42.2898	-0.980365	0.980365	0.131051
ENSG00000232079	LINC01697	124.906	145.367	162.536	201.012	190.746	424.516	ENSG00000232079	208.18	0.818982	0.818982	0.131051
ENSG00000059804	SLC2A3	70.3061	87.3708	46.1149	22.9416	16.8801	43.5989	ENSG00000059804	47.8687	-1.03026	1.03026	0.131065
ENSG00000250461	AC122718.1	93.4922	83.6048	75.5982	196.642	113.097	151.449	ENSG00000250461	118.98	0.787529	0.787529	0.131065
ENSG00000198898	CAPZA2	86.7608	106.954	114.909	156.221	173.865	207.669	ENSG00000198898	141.063	0.733561	0.733561	0.131204
ENSG00000101104	PABPC1L	117.426	94.9027	133.053	171.515	209.314	214.553	ENSG00000101104	156.794	0.720134	0.720134	0.132122
ENSG00000113658	SMAD5	266.266	246.295	245.694	322.274	438.883	464.673	ENSG00000113658	330.681	0.646958	0.646958	0.132122
ENSG00000136261	BZW2	39.6407	16.5703	46.8709	92.8587	82.7127	60.809	ENSG00000136261	56.577	0.991101	0.991101	0.132122
ENSG00000168394	TAP1	44.1283	48.2046	44.6029	16.3868	27.0082	11.4734	ENSG00000168394	31.9674	-1.06464	1.06464	0.134321
ENSG00000118363	SPCS2	27.6737	22.5959	24.9474	7.64719	1.68801	10.3261	ENSG00000118363	15.813	-1.23585	1.23585	0.134936
ENSG00000117791	MARC2	25.4299	27.1151	23.4354	12.017	5.06404	0	ENSG00000117791	15.5102	-1.2757	1.2757	0.135851
ENSG00000173039	RELA	92.7443	82.8516	111.129	51.3454	55.7044	40.1569	ENSG00000173039	72.322	-0.851194	0.851194	0.135851
ENSG00000008083	JARID2	40.3886	61.7621	68.7944	100.506	116.473	111.292	ENSG00000008083	83.2026	0.832204	0.832204	0.136292
ENSG00000106070	GRB10	55.3474	110.72	74.8422	171.515	281.898	78.0191	ENSG00000106070	128.724	0.95479	0.95479	0.136292
ENSG00000136448	NMT1	910.988	885.005	800.585	1279.27	1269.39	1305.67	ENSG00000136448	1075.15	0.544094	0.544094	0.136348
ENSG00000092470	WDR76	16.4546	13.5575	30.9953	0	5.06404	6.88404	ENSG00000092470	12.1592	-1.29487	1.29487	0.136651
ENSG00000108039	XPNPEP1	19.4464	12.8043	15.1196	0	3.37603	4.58936	ENSG00000108039	9.22262	-1.30367	1.30367	0.136787
ENSG00000101096	NFATC2	153.327	130.303	144.393	101.598	59.0805	69.9877	ENSG00000101096	109.782	-0.791683	0.791683	0.137101
ENSG00000217241	CBX3P9	11.967	48.9577	10.5837	61.1775	106.345	41.3042	ENSG00000217241	46.7225	1.13962	1.13962	0.138547
ENSG00000164309	CMYA5	22.4381	9.79155	19.6555	38.2359	43.8883	50.483	ENSG00000164309	30.7487	1.06546	1.06546	0.138571
ENSG00000174442	ZWILCH	72.5499	75.3196	108.105	42.6058	40.5123	43.5989	ENSG00000174442	63.782	-0.879254	0.879254	0.138571
ENSG00000048740	CELF2	132.385	294.5	149.684	370.342	513.156	237.499	ENSG00000048740	282.928	0.842847	0.842847	0.13883
ENSG00000162630	B3GALT2	5.9835	2.25959	1.51196	18.5717	20.2562	10.3261	ENSG00000162630	9.81817	1.29001	1.29001	0.139157
ENSG00000106144	CASP2	186.236	194.325	204.115	117.985	124.913	106.703	ENSG00000106144	155.713	-0.688055	0.688055	0.139417
ENSG00000213160	KLHL23	51.6077	59.5025	108.861	24.034	28.6962	42.4516	ENSG00000213160	52.5256	-0.991657	0.991657	0.139417
ENSG00000114942	EEF1B2	716.524	713.277	905.666	583.371	479.396	421.074	ENSG00000114942	636.551	-0.614878	0.614878	0.140314
ENSG00000115963	RND3	41.1366	26.3619	33.2632	74.287	96.2168	49.3356	ENSG00000115963	53.4335	0.942511	0.942511	0.140314
ENSG00000169992	NLGN2	41.8845	91.1367	37.7991	148.574	173.865	64.251	ENSG00000169992	92.9184	0.974678	0.974678	0.140314
ENSG00000176054	RPL23P2	13.4629	18.0767	14.3637	45.8831	40.5123	30.9782	ENSG00000176054	27.2128	1.06419	1.06419	0.140314
ENSG00000178607	ERN1	12.7149	9.79155	6.04786	17.4793	47.2644	27.5362	ENSG00000178607	20.139	1.18047	1.18047	0.140314
ENSG00000229659	RPL26P6	21.6902	9.79155	11.3397	0	5.06404	1.14734	ENSG00000229659	8.17214	-1.29875	1.29875	0.140528
ENSG00000169692	AGPAT2	79.2814	48.9577	83.914	32.7737	37.1363	28.6835	ENSG00000169692	51.7911	-0.938843	0.938843	0.141205
ENSG00000174206	C12orf66	78.5335	92.6431	221.503	211.936	310.594	262.741	ENSG00000174206	196.325	0.869345	0.869345	0.141205
ENSG00000138092	CENPO	10.4711	17.3235	40.823	2.18491	5.06404	8.03138	ENSG00000138092	13.983	-1.26943	1.26943	0.141393
ENSG00000196535	MYO18A	192.22	241.023	172.364	327.737	359.547	298.308	ENSG00000196535	265.2	0.653416	0.653416	0.141393
ENSG00000127481	UBR4	448.763	367.56	480.805	644.549	560.42	892.63	ENSG00000127481	565.788	0.648268	0.648268	0.141527
ENSG00000149554	CHEK1	15.7067	31.6342	24.9474	3.27737	8.44007	8.03138	ENSG00000149554	15.3395	-1.22828	1.22828	0.141527
ENSG00000101333	PLCB4	8.22731	23.3491	12.8517	41.5133	62.4565	24.0941	ENSG00000101333	28.7487	1.12766	1.12766	0.141658
ENSG00000081803	CADPS2	354.522	287.721	439.226	571.354	541.852	603.501	ENSG00000081803	466.363	0.625618	0.625618	0.142027
ENSG00000162402	USP24	141.36	216.92	179.168	315.72	438.883	211.111	ENSG00000162402	250.527	0.761101	0.761101	0.142027
ENSG00000167107	ACSF2	14.2108	3.76598	15.1196	20.7566	40.5123	43.5989	ENSG00000167107	22.9941	1.1736	1.1736	0.142027
ENSG00000170275	CRTAP	234.104	259.853	280.469	157.314	150.233	168.659	ENSG00000170275	208.439	-0.652304	0.652304	0.142027
ENSG00000198373	WWP2	8042.57	6600.26	6513.54	4870.17	4724.75	4787.85	ENSG00000198373	5923.19	-0.532116	0.532116	0.142027
ENSG00000213654	GPSM3	71.802	117.499	39.3111	185.717	310.594	61.9564	ENSG00000213654	131.147	1.02921	1.02921	0.142027
ENSG00000108312	UBTF	543.003	729.847	523.14	799.677	1578.29	767.57	ENSG00000108312	823.588	0.735134	0.735134	0.142094
ENSG00000141429	GALNT1	129.393	338.938	195.043	448.999	746.102	212.258	ENSG00000141429	345.122	0.920876	0.920876	0.142601
ENSG00000138735	PDE5A	17.2026	10.5447	11.3397	42.6058	23.6322	40.1569	ENSG00000138735	24.247	1.10435	1.10435	0.143212
ENSG00000149091	DGKZ	283.468	563.391	357.579	807.324	1220.43	363.707	ENSG00000149091	599.317	0.861743	0.861743	0.143212
ENSG00000164136	IL15	23.1861	26.3619	27.9713	0	10.1281	9.17872	ENSG00000164136	16.1377	-1.25073	1.25073	0.143212
ENSG00000163681	SLMAP	186.236	247.802	158.756	324.459	329.163	320.108	ENSG00000163681	261.087	0.664697	0.664697	0.143399
ENSG00000173540	GMPPB	21.6902	56.4897	24.1914	71.0096	195.81	27.5362	ENSG00000173540	66.1211	1.12396	1.12396	0.144197
ENSG00000254838	GVINP1	42.6324	51.2173	27.2153	81.9341	91.1527	74.5771	ENSG00000254838	61.4548	0.887948	0.887948	0.144197
ENSG00000198856	OSTC	297.679	332.16	342.46	254.542	168.801	156.038	ENSG00000198856	258.613	-0.686384	0.686384	0.144248
ENSG00000035681	NSMAF	17.9505	25.6087	21.1675	1.09246	5.06404	9.17872	ENSG00000035681	13.3436	-1.2529	1.2529	0.144269
ENSG00000107679	PLEKHA1	118.174	162.69	143.637	74.287	67.5205	92.9345	ENSG00000107679	109.874	-0.766212	0.766212	0.144769
ENSG00000113578	FGF1	148.092	91.1367	74.8422	216.306	167.113	189.311	ENSG00000113578	147.8	0.780083	0.780083	0.145584
ENSG00000104490	NCALD	8.22731	6.02557	2.26795	30.5887	20.2562	13.7681	ENSG00000104490	13.5223	1.23842	1.23842	0.146101
ENSG00000115392	FANCL	38.8928	36.9066	39.3111	12.017	16.8801	16.0628	ENSG00000115392	26.6784	-1.06309	1.06309	0.146189
ENSG00000152056	AP1S3	61.3309	77.5792	81.646	132.187	109.721	154.891	ENSG00000152056	102.892	0.767477	0.767477	0.146192
ENSG00000179889	PDXDC1	142.108	89.6303	151.952	72.102	72.5846	59.6617	ENSG00000179889	98.0065	-0.809289	0.809289	0.146192
ENSG00000105221	AKT2	418.097	360.781	585.886	250.172	297.09	286.835	ENSG00000105221	366.477	-0.660876	0.660876	0.146935
ENSG00000179632	MAF1	97.2319	155.158	75.5982	192.272	302.154	143.417	ENSG00000179632	160.972	0.838264	0.838264	0.146935
ENSG00000007237	GAS7	23.934	68.5408	16.6316	102.691	123.225	51.6303	ENSG00000007237	64.4421	1.05343	1.05343	0.147234
ENSG00000143228	NUF2	25.4299	30.881	34.0192	17.4793	1.68801	0	ENSG00000143228	18.2496	-1.26146	1.26146	0.147757
ENSG00000087266	SH3BP2	64.3226	71.5536	138.345	40.4208	38.8243	49.3356	ENSG00000087266	67.1336	-0.922176	0.922176	0.147758
ENSG00000232611	AL683813.1	84.517	57.9961	52.1628	152.944	81.0246	143.417	ENSG00000232611	95.3436	0.843802	0.843802	0.148018
ENSG00000102974	CTCF	743.45	981.415	622.929	1361.2	1769.04	867.389	ENSG00000102974	1057.57	0.703708	0.703708	0.149228
ENSG00000224208	AL590762.3	20.9423	33.1406	18.1436	66.6398	79.3366	30.9782	ENSG00000224208	41.5302	1.02547	1.02547	0.149228
ENSG00000169129	AFAP1L2	11.2191	5.27237	11.3397	36.051	13.5041	39.0096	ENSG00000169129	19.3993	1.17443	1.17443	0.149341
ENSG00000170606	HSPA4	74.0458	124.277	77.1102	154.036	231.258	131.944	ENSG00000170606	132.112	0.802985	0.802985	0.149341
ENSG00000001630	CYP51A1	12.7149	15.8171	24.1914	6.55473	1.68801	2.29468	ENSG00000001630	10.5435	-1.26309	1.26309	0.150256
ENSG00000115414	FN1	35038.6	27078.2	34371.5	23873.4	22746	13281.6	ENSG00000115414	26064.9	-0.641374	0.641374	0.150256
ENSG00000163064	EN1	14.9588	7.53196	7.55982	22.9416	43.8883	25.2415	ENSG00000163064	20.3537	1.14731	1.14731	0.15033
ENSG00000159167	STC1	9.72319	4.51918	12.8517	32.7737	67.5205	5.7367	ENSG00000159167	22.1875	1.22841	1.22841	0.150877
ENSG00000149679	CABLES2	12.7149	19.5831	21.1675	0	0	8.03138	ENSG00000149679	10.2495	-1.27603	1.27603	0.151081
ENSG00000165516	KLHDC2	196.708	236.504	222.259	303.703	430.443	324.697	ENSG00000165516	285.719	0.641827	0.641827	0.151081
ENSG00000196591	HDAC2	86.7608	137.835	102.058	187.902	214.378	166.364	ENSG00000196591	149.216	0.726327	0.726327	0.151081
ENSG00000029725	RABEP1	57.5912	73.8132	61.2345	100.506	145.169	108.997	ENSG00000029725	91.2185	0.782092	0.782092	0.15203
ENSG00000147100	SLC16A2	54.5994	70.8004	23.4354	108.153	253.202	36.7149	ENSG00000147100	91.1509	1.07895	1.07895	0.15203
ENSG00000126391	FRMD8	82.2731	99.4219	127.005	62.2699	60.7685	28.6835	ENSG00000126391	76.737	-0.885895	0.885895	0.15204
ENSG00000253276	CCDC71L	32.9093	54.9833	23.4354	85.2115	136.729	42.4516	ENSG00000253276	62.62	1.00083	1.00083	0.152137
ENSG00000078618	NRDC	68.0623	68.5408	64.2585	123.447	106.345	126.207	ENSG00000078618	92.8102	0.749462	0.749462	0.152361
ENSG00000117616	RSRP1	83.0211	82.8516	73.3302	25.1265	43.8883	48.1883	ENSG00000117616	59.401	-0.88889	0.88889	0.152781
ENSG00000152784	PRDM8	111.443	83.6048	91.4738	68.8247	35.4483	35.5675	ENSG00000152784	71.0603	-0.880208	0.880208	0.152781
ENSG00000163535	SGO2	38.1448	32.3874	47.6269	25.1265	8.44007	4.58936	ENSG00000163535	26.0525	-1.14555	1.14555	0.152781
ENSG00000198917	SPOUT1	169.034	188.299	196.555	270.929	268.394	352.233	ENSG00000198917	240.907	0.641323	0.641323	0.152781
ENSG00000141098	GFOD2	73.2979	110.72	80.1341	22.9416	45.5764	56.2197	ENSG00000141098	64.8149	-0.91933	0.91933	0.153293
ENSG00000172171	TEFM	41.8845	17.3235	22.6795	5.46228	0	13.7681	ENSG00000172171	16.853	-1.23437	1.23437	0.153498
ENSG00000081019	RSBN1	130.889	204.116	71.0623	261.097	367.987	178.985	ENSG00000081019	202.356	0.859006	0.859006	0.153662
ENSG00000134627	PIWIL4	11.967	12.8043	6.80384	27.3114	16.8801	51.6303	ENSG00000134627	21.2328	1.14885	1.14885	0.153719
ENSG00000158560	DYNC1I1	29.9175	27.1151	35.5312	48.068	52.3284	104.408	ENSG00000158560	49.5613	0.954887	0.954887	0.153756
ENSG00000175550	DRAP1	397.155	318.602	506.508	264.374	258.266	231.763	ENSG00000175550	329.445	-0.647681	0.647681	0.154982
ENSG00000053770	AP5M1	26.9258	15.0639	13.6077	68.8247	28.6962	43.5989	ENSG00000053770	32.7862	1.05358	1.05358	0.155955
ENSG00000087302	RTRAF	109.199	100.928	102.814	65.5473	42.2003	58.5143	ENSG00000087302	79.8671	-0.799538	0.799538	0.155955
ENSG00000148158	SNX30	71.802	24.1023	65.0144	98.321	99.5928	142.27	ENSG00000148158	83.5171	0.914738	0.914738	0.155955
ENSG00000163637	PRICKLE2	42.6324	62.5153	48.3828	127.817	129.977	57.367	ENSG00000163637	78.1153	0.885571	0.885571	0.155955
ENSG00000228423	AL357552.2	8.97525	9.03835	3.77991	15.2944	23.6322	35.5675	ENSG00000228423	16.0479	1.187	1.187	0.155955
ENSG00000243759	ST13P15	11.967	27.1151	10.5837	48.068	52.3284	30.9782	ENSG00000243759	30.1734	1.07077	1.07077	0.155955
ENSG00000279338		2.24381	8.28516	9.82777	28.4038	20.2562	22.9468	ENSG00000279338	15.3273	1.19755	1.19755	0.155955
ENSG00000167397	VKORC1	267.014	232.738	254.01	140.927	163.737	164.07	ENSG00000167397	203.749	-0.639879	0.639879	0.156106
ENSG00000052126	PLEKHA5	15.7067	14.3107	18.1436	39.3284	62.4565	24.0941	ENSG00000052126	29.0067	1.05815	1.05815	0.156815
ENSG00000125651	GTF2F1	256.543	275.67	337.168	462.109	347.731	628.742	ENSG00000125651	384.66	0.673132	0.673132	0.156815
ENSG00000145214	DGKQ	136.125	181.52	158	79.7492	92.8407	102.113	ENSG00000145214	125.058	-0.721816	0.721816	0.156815
ENSG00000155304	HSPA13	45.6242	39.1662	34.7752	14.2019	15.1921	18.3574	ENSG00000155304	27.8862	-1.03613	1.03613	0.156815
ENSG00000165512	ZNF22	33.6572	24.1023	18.8995	1.09246	11.8161	8.03138	ENSG00000165512	16.2665	-1.2112	1.2112	0.156815
ENSG00000180263	FGD6	68.0623	77.5792	60.4786	122.355	128.289	114.734	ENSG00000180263	95.2497	0.745061	0.745061	0.156815
ENSG00000220205	VAMP2	90.5005	139.341	69.5503	221.768	261.642	107.85	ENSG00000220205	148.442	0.850263	0.850263	0.156846
ENSG00000041357	PSMA4	281.225	278.683	327.34	384.544	497.964	503.682	ENSG00000041357	378.906	0.603474	0.603474	0.157378
ENSG00000226688	ENTPD1-AS1	17.2026	19.5831	11.3397	4.36982	3.37603	2.29468	ENSG00000226688	9.69432	-1.24631	1.24631	0.158633
ENSG00000268812	AC004264.1	7.47938	3.76598	15.8756	42.6058	32.0723	16.0628	ENSG00000268812	19.6436	1.17676	1.17676	0.158709
ENSG00000104427	ZC2HC1A	83.0211	100.175	86.1819	26.2189	27.0082	69.9877	ENSG00000104427	65.4322	-0.932806	0.932806	0.159002
ENSG00000115419	GLS	143.604	243.282	159.512	322.274	361.235	248.973	ENSG00000115419	246.48	0.703555	0.703555	0.159002
ENSG00000139200	PIANP	35.1531	57.2429	27.9713	76.4719	135.041	55.0723	ENSG00000139200	64.4921	0.943493	0.943493	0.159002
ENSG00000186439	TRDN	60.5829	39.9194	44.6029	74.287	91.1527	117.029	ENSG00000186439	71.2623	0.838934	0.838934	0.159002
ENSG00000168724	DNAJC21	268.51	231.231	207.895	343.031	361.235	406.158	ENSG00000168724	303.01	0.609562	0.609562	0.159381
ENSG00000119729	RHOQ	49.3639	61.0089	55.9427	8.73964	33.7603	26.3888	ENSG00000119729	39.2007	-1.02368	1.02368	0.15953
ENSG00000207175	RNU1-67P	45.6242	70.0472	47.6269	133.28	99.5928	81.4611	ENSG00000207175	79.6053	0.829339	0.829339	0.159533
ENSG00000134853	PDGFRA	11.2191	21.8427	4.53589	26.2189	97.9048	12.6207	ENSG00000134853	29.057	1.19541	1.19541	0.160681
ENSG00000163660	CCNL1	113.687	152.146	88.4499	234.878	324.099	122.765	ENSG00000163660	172.671	0.824041	0.824041	0.16076
ENSG00000065320	NTN1	26.1778	25.6087	15.8756	80.8417	30.3842	50.483	ENSG00000065320	38.2285	1.01119	1.01119	0.161306
ENSG00000105438	KDELR1	608.073	521.212	763.542	406.393	422.003	392.39	ENSG00000105438	518.936	-0.59534	0.59534	0.161344
ENSG00000230629	RPS23P8	40.3886	48.2046	24.9474	97.2285	99.5928	48.1883	ENSG00000230629	59.7584	0.925133	0.925133	0.161644
ENSG00000260266	PPIAP46	643.974	581.467	875.427	359.418	563.796	361.412	ENSG00000260266	564.249	-0.659739	0.659739	0.161644
ENSG00000123473	STIL	9.72319	18.8299	18.1436	0	5.06404	3.44202	ENSG00000123473	9.20045	-1.25234	1.25234	0.161661
ENSG00000135624	CCT7	197.456	212.401	320.536	162.776	143.481	119.323	ENSG00000135624	192.662	-0.710394	0.710394	0.162306
ENSG00000133121	STARD13	112.191	98.6687	99.0336	168.238	200.874	152.596	ENSG00000133121	138.6	0.686546	0.686546	0.162438
ENSG00000153250	RBMS1	774.115	1185.53	761.274	1673.64	2356.47	860.505	ENSG00000153250	1268.59	0.758632	0.758632	0.162657
ENSG00000177685	CRACR2B	22.4381	30.881	24.9474	3.27737	11.8161	9.17872	ENSG00000177685	17.0898	-1.1643	1.1643	0.162657
ENSG00000210077	MT-TV	112.939	80.592	46.1149	52.4378	11.8161	32.1255	ENSG00000210077	56.0042	-1.01833	1.01833	0.162657
ENSG00000184634	MED12	71.802	110.72	72.5743	143.112	254.89	102.113	ENSG00000184634	125.869	0.83851	0.83851	0.163849
ENSG00000263904	AC015563.1	16.4546	22.5959	15.8756	8.73964	0	0	ENSG00000263904	10.611	-1.24985	1.24985	0.163978
ENSG00000162733	DDR2	368.733	295.253	326.584	534.211	432.131	564.491	ENSG00000162733	420.234	0.592182	0.592182	0.164147
ENSG00000112697	TMEM30A	145.848	141.601	232.086	110.338	109.721	59.6617	ENSG00000112697	133.209	-0.794532	0.794532	0.164989
ENSG00000145864	GABRB2	210.17	195.831	291.809	133.28	148.545	137.681	ENSG00000145864	186.219	-0.677058	0.677058	0.164989
ENSG00000148396	SEC16A	150.335	178.507	154.976	75.3794	106.345	100.966	ENSG00000148396	127.752	-0.711022	0.711022	0.164989
ENSG00000151012	SLC7A11	128.645	122.018	80.1341	73.1945	43.8883	53.925	ENSG00000151012	83.6342	-0.824173	0.824173	0.164989
ENSG00000156970	BUB1B	23.1861	24.1023	68.7944	3.27737	3.37603	24.0941	ENSG00000156970	24.4717	-1.19733	1.19733	0.164989
ENSG00000163811	WDR43	281.225	348.73	266.862	504.714	393.307	503.682	ENSG00000163811	383.087	0.605651	0.605651	0.164989
ENSG00000164880	INTS1	45.6242	33.1406	39.3111	71.0096	64.1445	98.6712	ENSG00000164880	58.6502	0.855779	0.855779	0.164989
ENSG00000092010	PSME1	69.5582	79.8388	100.546	132.187	145.169	157.186	ENSG00000092010	114.081	0.7237	0.7237	0.165084
ENSG00000231607	DLEU2	11.2191	11.2979	17.3876	1.09246	0	4.58936	ENSG00000231607	7.59773	-1.24689	1.24689	0.165084
ENSG00000276023	DUSP14	19.4464	17.3235	15.8756	4.36982	5.06404	3.44202	ENSG00000276023	10.9202	-1.21516	1.21516	0.165084
ENSG00000119778	ATAD2B	171.278	201.103	151.952	258.912	329.163	259.299	ENSG00000119778	228.618	0.640491	0.640491	0.16571
ENSG00000196924	FLNA	585.635	458.696	771.858	410.763	400.059	315.518	ENSG00000196924	490.422	-0.640782	0.640782	0.165788
ENSG00000139343	SNRPF	312.638	323.874	435.446	240.34	231.258	199.637	ENSG00000139343	290.532	-0.629463	0.629463	0.166241
ENSG00000128973	CLN6	133.881	114.486	131.541	49.1605	32.0723	103.261	ENSG00000128973	94.0668	-0.878076	0.878076	0.166306
ENSG00000175906	ARL4D	35.1531	45.945	26.4594	20.7566	8.44007	8.03138	ENSG00000175906	24.1309	-1.09966	1.09966	0.166633
ENSG00000141027	NCOR1	342.555	411.245	277.445	473.033	629.629	526.629	ENSG00000141027	443.423	0.615081	0.615081	0.167107
ENSG00000111664	GNB3	17.2026	14.3107	12.0957	3.27737	1.68801	3.44202	ENSG00000111664	8.6694	-1.23551	1.23551	0.167459
ENSG00000122390	NAA60	2.24381	4.51918	2.26795	19.6642	6.75205	17.2101	ENSG00000122390	8.77621	1.23584	1.23584	0.167517
ENSG00000031823	RANBP3	67.3144	51.2173	65.0144	14.2019	33.7603	34.4202	ENSG00000031823	44.3214	-0.956542	0.956542	0.167656
ENSG00000054116	TRAPPC3	75.5417	119.758	90.7178	156.221	290.338	110.145	ENSG00000054116	140.454	0.830455	0.830455	0.16785
ENSG00000176946	THAP4	60.5829	53.4769	73.3302	31.6812	35.4483	21.7995	ENSG00000176946	46.0532	-0.910311	0.910311	0.168521
ENSG00000100478	AP4S1	30.6654	17.3235	24.1914	74.287	40.5123	48.1883	ENSG00000100478	39.1947	0.964031	0.964031	0.168524
ENSG00000128917	DLL4	0	6.77877	5.29187	18.5717	43.8883	4.58936	ENSG00000128917	13.1867	1.23918	1.23918	0.168524
ENSG00000170315	UBB	378.456	231.984	585.13	241.433	261.642	144.565	ENSG00000170315	307.202	-0.786289	0.786289	0.168524
ENSG00000198873	GRK5	59.835	88.1239	71.8183	188.995	158.673	78.0191	ENSG00000198873	107.577	0.829952	0.829952	0.168524
ENSG00000214717	ZBED1	67.3144	51.2173	77.8661	133.28	67.5205	189.311	ENSG00000214717	97.7515	0.859254	0.859254	0.168846
ENSG00000090905	TNRC6A	862.372	847.346	741.618	1206.07	1257.57	1126.69	ENSG00000090905	1006.94	0.524327	0.524327	0.170168
ENSG00000196504	PRPF40A	373.969	445.139	381.771	553.875	855.823	515.156	ENSG00000196504	520.955	0.630675	0.630675	0.170168
ENSG00000102096	PIM2	24.6819	21.0895	18.8995	7.64719	3.37603	6.88404	ENSG00000102096	13.763	-1.17473	1.17473	0.170397
ENSG00000159111	MRPL10	32.1613	29.3746	21.9235	4.36982	10.1281	12.6207	ENSG00000159111	18.4297	-1.13307	1.13307	0.170397
ENSG00000127578	WFIKKN1	0.747938	3.01278	6.04786	16.3868	10.1281	20.6521	ENSG00000127578	9.49593	1.22926	1.22926	0.17126
ENSG00000006576	PHTF2	222.885	204.869	226.795	114.708	124.913	159.48	ENSG00000006576	175.608	-0.657601	0.657601	0.17166
ENSG00000110693	SOX6	201.943	140.848	170.096	245.802	234.634	383.212	ENSG00000110693	229.422	0.689801	0.689801	0.17166
ENSG00000125648	SLC25A23	25.4299	30.1278	29.4833	6.55473	3.37603	16.0628	ENSG00000125648	18.5058	-1.14246	1.14246	0.17166
ENSG00000236871	LINC00106	41.1366	18.0767	28.7273	17.4793	3.37603	2.29468	ENSG00000236871	18.5151	-1.18658	1.18658	0.17166
ENSG00000106211	HSPB1	96.484	79.8388	83.158	49.1605	52.3284	34.4202	ENSG00000106211	65.8983	-0.82059	0.82059	0.172053
ENSG00000107821	KAZALD1	20.1943	16.5703	18.8995	3.27737	1.68801	8.03138	ENSG00000107821	11.4435	-1.20711	1.20711	0.172064
ENSG00000165959	CLMN	107.703	71.5536	77.8661	31.6812	38.8243	57.367	ENSG00000165959	64.1659	-0.861662	0.861662	0.172332
ENSG00000151292	CSNK1G3	48.6159	33.8938	36.2871	83.0266	124.913	45.8936	ENSG00000151292	62.105	0.908108	0.908108	0.173215
ENSG00000163374	YY1AP1	307.402	207.882	348.508	467.571	364.611	602.353	ENSG00000163374	383.055	0.674117	0.674117	0.173229
ENSG00000140367	UBE2Q2	235.6	138.588	195.043	302.61	248.138	416.484	ENSG00000140367	256.077	0.699435	0.699435	0.174715
ENSG00000142599	RERE	299.175	546.067	236.622	625.977	823.75	472.704	ENSG00000142599	500.716	0.743707	0.743707	0.174715
ENSG00000029363	BCLAF1	253.551	300.525	274.421	353.955	535.1	417.632	ENSG00000029363	355.864	0.611126	0.611126	0.174789
ENSG00000100504	PYGL	593.862	515.186	409.742	313.535	312.282	352.233	ENSG00000100504	416.14	-0.594794	0.594794	0.174789
ENSG00000120800	UTP20	104.711	91.8899	105.081	164.961	129.977	223.731	ENSG00000120800	136.725	0.71368	0.71368	0.175558
ENSG00000154473	BUB3	12.7149	15.8171	34.0192	1.09246	1.68801	10.3261	ENSG00000154473	12.6096	-1.21746	1.21746	0.175558
ENSG00000075702	WDR62	13.4629	12.0511	27.9713	0	5.06404	5.7367	ENSG00000075702	10.7143	-1.22268	1.22268	0.17596
ENSG00000107862	GBF1	93.4922	241.023	110.373	343.031	433.819	141.123	ENSG00000107862	227.144	0.882945	0.882945	0.176374
ENSG00000061938	TNK2	151.831	114.486	108.861	78.6568	64.1445	67.6931	ENSG00000061938	97.6121	-0.74462	0.74462	0.17641
ENSG00000138495	COX17	58.3391	36.9066	82.402	34.9586	27.0082	9.17872	ENSG00000138495	41.4655	-1.02375	1.02375	0.176632
ENSG00000072609	CHFR	38.1448	23.3491	25.7034	55.7152	52.3284	75.7244	ENSG00000072609	45.1609	0.904256	0.904256	0.176849
ENSG00000174238	PITPNA	86.7608	115.239	100.546	161.683	346.043	99.8186	ENSG00000174238	151.682	0.855786	0.855786	0.176849
ENSG00000127804	METTL16	114.434	100.928	119.445	186.81	153.609	213.405	ENSG00000127804	148.105	0.670464	0.670464	0.176979
ENSG00000101546	RBFA	21.6902	12.0511	23.4354	43.6982	27.0082	69.9877	ENSG00000101546	32.9785	1.01892	1.01892	0.17715
ENSG00000138758	2011-09-01	467.461	486.565	471.733	670.767	643.133	808.875	ENSG00000138758	591.422	0.544979	0.544979	0.178107
ENSG00000006756	ARSD	416.601	378.858	427.13	623.792	509.78	730.856	ENSG00000006756	514.503	0.574766	0.574766	0.178207
ENSG00000123374	CDK2	75.5417	97.9155	95.2537	48.068	57.3925	36.7149	ENSG00000123374	68.481	-0.810941	0.810941	0.17889
ENSG00000180185	FAHD1	567.685	621.387	503.484	728.668	747.79	1207	ENSG00000180185	729.336	0.619746	0.619746	0.179268
ENSG00000186468	RPS23	633.503	594.272	892.059	556.06	430.443	299.456	ENSG00000186468	567.632	-0.663149	0.663149	0.179268
ENSG00000187522	HSPA14	25.4299	27.8683	20.4115	44.7907	62.4565	51.6303	ENSG00000187522	38.7645	0.915063	0.915063	0.179268
ENSG00000046604	DSG2	907.248	943.002	696.259	1377.59	1028	1501.87	ENSG00000046604	1075.66	0.58138	0.58138	0.179532
ENSG00000117308	GALE	103.963	110.72	86.1819	139.834	143.481	246.678	ENSG00000117308	138.476	0.736904	0.736904	0.179532
ENSG00000113141	IK	208.675	233.491	200.335	405.301	275.146	333.876	ENSG00000113141	276.137	0.61655	0.61655	0.17954
ENSG00000111816	FRK	16.4546	22.5959	19.6555	0	10.1281	3.44202	ENSG00000111816	12.046	-1.20767	1.20767	0.181142
ENSG00000005249	PRKAR2B	10.4711	33.1406	6.04786	22.9416	84.4007	231.763	ENSG00000005249	64.7941	1.2154	1.2154	0.181247
ENSG00000109180	OCIAD1	175.765	168.716	255.522	117.985	129.977	108.997	ENSG00000109180	159.494	-0.686516	0.686516	0.181247
ENSG00000182774	RPS17	1258.78	1220.93	1543.72	964.638	952.04	797.401	ENSG00000182774	1122.92	-0.538982	0.538982	0.181247
ENSG00000262943	ALOX12P2	309.646	372.079	360.603	466.478	474.332	688.404	ENSG00000262943	445.257	0.603175	0.603175	0.181247
ENSG00000180155	LYNX1	29.1696	30.881	31.7512	13.1095	13.5041	6.88404	ENSG00000180155	20.8832	-1.07332	1.07332	0.18125
ENSG00000151657	KIN	18.6984	18.8299	18.8995	51.3454	54.0164	27.5362	ENSG00000151657	31.5543	0.979085	0.979085	0.181574
ENSG00000069535	MAOB	114.434	45.1918	77.8661	41.5133	37.1363	33.2729	ENSG00000069535	58.2358	-0.904459	0.904459	0.182056
ENSG00000100603	SNW1	133.133	157.418	147.416	213.029	239.698	242.089	ENSG00000100603	188.797	0.618631	0.618631	0.183158
ENSG00000113716	HMGXB3	134.629	123.524	152.708	60.085	91.1527	84.9032	ENSG00000113716	107.834	-0.726025	0.726025	0.183158
ENSG00000115756	HPCAL1	245.324	231.984	201.847	122.355	173.865	119.323	ENSG00000115756	182.45	-0.659038	0.659038	0.183158
ENSG00000177189	RPS6KA3	97.9798	98.6687	96.0097	168.238	124.913	201.932	ENSG00000177189	131.29	0.695313	0.695313	0.183158
ENSG00000099917	MED15	8.22731	4.51918	9.07178	29.4963	33.7603	10.3261	ENSG00000099917	15.9001	1.14716	1.14716	0.184217
ENSG00000166503	HDGFL3	209.423	199.597	188.995	264.374	265.018	461.231	ENSG00000166503	264.773	0.669674	0.669674	0.184217
ENSG00000186301	MST1P2	35.1531	33.1406	31.7512	13.1095	8.44007	16.0628	ENSG00000186301	22.9429	-1.044	1.044	0.184217
ENSG00000225761	AL596247.1	22.4381	17.3235	11.3397	45.8831	33.7603	42.4516	ENSG00000225761	28.8661	0.993262	0.993262	0.184217
ENSG00000245694	CRNDE	15.7067	18.8299	31.7512	4.36982	5.06404	9.17872	ENSG00000245694	14.1501	-1.15956	1.15956	0.184217
ENSG00000068912	ERLEC1	68.0623	97.9155	83.158	119.078	163.737	149.154	ENSG00000068912	113.517	0.714383	0.714383	0.184874
ENSG00000126453	BCL2L12	56.0953	46.6982	55.9427	33.8661	16.8801	19.5048	ENSG00000126453	38.1645	-0.942026	0.942026	0.184874
ENSG00000163359	COL6A3	2650.69	3392.4	3193.27	4048.64	7015.38	3720.82	ENSG00000163359	4003.53	0.629051	0.629051	0.184874
ENSG00000060339	CCAR1	303.663	366.807	255.522	404.208	516.532	524.334	ENSG00000060339	395.178	0.599107	0.599107	0.185739
ENSG00000128951	DUT	121.166	125.031	147.416	84.1191	79.3366	64.251	ENSG00000128951	103.553	-0.714565	0.714565	0.185739
ENSG00000203950	RTL8A	32.9093	39.1662	57.4546	14.2019	21.9442	18.3574	ENSG00000203950	30.6723	-0.99066	0.99066	0.186202
ENSG00000116871	MAP7D1	45.6242	61.7621	36.2871	81.9341	135.041	68.8404	ENSG00000116871	71.5815	0.842541	0.842541	0.18677
ENSG00000128908	INO80	112.939	124.277	108.861	197.734	158.673	206.521	ENSG00000128908	151.501	0.650139	0.650139	0.18677
ENSG00000146676	PURB	71.802	164.95	99.7896	193.365	286.962	150.302	ENSG00000146676	161.195	0.791183	0.791183	0.18677
ENSG00000158352	SHROOM4	9.72319	30.1278	21.9235	49.1605	59.0805	40.1569	ENSG00000158352	35.0287	0.989474	0.989474	0.18677
ENSG00000175745	NR2F1	45.6242	44.4386	37.0431	98.321	183.993	26.3888	ENSG00000175745	72.6349	0.994116	0.994116	0.18677
ENSG00000185684	EP400P1	222.885	186.039	197.311	375.805	239.698	354.528	ENSG00000185684	262.711	0.631841	0.631841	0.18677
ENSG00000232707	AP1B1P2	8.97525	7.53196	8.3158	25.1265	32.0723	17.2101	ENSG00000232707	16.5386	1.10282	1.10282	0.18677
ENSG00000236496	GPS2P1	14.9588	8.28516	12.8517	36.051	35.4483	24.0941	ENSG00000236496	21.9482	1.04745	1.04745	0.18677
ENSG00000261916	AC027796.1	49.3639	49.7109	56.6986	85.2115	74.2726	131.944	ENSG00000261916	74.5336	0.796874	0.796874	0.18677
ENSG00000270069	MIR222HG	10.4711	9.03835	15.8756	26.2189	50.6404	21.7995	ENSG00000270069	22.3406	1.06809	1.06809	0.18677
ENSG00000271705	RPL17P3	23.1861	87.3708	18.1436	128.91	197.498	30.9782	ENSG00000271705	81.0143	1.07081	1.07081	0.18677
ENSG00000121068	TBX2	30.6654	15.0639	22.6795	55.7152	32.0723	68.8404	ENSG00000121068	37.5061	0.965066	0.965066	0.187139
ENSG00000044524	EPHA3	6.73144	14.3107	9.82777	22.9416	64.1445	12.6207	ENSG00000044524	21.7628	1.1259	1.1259	0.187158
ENSG00000117450	PRDX1	240.836	240.27	393.111	180.255	182.305	167.512	ENSG00000117450	234.048	-0.662928	0.662928	0.187158
ENSG00000280258		1.49588	4.51918	2.26795	7.64719	30.3842	6.88404	ENSG00000280258	8.86641	1.2056	1.2056	0.187158
ENSG00000106153	CHCHD2	1612.55	1633.68	2417.63	1258.51	1409.49	997.038	ENSG00000106153	1554.82	-0.588558	0.588558	0.188141
ENSG00000110092	CCND1	391.171	277.176	291.053	527.656	469.268	477.293	ENSG00000110092	405.603	0.581753	0.581753	0.188141
ENSG00000151834	GABRA2	88.2566	30.1278	44.6029	100.506	89.4647	144.565	ENSG00000151834	82.9205	0.877041	0.877041	0.188141
ENSG00000118922	KLF12	29.1696	13.5575	16.6316	66.6398	42.2003	33.2729	ENSG00000118922	33.5786	0.990592	0.990592	0.188343
ENSG00000180867	PDIA3P1	89.7525	204.869	116.421	315.72	422.003	110.145	ENSG00000180867	209.818	0.876687	0.876687	0.190185
ENSG00000148700	ADD3	31.4134	69.294	24.1914	92.8587	113.097	63.1037	ENSG00000148700	65.6597	0.910165	0.910165	0.191357
ENSG00000156304	SCAF4	72.5499	79.8388	34.7752	130.002	133.353	95.2292	ENSG00000156304	90.9581	0.812358	0.812358	0.191357
ENSG00000123064	DDX54	112.939	135.575	146.66	157.314	310.594	212.258	ENSG00000123064	179.223	0.703201	0.703201	0.193162
ENSG00000133424	LARGE1	30.6654	29.3746	24.1914	54.6228	140.105	21.7995	ENSG00000133424	50.1265	1.02223	1.02223	0.193162
ENSG00000134825	TMEM258	89.7525	119.758	112.641	40.4208	91.1527	25.2415	ENSG00000134825	79.8278	-0.887886	0.887886	0.193162
ENSG00000178096	BOLA1	19.4464	23.3491	33.2632	2.18491	16.8801	2.29468	ENSG00000178096	16.2364	-1.16379	1.16379	0.193162
ENSG00000182600	SNORC	156.319	83.6048	114.909	176.978	167.113	284.54	ENSG00000182600	163.911	0.739575	0.739575	0.193162
ENSG00000117877	CD3EAP	71.802	44.4386	73.3302	102.691	87.7767	166.364	ENSG00000117877	91.0671	0.800249	0.800249	0.193563
ENSG00000158125	XDH	111.443	111.473	117.933	258.912	146.857	169.806	ENSG00000158125	152.737	0.691252	0.691252	0.193563
ENSG00000183022	TPM3P8	14.2108	15.8171	7.55982	29.4963	43.8883	26.3888	ENSG00000183022	22.8935	1.04119	1.04119	0.193563
ENSG00000163050	COQ8A	107.703	91.1367	96.0097	36.051	55.7044	66.5457	ENSG00000163050	75.5251	-0.789105	0.789105	0.193752
ENSG00000172375	C2CD2L	64.3226	52.7237	43.847	19.6642	23.6322	30.9782	ENSG00000172375	39.1946	-0.914806	0.914806	0.193752
ENSG00000132530	XAF1	107.703	164.197	122.469	229.416	167.113	265.036	ENSG00000132530	175.989	0.683364	0.683364	0.19383
ENSG00000105202	FBL	708.297	608.582	873.915	464.293	481.084	509.419	ENSG00000105202	607.598	-0.556581	0.556581	0.195674
ENSG00000133706	LARS	235.6	259.853	230.574	390.007	270.082	516.303	ENSG00000133706	317.07	0.644425	0.644425	0.195674
ENSG00000143553	SNAPIN	37.3969	63.2685	72.5743	17.4793	43.8883	10.3261	ENSG00000143553	40.8222	-1.00526	1.00526	0.195906
ENSG00000163462	TRIM46	23.934	39.1662	28.7273	71.0096	89.4647	37.8622	ENSG00000163462	48.3607	0.907943	0.907943	0.196376
ENSG00000104324	CPQ	89.7525	94.1495	120.201	62.2699	64.1445	37.8622	ENSG00000104324	78.0633	-0.784264	0.784264	0.19653
ENSG00000113811	SELENOK	71.0541	58.7493	73.3302	108.153	113.097	129.649	ENSG00000113811	92.3388	0.711494	0.711494	0.19653
ENSG00000188026	RILPL1	50.1118	58.7493	48.3828	112.523	129.977	59.6617	ENSG00000188026	76.5676	0.81071	0.81071	0.196855
ENSG00000198860	TSEN15	53.8515	52.7237	75.5982	25.1265	27.0082	35.5675	ENSG00000198860	44.9793	-0.879594	0.879594	0.196855
ENSG00000196683	TOMM7	629.763	595.778	675.092	461.016	465.892	324.697	ENSG00000196683	525.373	-0.567645	0.567645	0.196911
ENSG00000143158	MPC2	8.97525	11.2979	16.6316	1.09246	1.68801	3.44202	ENSG00000143158	7.18788	-1.19197	1.19197	0.196931
ENSG00000092621	PHGDH	40.3886	39.9194	70.3063	22.9416	23.6322	20.6521	ENSG00000092621	36.3067	-0.939662	0.939662	0.196985
ENSG00000111731	C2CD5	14.2108	18.0767	13.6077	3.27737	0	5.7367	ENSG00000111731	9.15154	-1.18628	1.18628	0.196985
ENSG00000123136	DDX39A	41.1366	27.8683	49.1388	6.55473	11.8161	25.2415	ENSG00000123136	26.9593	-1.04928	1.04928	0.196985
ENSG00000145819	ARHGAP26	83.0211	146.12	72.5743	182.44	202.562	151.449	ENSG00000145819	139.694	0.738788	0.738788	0.196985
ENSG00000277462	ZNF670	11.967	12.0511	12.0957	0	0	4.58936	ENSG00000277462	6.78387	-1.18561	1.18561	0.196985
ENSG00000168288	MMADHC	136.125	103.941	113.397	81.9341	65.8325	49.3356	ENSG00000168288	91.7609	-0.747933	0.747933	0.197873
ENSG00000130702	LAMA5	61.3309	51.9705	54.4307	27.3114	33.7603	19.5048	ENSG00000130702	41.3848	-0.890181	0.890181	0.198008
ENSG00000080824	HSP90AA1	2988.01	2866.66	2820.57	3594.18	4304.43	4497.57	ENSG00000080824	3511.9	0.491738	0.491738	0.198294
ENSG00000111912	NCOA7	10.4711	18.0767	4.53589	20.7566	43.8883	32.1255	ENSG00000111912	21.6424	1.0822	1.0822	0.198294
ENSG00000130508	PXDN	11.967	45.1918	25.7034	58.9926	165.425	17.2101	ENSG00000130508	54.0817	1.08073	1.08073	0.198294
ENSG00000162994	CLHC1	101.72	130.303	58.9666	53.5303	52.3284	43.5989	ENSG00000162994	73.4078	-0.826903	0.826903	0.198294
ENSG00000166888	STAT6	91.2484	141.601	78.6221	250.172	275.146	88.3452	ENSG00000166888	154.189	0.834346	0.834346	0.198294
ENSG00000213371	NAP1L1P3	17.2026	18.0767	10.5837	33.8661	64.1445	21.7995	ENSG00000213371	27.6122	1.02596	1.02596	0.198294
ENSG00000116141	MARK1	13.4629	25.6087	15.1196	50.2529	72.5846	18.3574	ENSG00000116141	32.5644	1.02618	1.02618	0.198311
ENSG00000121060	TRIM25	172.774	150.639	204.115	134.372	82.7127	90.6399	ENSG00000121060	139.209	-0.697152	0.697152	0.198311
ENSG00000131437	KIF3A	214.658	238.01	227.551	362.695	253.202	486.472	ENSG00000131437	297.098	0.64413	0.64413	0.198311
ENSG00000197747	S100A10	472.697	375.092	422.594	257.819	330.851	236.352	ENSG00000197747	349.234	-0.585787	0.585787	0.198311
ENSG00000241157	AC104763.1	74.0458	114.486	52.9187	131.095	325.787	72.2824	ENSG00000241157	128.436	0.917601	0.917601	0.198311
ENSG00000278834	AC073508.3	33.6572	43.6854	36.2871	71.0096	57.3925	90.6399	ENSG00000278834	55.4453	0.821102	0.821102	0.198311
ENSG00000055044	NOP58	194.464	210.142	173.12	301.518	280.21	304.045	ENSG00000055044	243.916	0.578326	0.578326	0.198963
ENSG00000204856	FAM216A	6.73144	19.5831	27.9713	4.36982	5.06404	3.44202	ENSG00000204856	11.1936	-1.17096	1.17096	0.198963
ENSG00000144381	HSPD1	626.772	1348.97	654.68	1281.45	2400.35	1055.55	ENSG00000144381	1227.96	0.751597	0.751597	0.199897
ENSG00000100941	PNN	199.699	243.282	173.12	291.686	281.898	410.748	ENSG00000100941	266.739	0.626473	0.626473	0.200141
ENSG00000128573	FOXP2	1.49588	3.76598	1.51196	17.4793	13.5041	5.7367	ENSG00000128573	7.24898	1.1845	1.1845	0.200141
ENSG00000167695	FAM57A	38.1448	26.3619	23.4354	8.73964	16.8801	5.7367	ENSG00000167695	19.8831	-1.07501	1.07501	0.200197
ENSG00000279949	AC022784.8	8.22731	9.79155	18.1436	0	3.37603	2.29468	ENSG00000279949	6.97219	-1.18241	1.18241	0.200197
ENSG00000154122	ANKH	102.467	85.1112	87.6939	157.314	202.562	114.734	ENSG00000154122	124.98	0.703397	0.703397	0.200621
ENSG00000100916	BRMS1L	20.9423	28.6215	22.6795	50.2529	77.6486	33.2729	ENSG00000100916	38.9029	0.926551	0.926551	0.20125
ENSG00000105325	FZR1	62.0788	59.5025	80.1341	34.9586	27.0082	39.0096	ENSG00000105325	50.4486	-0.840658	0.840658	0.20125
ENSG00000178074	C2orf69	47.1201	37.6598	31.7512	4.36982	20.2562	19.5048	ENSG00000178074	26.777	-1.04288	1.04288	0.20125
ENSG00000005884	ITGA3	510.093	465.475	331.12	766.904	575.613	672.341	ENSG00000005884	553.591	0.584859	0.584859	0.202534
ENSG00000126464	PRR12	14.9588	25.6087	15.8756	15.2944	96.2168	43.5989	ENSG00000126464	35.2588	1.04785	1.04785	0.202534
ENSG00000231821	NPM1P48	5.23556	3.76598	2.26795	13.1095	21.9442	11.4734	ENSG00000231821	9.63275	1.16422	1.16422	0.202534
ENSG00000278259	MYO19	107.703	109.967	108.861	43.6982	54.0164	81.4611	ENSG00000278259	84.2845	-0.761273	0.761273	0.202534
ENSG00000155100	OTUD6B	48.6159	28.6215	51.4068	90.6738	59.0805	100.966	ENSG00000155100	63.2274	0.830198	0.830198	0.20264
ENSG00000156983	BRPF1	44.1283	82.8516	37.0431	91.7662	217.754	56.2197	ENSG00000156983	88.2938	0.926914	0.926914	0.20264
ENSG00000197798	FAM118B	4.48763	6.77877	6.04786	44.7907	8.44007	11.4734	ENSG00000197798	13.6697	1.15308	1.15308	0.20264
ENSG00000122966	CIT	29.1696	44.4386	37.0431	3.27737	28.6962	2.29468	ENSG00000122966	24.1533	-1.12666	1.12666	0.202739
ENSG00000198727	MT-CYB	3833.93	4629.14	4677.26	7093.31	6497.16	5428.07	ENSG00000198727	5359.81	0.507446	0.507446	0.202739
ENSG00000065802	ASB1	275.989	256.087	204.871	154.036	145.169	166.364	ENSG00000065802	200.419	-0.612631	0.612631	0.202975
ENSG00000109919	MTCH2	331.336	586.74	454.345	585.556	940.223	689.551	ENSG00000109919	597.959	0.634841	0.634841	0.202975
ENSG00000131196	NFATC1	24.6819	13.5575	21.9235	1.09246	3.37603	10.3261	ENSG00000131196	12.4929	-1.15809	1.15809	0.202975
ENSG00000144283	PKP4	150.335	170.222	190.507	238.155	307.218	257.004	ENSG00000144283	218.907	0.602388	0.602388	0.202975
ENSG00000248559	AC109454.2	15.7067	15.0639	12.0957	1.09246	1.68801	5.7367	ENSG00000248559	8.56392	-1.17557	1.17557	0.202975
ENSG00000124614	RPS10	956.612	797.635	952.537	723.205	590.805	480.735	ENSG00000124614	750.255	-0.557216	0.557216	0.20308
ENSG00000133195	SLC39A11	41.8845	39.9194	82.402	19.6642	33.7603	19.5048	ENSG00000133195	39.5225	-0.947209	0.947209	0.20308
ENSG00000164331	ANKRA2	43.3804	41.4258	49.1388	22.9416	25.3202	9.17872	ENSG00000164331	31.8976	-0.968324	0.968324	0.20308
ENSG00000168405	CMAHP	10.4711	6.02557	7.55982	14.2019	23.6322	35.5675	ENSG00000168405	16.243	1.09501	1.09501	0.20308
ENSG00000214604	NPM1P36	0.747938	1.50639	3.77991	5.46228	23.6322	8.03138	ENSG00000214604	7.19335	1.17584	1.17584	0.203362
ENSG00000137404	NRM	30.6654	15.0639	27.2153	4.36982	8.44007	10.3261	ENSG00000137404	16.0134	-1.10466	1.10466	0.204107
ENSG00000159140	SON	1240.83	1372.32	1022.09	1810.2	1794.36	1664.79	ENSG00000159140	1484.1	0.509042	0.509042	0.205704
ENSG00000004399	PLXND1	21.6902	16.5703	30.9953	4.36982	11.8161	5.7367	ENSG00000004399	15.1964	-1.1106	1.1106	0.206603
ENSG00000266538	AC005838.2	588.627	451.164	505.752	848.838	587.429	937.377	ENSG00000266538	653.198	0.580149	0.580149	0.20676
ENSG00000001167	NFYA	16.4546	26.3619	9.82777	2.18491	8.44007	2.29468	ENSG00000001167	10.9273	-1.15877	1.15877	0.207053
ENSG00000013441	CLK1	78.5335	102.435	102.814	154.036	140.105	174.396	ENSG00000013441	125.386	0.662455	0.662455	0.207053
ENSG00000057608	GDI2	234.852	363.041	182.192	416.225	886.207	226.026	ENSG00000057608	384.757	0.826435	0.826435	0.207053
ENSG00000077063	CTTNBP2	8.22731	16.5703	2.26795	36.051	32.0723	18.3574	ENSG00000077063	18.9244	1.1059	1.1059	0.207053
ENSG00000096384	HSP90AB1	1830.95	1654.02	1596.63	2320.37	2108.33	3016.36	ENSG00000096384	2087.78	0.522428	0.522428	0.207053
ENSG00000125386	FAM193A	90.5005	145.367	107.349	181.348	256.578	151.449	ENSG00000125386	155.432	0.698339	0.698339	0.207053
ENSG00000128272	ATF4	736.719	552.846	658.46	447.907	430.443	438.284	ENSG00000128272	544.11	-0.533836	0.533836	0.207053
ENSG00000128524	ATP6V1F	100.224	100.175	147.416	78.6568	65.8325	47.0409	ENSG00000128524	89.8909	-0.758388	0.758388	0.207053
ENSG00000163848	ZNF148	124.906	147.626	97.5217	176.978	303.842	161.775	ENSG00000163848	168.775	0.708898	0.708898	0.207053
ENSG00000184254	ALDH1A3	35.901	16.5703	18.1436	57.9001	33.7603	67.6931	ENSG00000184254	38.3281	0.943218	0.943218	0.207053
ENSG00000270442	AC008725.1	51.6077	123.524	32.5072	188.995	229.57	58.5143	ENSG00000270442	114.12	0.948849	0.948849	0.207053
ENSG00000123360	PDE1B	8.97525	13.5575	18.1436	28.4038	18.5681	61.9564	ENSG00000123360	24.9341	1.04203	1.04203	0.207687
ENSG00000164134	NAA15	62.0788	87.3708	64.2585	115.8	146.857	108.997	ENSG00000164134	97.5605	0.71154	0.71154	0.207801
ENSG00000115966	ATF2	88.2566	71.5536	62.7465	109.246	141.793	130.797	ENSG00000115966	100.732	0.69849	0.69849	0.208089
ENSG00000141012	GALNS	81.5252	108.46	101.302	77.5643	35.4483	34.4202	ENSG00000141012	73.12	-0.827073	0.827073	0.208089
ENSG00000196422	PPP1R26	38.1448	49.7109	49.1388	25.1265	16.8801	19.5048	ENSG00000196422	33.0843	-0.92143	0.92143	0.208393
ENSG00000230793	SMARCE1P5	1.49588	12.0511	0.755982	19.6642	35.4483	10.3261	ENSG00000230793	13.2903	1.16391	1.16391	0.208393
ENSG00000196642	RABL6	431.56	372.079	443.005	600.85	482.772	869.684	ENSG00000196642	533.325	0.603093	0.603093	0.208593
ENSG00000065911	MTHFD2	61.3309	66.2813	89.9619	44.7907	40.5123	24.0941	ENSG00000065911	54.4952	-0.842123	0.842123	0.208667
ENSG00000143198	MGST3	136.873	126.537	163.292	92.8587	84.4007	78.0191	ENSG00000143198	113.663	-0.672733	0.672733	0.208667
ENSG00000162929	KIAA1841	61.3309	64.0217	43.847	62.2699	138.417	122.765	ENSG00000162929	82.1087	0.80109	0.80109	0.208667
ENSG00000185818	NAT8L	1.49588	2.25959	0.755982	3.27737	1.68801	30.9782	ENSG00000185818	6.7425	1.15051	1.15051	0.208731
ENSG00000142632	ARHGEF19	53.1036	59.5025	43.091	16.3868	35.4483	20.6521	ENSG00000142632	38.0307	-0.914201	0.914201	0.209497
ENSG00000134333	LDHA	246.819	225.959	345.484	144.204	195.81	168.659	ENSG00000134333	221.156	-0.634249	0.634249	0.209607
ENSG00000135835	KIAA1614	43.3804	27.8683	45.3589	25.1265	5.06404	12.6207	ENSG00000135835	26.5698	-1.02955	1.02955	0.209607
ENSG00000157106	SMG1	112.191	146.12	117.933	240.34	189.057	177.838	ENSG00000157106	163.913	0.636297	0.636297	0.209607
ENSG00000120318	ARAP3	19.4464	16.5703	21.1675	4.36982	6.75205	5.7367	ENSG00000120318	12.3405	-1.11831	1.11831	0.209723
ENSG00000134987	WDR36	25.4299	24.1023	29.4833	4.36982	15.1921	8.03138	ENSG00000134987	17.7681	-1.07425	1.07425	0.209723
ENSG00000214248	AC010336.1	22.4381	23.3491	14.3637	34.9586	37.1363	64.251	ENSG00000214248	32.7495	0.941685	0.941685	0.209723
ENSG00000135127	BICDL1	1.49588	3.01278	6.04786	13.1095	15.1921	16.0628	ENSG00000135127	9.15348	1.15432	1.15432	0.20992
ENSG00000152092	ASTN1	35.901	32.3874	51.4068	16.3868	20.2562	14.9154	ENSG00000152092	28.5423	-0.958137	0.958137	0.210926
ENSG00000077942	FBLN1	22.4381	12.8043	46.1149	12.017	8.44007	4.58936	ENSG00000077942	17.734	-1.10274	1.10274	0.212078
ENSG00000119953	SMNDC1	49.3639	112.226	37.7991	127.817	197.498	86.0505	ENSG00000119953	101.792	0.865585	0.865585	0.212078
ENSG00000146067	FAM193B	162.302	337.432	163.292	385.637	578.989	244.383	ENSG00000146067	312.006	0.758895	0.758895	0.212078
ENSG00000166689	PLEKHA7	8.22731	9.79155	24.1914	37.1435	32.0723	39.0096	ENSG00000166689	25.0726	1.01327	1.01327	0.212078
ENSG00000177084	POLE	102.467	100.175	100.546	61.1775	40.5123	66.5457	ENSG00000177084	78.5706	-0.74106	0.74106	0.212078
ENSG00000135617	PRADC1	20.9423	16.5703	27.2153	6.55473	10.1281	3.44202	ENSG00000135617	14.1421	-1.10572	1.10572	0.212186
ENSG00000150093	ITGB1	167.538	284.708	148.928	358.325	450.7	231.763	ENSG00000150093	273.66	0.707417	0.707417	0.212186
ENSG00000180818	HOXC10	97.9798	72.3068	110.373	45.8831	50.6404	57.367	ENSG00000180818	72.4251	-0.760707	0.760707	0.212186
ENSG00000094631	HDAC6	427.82	304.291	330.364	202.104	248.138	237.499	ENSG00000094631	291.703	-0.586377	0.586377	0.212414
ENSG00000239282	CASTOR1	28.4216	17.3235	13.6077	3.27737	10.1281	3.44202	ENSG00000239282	12.7	-1.12896	1.12896	0.212675
ENSG00000072803	FBXW11	40.3886	28.6215	33.2632	57.9001	79.3366	61.9564	ENSG00000072803	50.2444	0.816338	0.816338	0.212755
ENSG00000137628	DDX60	27.6737	25.6087	44.6029	68.8247	65.8325	59.6617	ENSG00000137628	48.7007	0.836947	0.836947	0.212755
ENSG00000261609	GAN	88.2566	149.886	130.785	52.4378	75.9606	78.0191	ENSG00000261609	95.8909	-0.744125	0.744125	0.212755
ENSG00000137501	SYTL2	106.955	94.9027	25.7034	24.034	35.4483	39.0096	ENSG00000137501	54.3422	-0.950861	0.950861	0.213752
ENSG00000187536	TPM3P7	6.73144	6.02557	3.77991	18.5717	16.8801	19.5048	ENSG00000187536	11.9156	1.10962	1.10962	0.21388
ENSG00000138107	ACTR1A	30.6654	42.9322	65.0144	89.5813	114.785	66.5457	ENSG00000138107	68.254	0.819397	0.819397	0.214259
ENSG00000257666	CBX3P5	29.1696	62.5153	15.8756	107.061	138.417	26.3888	ENSG00000257666	63.2378	0.99996	0.99996	0.214259
ENSG00000011426	ANLN	9.72319	12.8043	16.6316	0	5.06404	2.29468	ENSG00000011426	7.75297	-1.15735	1.15735	0.214975
ENSG00000250045	CBX3P3	5.9835	9.03835	0	14.2019	45.5764	9.17872	ENSG00000250045	13.9965	1.15302	1.15302	0.214975
ENSG00000124535	WRNIP1	52.3556	65.5281	46.1149	101.598	148.545	63.1037	ENSG00000124535	79.541	0.796723	0.796723	0.215359
ENSG00000178878	APOLD1	27.6737	31.6342	37.0431	3.27737	16.8801	14.9154	ENSG00000178878	21.904	-1.04912	1.04912	0.215359
ENSG00000082397	EPB41L3	32.9093	64.0217	53.6747	93.9511	87.7767	96.3766	ENSG00000082397	71.4517	0.772799	0.772799	0.216129
ENSG00000116560	SFPQ	521.313	571.676	579.838	752.702	793.366	860.505	ENSG00000116560	679.9	0.499005	0.499005	0.216262
ENSG00000157193	LRP8	77.7855	77.5792	71.0623	30.5887	52.3284	37.8622	ENSG00000157193	57.8677	-0.795384	0.795384	0.216262
ENSG00000201649	RNY4P34	24.6819	9.79155	21.9235	6.55473	6.75205	1.14734	ENSG00000201649	11.8085	-1.13678	1.13678	0.216293
ENSG00000166167	BTRC	20.1943	19.5831	36.2871	6.55473	13.5041	5.7367	ENSG00000166167	16.9767	-1.07626	1.07626	0.21648
ENSG00000116983	HPCAL4	80.0293	50.4641	51.4068	72.102	124.913	142.27	ENSG00000116983	86.8642	0.778616	0.778616	0.216893
ENSG00000125266	EFNB2	51.6077	67.0345	55.1867	27.3114	28.6962	30.9782	ENSG00000125266	43.4691	-0.840477	0.840477	0.216893
ENSG00000280138	AC027290.2	91.9963	73.8132	67.2824	140.927	96.2168	165.217	ENSG00000280138	105.909	0.710061	0.710061	0.216893
ENSG00000157227	MMP14	459.234	527.237	489.876	727.575	1120.84	523.187	ENSG00000157227	641.325	0.626827	0.626827	0.216926
ENSG00000168778	TCTN2	12.7149	6.02557	18.1436	2.18491	3.37603	1.14734	ENSG00000168778	7.26539	-1.15293	1.15293	0.217293
ENSG00000204052	LRRC73	7.47938	12.0511	8.3158	26.2189	48.9524	10.3261	ENSG00000204052	18.8906	1.07717	1.07717	0.217293
ENSG00000196220	SRGAP3	148.092	172.482	154.976	213.029	227.882	308.634	ENSG00000196220	204.182	0.608212	0.608212	0.217446
ENSG00000224668	IPO8P1	2.24381	10.5447	0.755982	28.4038	15.1921	13.7681	ENSG00000224668	11.8181	1.14486	1.14486	0.217446
ENSG00000260809	VPS35P1	9.72319	6.02557	9.07178	15.2944	33.7603	24.0941	ENSG00000260809	16.3282	1.06356	1.06356	0.217626
ENSG00000197142	ACSL5	10.4711	55.7365	15.8756	49.1605	91.1527	64.251	ENSG00000197142	47.7746	0.989556	0.989556	0.217864
ENSG00000112902	SEMA5A	503.362	391.662	252.498	268.744	185.681	240.941	ENSG00000112902	307.148	-0.655346	0.655346	0.218391
ENSG00000119147	C2orf40	403.886	212.401	690.967	1102.29	795.054	511.714	ENSG00000119147	619.385	0.769082	0.769082	0.218391
ENSG00000163655	GMPS	41.1366	39.1662	45.3589	104.876	55.7044	75.7244	ENSG00000163655	60.3277	0.793705	0.793705	0.218391
ENSG00000165501	LRR1	22.4381	12.8043	25.7034	5.46228	10.1281	0	ENSG00000165501	12.756	-1.13656	1.13656	0.218391
ENSG00000126005	MMP24OS	135.377	155.912	154.22	243.618	408.499	142.27	ENSG00000126005	206.649	0.7332	0.7332	0.218949
ENSG00000176619	LMNB2	18.6984	23.3491	54.4307	16.3868	3.37603	11.4734	ENSG00000176619	21.2857	-1.07122	1.07122	0.220349
ENSG00000092203	TOX4	181.001	166.456	169.34	217.399	259.954	332.729	ENSG00000092203	221.146	0.600808	0.600808	0.220409
ENSG00000017427	IGF1	726.995	1020.58	306.929	1820.03	4172.77	912.135	ENSG00000017427	1493.24	1.10498	1.10498	0.220568
ENSG00000143420	ENSA	197.456	187.546	241.914	156.221	106.345	125.06	ENSG00000143420	169.09	-0.631051	0.631051	0.220664
ENSG00000144566	RAB5A	107.703	161.937	130.029	202.104	337.603	154.891	ENSG00000144566	182.378	0.706966	0.706966	0.220664
ENSG00000160710	ADAR	422.585	339.691	360.603	528.748	428.755	823.79	ENSG00000160710	484.029	0.615529	0.615529	0.220664
ENSG00000164163	ABCE1	143.604	140.848	100.546	215.214	153.609	269.625	ENSG00000164163	170.574	0.666138	0.666138	0.220664
ENSG00000180573	HIST1H2AC	12.7149	9.03835	16.6316	5.46228	0	0	ENSG00000180573	7.30786	-1.14335	1.14335	0.220664
ENSG00000198720	ANKRD13B	11.967	12.0511	4.53589	43.6982	25.3202	14.9154	ENSG00000198720	18.748	1.06527	1.06527	0.220664
ENSG00000241959	RN7SL76P	31.4134	30.881	24.9474	14.2019	11.8161	6.88404	ENSG00000241959	20.024	-1.0201	1.0201	0.220664
ENSG00000124181	PLCG1	56.8433	82.0984	39.3111	103.783	194.122	64.251	ENSG00000124181	90.0681	0.847054	0.847054	0.22087
ENSG00000166136	NDUFB8	89.7525	87.3708	166.316	77.5643	65.8325	30.9782	ENSG00000166136	86.3024	-0.828693	0.828693	0.22087
ENSG00000182795	C1orf116	257.291	207.129	232.842	155.129	133.353	158.333	ENSG00000182795	190.679	-0.592782	0.592782	0.221084
ENSG00000229817	AL133412.1	17.9505	20.3363	8.3158	27.3114	57.3925	32.1255	ENSG00000229817	27.2387	0.986252	0.986252	0.221511
ENSG00000279355	AGPAT4-IT1	67.3144	55.7365	34.7752	26.2189	32.0723	12.6207	ENSG00000279355	38.123	-0.927001	0.927001	0.222245
ENSG00000025796	SEC63	327.597	465.475	313.733	475.218	1007.74	421.074	ENSG00000025796	501.807	0.69842	0.69842	0.222666
ENSG00000104824	HNRNPL	1166.03	1044.68	925.322	676.23	631.317	834.116	ENSG00000104824	879.617	-0.519332	0.519332	0.222666
ENSG00000198677	TTC37	75.5417	79.8388	65.0144	24.034	60.7685	25.2415	ENSG00000198677	55.0732	-0.85641	0.85641	0.223914
ENSG00000157766	ACAN	4433.77	4254.81	4734.71	3015.18	3340.58	3276.8	ENSG00000157766	3842.64	-0.458696	0.458696	0.224848
ENSG00000183323	CCDC125	62.0788	62.5153	75.5982	108.153	84.4007	160.628	ENSG00000183323	92.2289	0.73009	0.73009	0.225426
ENSG00000173456	RNF26	26.9258	33.8938	46.8709	14.2019	6.75205	20.6521	ENSG00000173456	24.8828	-0.995057	0.995057	0.225952
ENSG00000132912	DCTN4	31.4134	42.179	46.1149	18.5717	6.75205	22.9468	ENSG00000132912	27.9963	-0.970356	0.970356	0.226991
ENSG00000250752	RPL23AP96	7.47938	13.5575	8.3158	20.7566	38.8243	21.7995	ENSG00000250752	18.4555	1.03193	1.03193	0.226991
ENSG00000251066	AC026700.1	5.9835	10.5447	9.07178	14.2019	45.5764	18.3574	ENSG00000251066	17.2893	1.06563	1.06563	0.226991
ENSG00000111669	TPI1	643.974	555.859	641.829	423.873	464.204	374.033	ENSG00000111669	517.295	-0.516876	0.516876	0.227305
ENSG00000143797	MBOAT2	281.972	370.573	249.474	208.659	178.929	191.606	ENSG00000143797	246.869	-0.590941	0.590941	0.227305
ENSG00000269113	TRABD2B	20.1943	33.8938	15.8756	57.9001	92.8407	20.6521	ENSG00000269113	40.2261	0.971465	0.971465	0.227305
ENSG00000144857	BOC	14.2108	44.4386	19.6555	71.0096	62.4565	42.4516	ENSG00000144857	42.3704	0.92372	0.92372	0.22731
ENSG00000005483	KMT2E	658.933	808.179	467.197	1009.43	1129.28	829.527	ENSG00000005483	817.091	0.574567	0.574567	0.227441
ENSG00000049245	VAMP3	33.6572	22.5959	21.1675	7.64719	8.44007	11.4734	ENSG00000049245	17.4969	-1.03818	1.03818	0.227441
ENSG00000069869	NEDD4	22.4381	30.881	26.4594	34.9586	86.0887	50.483	ENSG00000069869	41.8848	0.885181	0.885181	0.227441
ENSG00000105058	FAM32A	521.313	721.562	538.259	817.156	1068.51	783.633	ENSG00000105058	741.739	0.546391	0.546391	0.227441
ENSG00000123297	TSFM	10.4711	20.3363	15.8756	5.46228	0	4.58936	ENSG00000123297	9.45578	-1.12916	1.12916	0.227441
ENSG00000124762	CDKN1A	112.191	109.213	136.833	98.321	55.7044	35.5675	ENSG00000124762	91.305	-0.785513	0.785513	0.227441
ENSG00000143093	STRIP1	154.075	210.895	138.345	294.963	410.187	167.512	ENSG00000143093	229.329	0.704477	0.704477	0.227441
ENSG00000148154	UGCG	130.889	188.299	117.177	116.893	59.0805	65.3984	ENSG00000148154	112.956	-0.74208	0.74208	0.227441
ENSG00000151208	DLG5	80.7773	97.1623	92.9858	41.5133	48.9524	60.809	ENSG00000151208	70.3667	-0.738939	0.738939	0.227441
ENSG00000153914	SREK1	1127.14	1261.6	919.274	1490.11	1470.26	1871.31	ENSG00000153914	1356.62	0.516933	0.516933	0.227441
ENSG00000156265	MAP3K7CL	14.2108	33.8938	18.8995	6.55473	10.1281	4.58936	ENSG00000156265	14.7127	-1.081	1.081	0.227441
ENSG00000160298	C21orf58	45.6242	33.1406	37.0431	20.7566	16.8801	12.6207	ENSG00000160298	27.6776	-0.937619	0.937619	0.227441
ENSG00000163788	SNRK	24.6819	27.1151	14.3637	30.5887	81.0246	41.3042	ENSG00000163788	36.513	0.933392	0.933392	0.227441
ENSG00000164091	WDR82	182.497	201.857	193.531	320.089	268.394	281.098	ENSG00000164091	241.244	0.553563	0.553563	0.227441
ENSG00000177971	IMP3	55.3474	63.2685	55.1867	28.4038	38.8243	19.5048	ENSG00000177971	43.4226	-0.84877	0.84877	0.227441
ENSG00000181929	PRKAG1	433.804	372.079	581.35	270.929	324.099	310.929	ENSG00000181929	382.198	-0.573902	0.573902	0.227441
ENSG00000185787	MORF4L1	57.5912	37.6598	44.6029	24.034	13.5041	25.2415	ENSG00000185787	33.7723	-0.907448	0.907448	0.227441
ENSG00000187778	MCRS1	26.9258	21.0895	21.9235	4.36982	3.37603	13.7681	ENSG00000187778	15.2421	-1.07929	1.07929	0.227441
ENSG00000196262	PPIA	119.67	125.031	193.531	84.1191	86.0887	88.3452	ENSG00000196262	116.131	-0.68416	0.68416	0.227441
ENSG00000225476	MTCO3P5	5.9835	19.5831	6.80384	19.6642	38.8243	33.2729	ENSG00000225476	20.6886	1.04138	1.04138	0.227441
ENSG00000236348	PSMC1P10	4.48763	3.01278	2.26795	21.8491	16.8801	4.58936	ENSG00000236348	8.84783	1.13257	1.13257	0.227441
ENSG00000240729	AC146507.2	15.7067	8.28516	14.3637	1.09246	1.68801	4.58936	ENSG00000240729	7.62089	-1.13649	1.13649	0.227441
ENSG00000169855	ROBO1	138.368	151.392	150.44	87.3964	74.2726	105.555	ENSG00000169855	117.904	-0.649596	0.649596	0.227465
ENSG00000147862	NFIB	239.34	495.603	211.675	571.354	813.622	328.139	ENSG00000147862	443.289	0.747704	0.747704	0.227853
ENSG00000188848	BEND4	11.2191	10.5447	3.02393	33.8661	30.3842	12.6207	ENSG00000188848	16.9431	1.07218	1.07218	0.227853
ENSG00000103494	RPGRIP1L	19.4464	19.5831	28.7273	54.6228	48.9524	39.0096	ENSG00000103494	35.0569	0.876339	0.876339	0.228261
ENSG00000269069	AC007842.1	8.97525	9.03835	9.82777	29.4963	13.5041	33.2729	ENSG00000269069	17.3524	1.03401	1.03401	0.228261
ENSG00000055483	USP36	255.047	195.831	197.311	322.274	253.202	460.083	ENSG00000055483	280.625	0.623003	0.623003	0.228311
ENSG00000164465	DCBLD1	50.8598	41.4258	43.847	78.6568	82.7127	81.4611	ENSG00000164465	63.1605	0.734405	0.734405	0.228311
ENSG00000269609	RPARP-AS1	33.6572	13.5575	21.1675	51.3454	28.6962	75.7244	ENSG00000269609	37.358	0.936301	0.936301	0.228311
ENSG00000074800	ENO1	810.016	674.864	918.518	564.799	545.228	542.692	ENSG00000074800	676.02	-0.510994	0.510994	0.22866
ENSG00000213740	SERBP1P1	69.5582	302.785	88.4499	308.072	469.268	189.311	ENSG00000213740	237.907	0.872449	0.872449	0.229003
ENSG00000162695	SLC30A7	26.1778	21.0895	19.6555	6.55473	6.75205	9.17872	ENSG00000162695	14.9014	-1.05452	1.05452	0.229604
ENSG00000118785	SPP1	804.033	571.676	491.388	1184.22	1006.06	722.824	ENSG00000118785	796.7	0.593847	0.593847	0.229612
ENSG00000164458	TBXT	501.118	426.309	558.671	297.148	369.675	335.023	ENSG00000164458	414.657	-0.536597	0.536597	0.229735
ENSG00000166333	ILK	94.2401	100.175	61.9905	134.372	298.778	78.0191	ENSG00000166333	127.929	0.828297	0.828297	0.229735
ENSG00000116489	CAPZA1	35.901	30.881	43.847	8.73964	16.8801	20.6521	ENSG00000116489	26.1501	-0.961474	0.961474	0.230252
ENSG00000196562	SULF2	291.696	180.014	247.962	385.637	337.603	386.654	ENSG00000196562	304.927	0.58148	0.58148	0.230305
ENSG00000163349	HIPK1	107.703	204.869	74.0862	184.625	366.299	178.985	ENSG00000163349	186.095	0.783749	0.783749	0.230516
ENSG00000184481	FOXO4	14.2108	33.1406	19.6555	65.5473	50.6404	33.2729	ENSG00000184481	36.0779	0.916398	0.916398	0.230852
ENSG00000187720	THSD4	55.3474	97.9155	95.2537	52.4378	40.5123	37.8622	ENSG00000187720	63.2215	-0.789638	0.789638	0.230852
ENSG00000159388	BTG2	37.3969	19.5831	21.9235	14.2019	8.44007	3.44202	ENSG00000159388	17.4979	-1.05869	1.05869	0.23093
ENSG00000108953	YWHAE	230.365	484.305	255.522	675.137	675.205	333.876	ENSG00000108953	442.402	0.70695	0.70695	0.231126
ENSG00000118971	CCND2	260.282	675.617	300.125	753.794	894.647	515.156	ENSG00000118971	566.603	0.715258	0.715258	0.231126
ENSG00000131773	KHDRBS3	23.1861	27.8683	11.3397	34.9586	102.969	22.9468	ENSG00000131773	37.2114	0.991408	0.991408	0.231126
ENSG00000184588	PDE4B	3.73969	3.01278	3.77991	20.7566	13.5041	8.03138	ENSG00000184588	8.80409	1.11761	1.11761	0.231126
ENSG00000231107	LINC01508	31.4134	15.0639	28.7273	10.9246	5.06404	9.17872	ENSG00000231107	16.7287	-1.04901	1.04901	0.231395
ENSG00000139182	CLSTN3	59.835	28.6215	48.3828	74.287	79.3366	104.408	ENSG00000139182	65.8118	0.786452	0.786452	0.23143
ENSG00000150347	ARID5B	32.1613	39.1662	26.4594	61.1775	102.969	39.0096	ENSG00000150347	50.1571	0.857239	0.857239	0.232593
ENSG00000086232	EIF2AK1	136.125	108.46	197.311	87.3964	89.4647	82.6085	ENSG00000086232	116.894	-0.688604	0.688604	0.233108
ENSG00000120805	ARL1	108.451	94.9027	101.302	49.1605	75.9606	50.483	ENSG00000120805	80.0432	-0.71575	0.71575	0.233325
ENSG00000038427	VCAN	95.736	212.401	145.149	304.795	557.044	90.6399	ENSG00000038427	234.294	0.870835	0.870835	0.233432
ENSG00000224032	EPB41L4A-AS1	73.2979	84.358	104.326	62.2699	30.3842	45.8936	ENSG00000224032	66.7549	-0.777414	0.777414	0.233432
ENSG00000105281	SLC1A5	48.6159	60.2557	67.2824	45.8831	20.2562	10.3261	ENSG00000105281	42.1032	-0.929097	0.929097	0.233962
ENSG00000099785	MARCH2	41.1366	49.7109	24.1914	90.6738	143.481	27.5362	ENSG00000099785	62.7883	0.921954	0.921954	0.235437
ENSG00000170365	SMAD1	44.1283	18.0767	18.1436	53.5303	70.8966	49.3356	ENSG00000170365	42.3518	0.889627	0.889627	0.235505
ENSG00000133216	EPHB2	14.9588	14.3107	6.04786	25.1265	79.3366	8.03138	ENSG00000133216	24.6353	1.06782	1.06782	0.235698
ENSG00000173272	MZT2A	160.059	150.639	157.244	103.783	86.0887	102.113	ENSG00000173272	126.655	-0.61957	0.61957	0.235698
ENSG00000223745	CCDC18-AS1	20.9423	24.1023	18.8995	7.64719	3.37603	9.17872	ENSG00000223745	14.0243	-1.06166	1.06166	0.235698
ENSG00000244165	P2RY11	28.4216	12.0511	32.5072	37.1435	43.8883	83.7558	ENSG00000244165	39.6279	0.923581	0.923581	0.235698
ENSG00000276570	AC010327.5	77.0376	47.4514	70.3063	22.9416	28.6962	44.7463	ENSG00000276570	48.5299	-0.840037	0.840037	0.235698
ENSG00000010803	SCMH1	31.4134	15.8171	35.5312	9.8321	13.5041	6.88404	ENSG00000010803	18.8303	-1.02547	1.02547	0.23618
ENSG00000114650	SCAP	59.835	73.8132	92.2298	43.6982	42.2003	35.5675	ENSG00000114650	57.8907	-0.772413	0.772413	0.23618
ENSG00000143537	ADAM15	427.072	415.011	535.235	262.189	283.586	366.001	ENSG00000143537	381.516	-0.555176	0.555176	0.23618
ENSG00000148399	DPH7	28.4216	28.6215	39.3111	20.7566	8.44007	6.88404	ENSG00000148399	22.0725	-1.00269	1.00269	0.23618
ENSG00000226781	TBCAP1	77.7855	126.537	85.426	121.263	254.89	139.975	ENSG00000226781	134.313	0.726168	0.726168	0.236504
ENSG00000129083	COPB1	73.2979	82.8516	53.6747	113.615	153.609	97.5239	ENSG00000129083	95.7621	0.703159	0.703159	0.237282
ENSG00000103723	AP3B2	293.939	284.708	269.886	505.807	313.97	470.409	ENSG00000103723	356.453	0.566092	0.566092	0.237348
ENSG00000067955	CBFB	101.72	109.213	105.837	172.608	168.801	156.038	ENSG00000067955	135.703	0.599985	0.599985	0.237701
ENSG00000068796	KIF2A	40.3886	59.5025	36.2871	71.0096	131.665	61.9564	ENSG00000068796	66.8015	0.802289	0.802289	0.237771
ENSG00000169607	CKAP2L	20.9423	13.5575	48.3828	6.55473	16.8801	2.29468	ENSG00000169607	18.102	-1.07938	1.07938	0.237771
ENSG00000173705	SUSD5	264.022	250.814	472.489	234.878	214.378	139.975	ENSG00000173705	262.759	-0.671047	0.671047	0.237771
ENSG00000062524	LTK	29.1696	19.5831	25.7034	3.27737	13.5041	9.17872	ENSG00000062524	16.736	-1.04476	1.04476	0.238099
ENSG00000168679	SLC16A4	13.4629	7.53196	21.1675	22.9416	43.8883	39.0096	ENSG00000168679	24.667	0.977304	0.977304	0.238099
ENSG00000272752	STAG3L5P-PVRIG2P-PILRB	163.798	112.979	146.66	198.827	177.241	322.403	ENSG00000272752	186.985	0.656208	0.656208	0.238099
ENSG00000112977	DAP	145.1	111.473	176.144	72.102	69.2085	110.145	ENSG00000112977	114.029	-0.693668	0.693668	0.238169
ENSG00000176340	COX8A	178.757	168.716	294.833	152.944	136.729	88.3452	ENSG00000176340	170.054	-0.685405	0.685405	0.238169
ENSG00000203867	RBM20	118.174	111.473	141.369	245.802	111.409	284.54	ENSG00000203867	168.795	0.707167	0.707167	0.238169
ENSG00000168140	VASN	54.5994	108.46	65.0144	121.263	351.107	47.0409	ENSG00000168140	124.581	0.92136	0.92136	0.238391
ENSG00000175387	SMAD2	91.2484	113.733	99.7896	131.095	180.617	181.28	ENSG00000175387	132.96	0.630604	0.630604	0.238464
ENSG00000109103	UNC119	93.4922	94.9027	96.7657	63.3624	50.6404	50.483	ENSG00000109103	74.9411	-0.701501	0.701501	0.238515
ENSG00000124733	MEA1	26.1778	68.5408	30.9953	121.263	136.729	29.8308	ENSG00000124733	68.9227	0.925686	0.925686	0.238697
ENSG00000163009	C2orf48	10.4711	18.8299	20.4115	6.55473	5.06404	0	ENSG00000163009	10.2219	-1.11051	1.11051	0.238697
ENSG00000099139	PCSK5	82.2731	167.963	126.249	321.182	823.75	126.207	ENSG00000099139	274.604	1.08156	1.08156	0.23873
ENSG00000110536	PTPMT1	38.8928	28.6215	33.2632	13.1095	21.9442	4.58936	ENSG00000110536	23.4034	-0.996144	0.996144	0.23873
ENSG00000138867	GUCD1	8.22731	20.3363	31.7512	0	5.06404	9.17872	ENSG00000138867	12.4263	-1.10972	1.10972	0.23873
ENSG00000169682	SPNS1	189.228	167.963	210.919	257.819	234.634	411.895	ENSG00000169682	245.41	0.617161	0.617161	0.23873
ENSG00000178922	HYI	17.2026	15.8171	15.1196	3.27737	6.75205	3.44202	ENSG00000178922	10.2685	-1.09277	1.09277	0.23873
ENSG00000012048	BRCA1	236.348	259.853	223.015	138.742	145.169	182.427	ENSG00000012048	197.592	-0.57822	0.57822	0.238795
ENSG00000043143	JADE2	122.662	99.4219	130.785	156.221	175.553	236.352	ENSG00000043143	153.499	0.628249	0.628249	0.238795
ENSG00000131051	RBM39	833.95	961.078	755.982	1219.18	1239	1159.96	ENSG00000131051	1028.19	0.479487	0.479487	0.238795
ENSG00000121073	SLC35B1	134.629	100.175	127.005	78.6568	57.3925	76.8718	ENSG00000121073	95.7883	-0.678327	0.678327	0.240027
ENSG00000132670	PTPRA	35.901	21.8427	35.5312	68.8247	84.4007	37.8622	ENSG00000132670	47.3937	0.845632	0.845632	0.240027
ENSG00000157617	C2CD2	184.741	189.805	141.369	71.0096	111.409	127.355	ENSG00000157617	137.615	-0.665699	0.665699	0.240027
ENSG00000165244	ZNF367	32.1613	33.8938	58.2106	7.64719	18.5681	25.2415	ENSG00000165244	29.2871	-0.959344	0.959344	0.240027
ENSG00000186481	ANKRD20A5P	60.5829	70.0472	55.1867	37.1435	25.3202	33.2729	ENSG00000186481	46.9256	-0.800168	0.800168	0.240027
ENSG00000187109	NAP1L1	720.264	639.464	642.585	856.485	958.792	1029.16	ENSG00000187109	807.792	0.48135	0.48135	0.240027
ENSG00000234589	AC125807.1	2.99175	3.01278	2.26795	16.3868	21.9442	2.29468	ENSG00000234589	8.14969	1.11171	1.11171	0.240027
ENSG00000262655	SPON1	16.4546	39.9194	35.5312	56.8077	121.537	32.1255	ENSG00000262655	50.3959	0.920502	0.920502	0.240027
ENSG00000102580	DNAJC3	150.335	236.504	139.857	336.476	396.683	173.248	ENSG00000102580	238.851	0.694514	0.694514	0.240641
ENSG00000197756	RPL37A	3496.61	2963.07	4222.92	2818.53	2614.73	1435.32	ENSG00000197756	2925.2	-0.588929	0.588929	0.240641
ENSG00000140350	ANP32A	142.108	127.29	144.393	230.508	192.434	211.111	ENSG00000140350	174.64	0.57352	0.57352	0.240905
ENSG00000162761	LMX1A	14.2108	16.5703	18.8995	3.27737	5.06404	5.7367	ENSG00000162761	10.6265	-1.08413	1.08413	0.241069
ENSG00000196329	GIMAP5	16.4546	10.5447	12.0957	3.27737	3.37603	2.29468	ENSG00000196329	8.00719	-1.10561	1.10561	0.241733
ENSG00000278919		141.36	142.354	65.0144	187.902	145.169	287.982	ENSG00000278919	161.63	0.732219	0.732219	0.241733
ENSG00000049860	HEXB	120.418	135.575	137.589	74.287	87.7767	80.3138	ENSG00000049860	105.993	-0.638865	0.638865	0.241867
ENSG00000116754	SRSF11	949.133	1020.58	785.465	1234.47	1215.37	1508.75	ENSG00000116754	1118.96	0.495628	0.495628	0.241867
ENSG00000126705	AHDC1	39.6407	45.945	34.7752	88.4889	113.097	39.0096	ENSG00000126705	60.1594	0.825125	0.825125	0.241867
ENSG00000271429	RPL17P51	13.4629	21.0895	11.3397	62.2699	57.3925	8.03138	ENSG00000271429	28.931	1.01995	1.01995	0.241867
ENSG00000198176	TFDP1	40.3886	75.3196	64.2585	15.2944	43.8883	26.3888	ENSG00000198176	44.2564	-0.881065	0.881065	0.242155
ENSG00000102781	KATNAL1	54.5994	53.4769	38.5551	17.4793	27.0082	26.3888	ENSG00000102781	36.2513	-0.860857	0.860857	0.242661
ENSG00000183576	SETD3	63.5747	122.018	102.058	144.204	259.954	115.881	ENSG00000183576	134.615	0.738587	0.738587	0.24351
ENSG00000115461	IGFBP5	472.697	881.993	851.992	1393.97	1662.69	674.636	ENSG00000115461	989.664	0.677666	0.677666	0.243711
ENSG00000126254	RBM42	53.8515	50.4641	55.1867	95.0436	108.033	74.5771	ENSG00000126254	72.8593	0.703856	0.703856	0.243711
ENSG00000130640	TUBGCP2	85.2649	74.5664	130.029	43.6982	57.3925	59.6617	ENSG00000130640	75.1021	-0.743102	0.743102	0.243737
ENSG00000127824	TUBA4A	68.8103	132.563	43.847	138.742	241.386	100.966	ENSG00000127824	121.052	0.810994	0.810994	0.243865
ENSG00000121067	SPOP	1221.38	1284.95	953.293	713.373	845.695	842.147	ENSG00000121067	976.807	-0.498986	0.498986	0.244492
ENSG00000174136	RGMB	75.5417	168.716	114.909	205.382	290.338	141.123	ENSG00000174136	166.002	0.721827	0.721827	0.244492
ENSG00000105767	CADM4	41.8845	28.6215	25.7034	67.7322	86.0887	40.1569	ENSG00000105767	48.3645	0.831014	0.831014	0.244519
ENSG00000170379	TCAF2	71.802	62.5153	48.3828	2.18491	43.8883	25.2415	ENSG00000170379	42.3358	-0.99343	0.99343	0.244519
ENSG00000176393	RNPEP	76.2896	56.4897	65.7704	49.1605	25.3202	25.2415	ENSG00000176393	49.712	-0.818321	0.818321	0.24495
ENSG00000113621	TXNDC15	91.9963	111.473	102.814	48.068	65.8325	65.3984	ENSG00000113621	80.9303	-0.691765	0.691765	0.245174
ENSG00000173692	PSMD1	366.489	375.845	368.919	468.663	582.365	553.018	ENSG00000173692	452.55	0.4997	0.4997	0.245174
ENSG00000198000	NOL8	46.3721	44.4386	65.7704	99.4134	75.9606	99.8186	ENSG00000198000	71.9623	0.719848	0.719848	0.245174
ENSG00000206538	VGLL3	6.73144	9.03835	3.77991	26.2189	32.0723	6.88404	ENSG00000206538	14.1208	1.06821	1.06821	0.245235
ENSG00000106993	CDC37L1	50.8598	79.8388	49.1388	123.447	199.186	45.8936	ENSG00000106993	91.394	0.843393	0.843393	0.245591
ENSG00000055609	KMT2C	491.395	534.769	387.819	678.415	665.077	705.614	ENSG00000055609	577.181	0.505649	0.505649	0.245728
ENSG00000100811	YY1	405.382	442.126	326.584	512.361	585.741	621.858	ENSG00000100811	482.342	0.518167	0.518167	0.245853
ENSG00000112640	PPP2R5D	451.754	756.209	418.814	689.339	1634	564.491	ENSG00000112640	752.434	0.724248	0.724248	0.245853
ENSG00000138587	MNS1	39.6407	39.1662	50.6508	9.8321	18.5681	28.6835	ENSG00000138587	31.0902	-0.91713	0.91713	0.245853
ENSG00000185361	TNFAIP8L1	17.9505	21.8427	45.3589	6.55473	18.5681	4.58936	ENSG00000185361	19.1441	-1.03763	1.03763	0.245853
ENSG00000101246	ARFRP1	97.2319	134.069	95.2537	142.019	150.233	255.857	ENSG00000101246	145.777	0.672003	0.672003	0.246321
ENSG00000079974	RABL2B	24.6819	26.3619	34.0192	10.9246	8.44007	13.7681	ENSG00000079974	19.6993	-0.976919	0.976919	0.24689
ENSG00000069345	DNAJA2	162.302	204.116	158.756	249.08	356.171	221.437	ENSG00000069345	225.31	0.597705	0.597705	0.248268
ENSG00000164022	AIMP1	59.835	95.6559	51.4068	110.338	145.169	106.703	ENSG00000164022	94.8512	0.708497	0.708497	0.248268
ENSG00000269858	EGLN2	359.01	420.283	258.546	444.629	825.439	422.221	ENSG00000269858	455.021	0.63723	0.63723	0.248268
ENSG00000055070	SZRD1	160.807	331.406	175.388	424.965	553.668	209.963	ENSG00000055070	309.366	0.726151	0.726151	0.24845
ENSG00000198157	HMGN5	69.5582	63.2685	49.1388	88.4889	79.3366	158.333	ENSG00000198157	84.6873	0.737775	0.737775	0.2489
ENSG00000186298	PPP1CC	78.5335	36.1534	107.349	30.5887	27.0082	48.1883	ENSG00000186298	54.6369	-0.85982	0.85982	0.249337
ENSG00000111678	C12orf57	308.898	174.742	202.603	148.574	146.857	130.797	ENSG00000111678	185.412	-0.626358	0.626358	0.249374
ENSG00000180376	CCDC66	73.2979	82.0984	58.2106	134.372	84.4007	145.712	ENSG00000180376	96.3486	0.691476	0.691476	0.249902
ENSG00000116133	DHCR24	32.9093	49.7109	64.2585	14.2019	23.6322	29.8308	ENSG00000116133	35.7573	-0.888596	0.888596	0.25004
ENSG00000090776	EFNB1	30.6654	43.6854	30.9953	73.1945	116.473	32.1255	ENSG00000090776	54.5232	0.859665	0.859665	0.250286
ENSG00000259976	AC093010.3	42.6324	122.018	34.7752	148.574	202.562	69.9877	ENSG00000259976	103.425	0.865714	0.865714	0.250462
ENSG00000115415	STAT1	56.0953	27.1151	67.2824	29.4963	23.6322	13.7681	ENSG00000115415	36.2316	-0.909705	0.909705	0.250683
ENSG00000151388	ADAMTS12	6.73144	8.28516	9.07178	19.6642	45.5764	9.17872	ENSG00000151388	16.4179	1.04188	1.04188	0.250683
ENSG00000113356	POLR3G	2.24381	6.02557	3.02393	5.46228	21.9442	18.3574	ENSG00000113356	9.50953	1.08895	1.08895	0.250849
ENSG00000121274	PAPD5	68.8103	123.524	63.5025	190.087	183.993	90.6399	ENSG00000121274	120.093	0.744282	0.744282	0.250849
ENSG00000210082	MT-RNR2	11036.6	12034.6	15834.8	22576.7	17021.9	16806.2	ENSG00000210082	15885.1	0.505626	0.505626	0.250849
ENSG00000101384	JAG1	51.6077	161.937	70.3063	159.498	248.138	133.091	ENSG00000101384	137.43	0.784985	0.784985	0.250889
ENSG00000116260	QSOX1	381.448	343.457	418.058	314.627	236.322	200.784	ENSG00000116260	315.783	-0.560424	0.560424	0.250889
ENSG00000119396	RAB14	247.567	376.598	245.694	464.293	676.893	296.014	ENSG00000119396	384.51	0.650726	0.650726	0.250889
ENSG00000140264	SERF2	719.516	1162.93	798.317	1308.76	2197.79	898.367	ENSG00000140264	1180.95	0.646264	0.646264	0.250889
ENSG00000140832	MARVELD3	2.24381	12.0511	13.6077	29.4963	25.3202	25.2415	ENSG00000140832	17.9934	1.02496	1.02496	0.250889
ENSG00000154710	RABGEF1	14.2108	15.0639	20.4115	0	1.68801	9.17872	ENSG00000154710	10.0922	-1.09338	1.09338	0.250889
ENSG00000000005	TNMD	14.2108	2.25959	13.6077	33.8661	84.4007	1.14734	ENSG00000000005	24.9154	1.08631	1.08631	0.25129
ENSG00000119699	TGFB3	15.7067	70.8004	24.9474	80.8417	190.746	21.7995	ENSG00000119699	67.4735	0.988232	0.988232	0.25129
ENSG00000213619	NDUFS3	92.7443	86.6176	139.857	54.6228	81.0246	43.5989	ENSG00000213619	83.0775	-0.735638	0.735638	0.251335
ENSG00000175575	PAAF1	139.864	106.954	152.708	196.642	175.553	261.594	ENSG00000175575	172.219	0.61154	0.61154	0.25151
ENSG00000179222	MAGED1	228.869	285.461	352.288	470.848	801.806	245.531	ENSG00000179222	397.467	0.70928	0.70928	0.251827
ENSG00000127527	EPS15L1	38.1448	30.881	40.823	80.8417	45.5764	79.1665	ENSG00000127527	52.5722	0.778365	0.778365	0.25331
ENSG00000008394	MGST1	107.703	122.771	136.833	83.0266	60.7685	76.8718	ENSG00000008394	97.9956	-0.654766	0.654766	0.253321
ENSG00000119125	GDA	21.6902	65.5281	89.9619	31.6812	32.0723	6.88404	ENSG00000119125	41.3029	-0.970729	0.970729	0.253321
ENSG00000125457	MIF4GD	38.8928	30.1278	68.7944	24.034	25.3202	11.4734	ENSG00000125457	33.1071	-0.916369	0.916369	0.253321
ENSG00000108654	DDX5	854.893	994.219	785.465	1196.24	1335.22	1187.5	ENSG00000108654	1058.92	0.472361	0.472361	0.253374
ENSG00000142694	EVA1B	47.868	33.8938	59.7226	102.691	52.3284	108.997	ENSG00000142694	67.5835	0.775311	0.775311	0.253374
ENSG00000215375	MYL5	103.215	49.7109	49.1388	84.1191	128.289	161.775	ENSG00000215375	96.0414	0.761468	0.761468	0.253374
ENSG00000172725	CORO1B	39.6407	57.9961	65.7704	137.649	119.849	52.7776	ENSG00000172725	78.9472	0.782564	0.782564	0.25344
ENSG00000173153	ESRRA	40.3886	57.2429	49.8948	21.8491	20.2562	29.8308	ENSG00000173153	36.5771	-0.840049	0.840049	0.255026
ENSG00000113296	THBS4	63.5747	39.9194	86.9379	191.18	81.0246	89.4925	ENSG00000113296	92.0215	0.787532	0.787532	0.256636
ENSG00000185344	ATP6V0A2	71.0541	55.7365	82.402	68.8247	118.161	200.784	ENSG00000185344	99.4938	0.762999	0.762999	0.256636
ENSG00000079332	SAR1A	214.658	220.686	199.579	296.055	489.524	234.057	ENSG00000079332	275.76	0.618007	0.618007	0.258456
ENSG00000172071	EIF2AK3	63.5747	71.5536	71.8183	54.6228	30.3842	10.3261	ENSG00000172071	50.3799	-0.881072	0.881072	0.258456
ENSG00000158604	TMED4	38.8928	39.1662	41.579	19.6642	15.1921	20.6521	ENSG00000158604	29.1911	-0.872647	0.872647	0.258593
ENSG00000121281	ADCY7	26.9258	20.3363	12.8517	6.55473	8.44007	4.58936	ENSG00000121281	13.283	-1.03869	1.03869	0.2591
ENSG00000130023	ERMARD	29.9175	15.0639	18.1436	12.017	1.68801	4.58936	ENSG00000130023	13.5699	-1.05433	1.05433	0.2591
ENSG00000132002	DNAJB1	526.548	378.104	302.393	243.618	315.658	213.405	ENSG00000132002	329.954	-0.594252	0.594252	0.2591
ENSG00000151893	CACUL1	264.022	288.474	345.484	191.18	185.681	221.437	ENSG00000151893	249.38	-0.544695	0.544695	0.2591
ENSG00000155511	GRIA1	44.8763	22.5959	55.9427	105.968	67.5205	65.3984	ENSG00000155511	60.3836	0.80114	0.80114	0.2591
ENSG00000163510	CWC22	110.695	100.928	78.6221	181.348	138.417	145.712	ENSG00000163510	125.954	0.622351	0.622351	0.2591
ENSG00000260314	MRC1	14.9588	31.6342	8.3158	38.2359	75.9606	24.0941	ENSG00000260314	32.1999	0.961472	0.961472	0.2591
ENSG00000264895	AC006141.1	100.224	50.4641	74.8422	88.4889	109.721	220.289	ENSG00000264895	107.338	0.764434	0.764434	0.2591
ENSG00000101224	CDC25B	266.266	254.58	306.173	166.053	197.498	190.458	ENSG00000101224	230.171	-0.541286	0.541286	0.259232
ENSG00000263001	GTF2I	17.2026	20.3363	20.4115	45.8831	37.1363	37.8622	ENSG00000263001	29.8053	0.857437	0.857437	0.259232
ENSG00000110076	NRXN2	12.7149	20.3363	9.07178	42.6058	38.8243	20.6521	ENSG00000110076	24.0342	0.94573	0.94573	0.259284
ENSG00000125995	ROMO1	280.477	249.308	468.709	268.744	202.562	97.5239	ENSG00000125995	261.22	-0.711947	0.711947	0.259284
ENSG00000213281	NRAS	38.1448	51.2173	59.7226	27.3114	16.8801	27.5362	ENSG00000213281	36.8021	-0.84391	0.84391	0.259284
ENSG00000167257	RNF214	54.5994	55.7365	38.5551	76.4719	94.5287	89.4925	ENSG00000167257	68.2307	0.706368	0.706368	0.260099
ENSG00000163482	STK36	122.662	133.316	99.7896	77.5643	72.5846	65.3984	ENSG00000163482	95.2191	-0.650345	0.650345	0.260216
ENSG00000114062	UBE3A	304.411	404.466	296.345	463.201	614.437	430.252	ENSG00000114062	418.852	0.543286	0.543286	0.260312
ENSG00000182247	UBE2E2	15.7067	22.5959	17.3876	43.6982	38.8243	35.5675	ENSG00000182247	28.9634	0.86703	0.86703	0.260312
ENSG00000173821	RNF213	698.574	654.527	678.872	1009.43	757.918	1179.47	ENSG00000173821	829.797	0.506383	0.506383	0.260793
ENSG00000083097	DOPEY1	5.23556	14.3107	7.55982	33.8661	23.6322	17.2101	ENSG00000083097	16.9691	1.0028	1.0028	0.26107
ENSG00000114796	KLHL24	68.0623	49.7109	40.067	92.8587	59.0805	139.975	ENSG00000114796	74.9592	0.764313	0.764313	0.26107
ENSG00000198901	PRC1	74.0458	74.5664	89.2059	33.8661	65.8325	28.6835	ENSG00000198901	61.0334	-0.774379	0.774379	0.26107
ENSG00000203666	EFCAB2	11.2191	14.3107	18.1436	6.55473	1.68801	2.29468	ENSG00000203666	9.03513	-1.07429	1.07429	0.26107
ENSG00000065989	PDE4A	152.579	157.418	172.364	122.355	94.5287	86.0505	ENSG00000065989	130.883	-0.609733	0.609733	0.261214
ENSG00000265158	LRRC37A7P	12.7149	27.1151	21.9235	20.7566	54.0164	67.6931	ENSG00000265158	34.0366	0.916976	0.916976	0.261214
ENSG00000227376	FTH1P16	26.1778	56.4897	9.82777	74.287	81.0246	52.7776	ENSG00000227376	50.0974	0.90272	0.90272	0.261431
ENSG00000007545	CRAMP1	58.3391	70.0472	82.402	126.725	108.033	112.439	ENSG00000007545	92.9976	0.649485	0.649485	0.262284
ENSG00000179981	TSHZ1	25.4299	36.1534	20.4115	83.0266	54.0164	33.2729	ENSG00000179981	42.0518	0.852489	0.852489	0.262284
ENSG00000058272	PPP1R12A	501.866	657.54	418.814	749.424	1068.51	612.68	ENSG00000058272	668.139	0.573595	0.573595	0.263218
ENSG00000089195	TRMT6	17.2026	17.3235	24.9474	67.7322	42.2003	22.9468	ENSG00000089195	32.0588	0.900264	0.900264	0.263295
ENSG00000113048	MRPS27	97.2319	102.435	126.249	37.1435	101.281	35.5675	ENSG00000113048	83.3179	-0.783492	0.783492	0.263295
ENSG00000133313	CNDP2	11.2191	12.8043	13.6077	21.8491	28.6962	39.0096	ENSG00000133313	21.1977	0.935043	0.935043	0.263295
ENSG00000168944	CEP120	71.0541	63.2685	55.9427	41.5133	32.0723	27.5362	ENSG00000168944	48.5645	-0.770751	0.770751	0.263295
ENSG00000182888	AC007685.1	12.7149	36.1534	16.6316	63.3624	62.4565	25.2415	ENSG00000182888	36.0934	0.91565	0.91565	0.263295
ENSG00000214655	ZSWIM8	592.367	1042.42	632.001	1342.63	1870.32	642.51	ENSG00000214655	1020.37	0.679475	0.679475	0.263295
ENSG00000185404	SP140L	75.5417	56.4897	69.5503	100.506	118.161	114.734	ENSG00000185404	89.1638	0.65028	0.65028	0.263364
ENSG00000088387	DOCK9	25.4299	23.3491	28.7273	44.7907	79.3366	35.5675	ENSG00000088387	39.5335	0.836285	0.836285	0.263757
ENSG00000111790	FGFR1OP2	69.5582	51.2173	48.3828	28.4038	32.0723	27.5362	ENSG00000111790	42.8618	-0.793316	0.793316	0.264175
ENSG00000145337	PYURF	12.7149	14.3107	14.3637	0	1.68801	6.88404	ENSG00000145337	8.3269	-1.07424	1.07424	0.266422
ENSG00000130826	DKC1	386.684	308.81	419.57	533.118	410.187	775.602	ENSG00000130826	472.329	0.577329	0.577329	0.267086
ENSG00000084070	SMAP2	71.0541	144.614	85.426	180.255	310.594	84.9032	ENSG00000084070	146.141	0.782096	0.782096	0.267089
ENSG00000158887	MPZ	7.47938	0.753196	0.755982	4.36982	42.2003	4.58936	ENSG00000158887	10.0247	1.06845	1.06845	0.267089
ENSG00000164151	ICE1	63.5747	83.6048	83.914	119.078	205.938	84.9032	ENSG00000164151	106.835	0.713575	0.713575	0.267089
ENSG00000091986	CCDC80	3121.14	3318.58	2218.05	1803.64	2314.27	1874.75	ENSG00000091986	2441.74	-0.500602	0.500602	0.267191
ENSG00000149218	ENDOD1	35.1531	16.5703	17.3876	55.7152	28.6962	64.251	ENSG00000149218	36.2956	0.878573	0.878573	0.267191
ENSG00000155313	USP25	24.6819	42.9322	29.4833	40.4208	82.7127	68.8404	ENSG00000155313	48.1786	0.807337	0.807337	0.267191
ENSG00000168904	LRRC28	15.7067	15.0639	16.6316	8.73964	1.68801	1.14734	ENSG00000168904	9.82954	-1.06543	1.06543	0.267881
ENSG00000169660	HEXDC	41.1366	39.9194	34.0192	62.2699	69.2085	74.5771	ENSG00000169660	53.5218	0.727987	0.727987	0.267881
ENSG00000169826	CSGALNACT2	12.7149	18.8299	10.5837	4.36982	5.06404	1.14734	ENSG00000169826	8.78497	-1.06681	1.06681	0.267881
ENSG00000107937	GTPBP4	112.191	134.069	109.617	173.7	216.066	164.07	ENSG00000107937	151.619	0.583024	0.583024	0.268124
ENSG00000197746	PSAP	437.544	418.777	667.532	358.325	389.931	223.731	ENSG00000197746	415.973	-0.595861	0.595861	0.268979
ENSG00000158435	CNOT11	209.423	217.674	229.819	144.204	167.113	121.618	ENSG00000158435	181.642	-0.561129	0.561129	0.26942
ENSG00000090932	DLL3	29.1696	33.1406	38.5551	20.7566	11.8161	10.3261	ENSG00000090932	23.9607	-0.918048	0.918048	0.271403
ENSG00000110801	PSMD9	151.831	170.222	231.33	115.8	131.665	102.113	ENSG00000110801	150.494	-0.607331	0.607331	0.271403
ENSG00000111412	C12orf49	225.129	145.367	182.192	332.106	173.865	405.011	ENSG00000111412	243.945	0.650522	0.650522	0.271403
ENSG00000138757	G3BP2	186.236	257.593	154.976	306.98	367.987	257.004	ENSG00000138757	255.129	0.583985	0.583985	0.271403
ENSG00000178295	GEN1	46.3721	49.7109	46.1149	8.73964	10.1281	40.1569	ENSG00000178295	33.5371	-0.929832	0.929832	0.271403
ENSG00000025156	HSF2	83.0211	82.8516	65.7704	43.6982	38.8243	48.1883	ENSG00000025156	60.3923	-0.714559	0.714559	0.271645
ENSG00000118961	LDAH	31.4134	46.6982	38.5551	24.034	16.8801	11.4734	ENSG00000118961	28.1757	-0.890272	0.890272	0.271645
ENSG00000086598	TMED2	284.964	370.573	287.273	455.554	693.773	335.023	ENSG00000086598	404.527	0.595885	0.595885	0.272324
ENSG00000116641	DOCK7	20.9423	30.881	24.9474	40.4208	52.3284	58.5143	ENSG00000116641	38.0057	0.807145	0.807145	0.272324
ENSG00000173281	PPP1R3B	216.154	213.155	147.416	96.1361	104.657	154.891	ENSG00000173281	155.401	-0.628067	0.628067	0.272324
ENSG00000215845	TSTD1	106.955	94.9027	175.388	95.0436	69.2085	47.0409	ENSG00000215845	98.0898	-0.723533	0.723533	0.272324
ENSG00000128944	KNSTRN	22.4381	31.6342	12.0957	4.36982	10.1281	8.03138	ENSG00000128944	14.7829	-1.01552	1.01552	0.273091
ENSG00000090615	GOLGA3	356.766	376.598	353.044	238.155	265.018	251.267	ENSG00000090615	306.808	-0.496928	0.496928	0.274201
ENSG00000105825	TFPI2	20.9423	13.5575	28.7273	42.6058	38.8243	50.483	ENSG00000105825	32.5234	0.85148	0.85148	0.274201
ENSG00000114098	ARMC8	42.6324	82.0984	45.3589	148.574	133.353	49.3356	ENSG00000114098	83.5587	0.79687	0.79687	0.274201
ENSG00000152977	ZIC1	20.9423	9.79155	27.2153	46.9756	50.6404	30.9782	ENSG00000152977	31.0906	0.887462	0.887462	0.274201
ENSG00000166073	GPR176	14.2108	4.51918	15.8756	0	5.06404	1.14734	ENSG00000166073	6.80283	-1.05788	1.05788	0.274201
ENSG00000198648	STK39	128.645	87.3708	96.7657	163.868	158.673	169.806	ENSG00000198648	134.188	0.598498	0.598498	0.274201
ENSG00000272636	DOC2B	602.838	555.859	421.082	513.454	781.55	1235.69	ENSG00000272636	685.078	0.616992	0.616992	0.274201
ENSG00000078902	TOLLIP	123.41	112.226	97.5217	66.6398	69.2085	67.6931	ENSG00000078902	89.4498	-0.640055	0.640055	0.274202
ENSG00000137275	RIPK1	56.0953	33.8938	66.5264	18.5717	32.0723	26.3888	ENSG00000137275	38.9247	-0.836861	0.836861	0.274202
ENSG00000138448	ITGAV	55.3474	57.9961	61.9905	105.968	99.5928	86.0505	ENSG00000138448	77.8242	0.655569	0.655569	0.274202
ENSG00000087460	GNAS	287.956	381.117	251.742	359.418	712.342	399.274	ENSG00000087460	398.641	0.611083	0.611083	0.274592
ENSG00000131263	RLIM	47.868	73.8132	54.4307	102.691	165.425	59.6617	ENSG00000131263	83.9816	0.754681	0.754681	0.274601
ENSG00000130513	GDF15	184.741	234.997	262.326	173.7	135.041	131.944	ENSG00000130513	187.125	-0.577111	0.577111	0.274757
ENSG00000132205	EMILIN2	77.7855	137.835	55.9427	149.666	283.586	88.3452	ENSG00000132205	132.193	0.782635	0.782635	0.275774
ENSG00000275835	TUBGCP5	36.6489	33.1406	38.5551	18.5717	18.5681	12.6207	ENSG00000275835	26.3509	-0.878693	0.878693	0.275785
ENSG00000130309	COLGALT1	347.791	273.41	275.177	182.44	258.266	128.502	ENSG00000130309	244.264	-0.603331	0.603331	0.27585
ENSG00000122299	ZC3H7A	1474.19	1480.78	1019.82	812.787	749.478	1124.39	ENSG00000122299	1110.24	-0.526953	0.526953	0.276067
ENSG00000005238	FAM214B	62.0788	64.0217	25.7034	19.6642	33.7603	17.2101	ENSG00000005238	37.0731	-0.876765	0.876765	0.27663
ENSG00000188859	FAM78B	0.747938	2.25959	6.80384	15.2944	15.1921	10.3261	ENSG00000188859	8.43732	1.05867	1.05867	0.276903
ENSG00000157741	UBN2	189.228	197.337	165.56	232.693	280.21	310.929	ENSG00000157741	229.326	0.536904	0.536904	0.277837
ENSG00000113615	SEC24A	66.5664	72.3068	31.7512	32.7737	27.0082	24.0941	ENSG00000113615	42.4168	-0.828392	0.828392	0.277912
ENSG00000122728	TAF1L	7.47938	3.01278	3.77991	25.1265	11.8161	11.4734	ENSG00000122728	10.448	1.04031	1.04031	0.277997
ENSG00000142784	WDTC1	107.703	138.588	124.737	168.238	344.355	129.649	ENSG00000142784	168.878	0.68913	0.68913	0.277997
ENSG00000152213	ARL11	33.6572	36.9066	29.4833	68.8247	40.5123	78.0191	ENSG00000152213	47.9005	0.771865	0.771865	0.277997
ENSG00000163069	SGCB	47.1201	33.8938	57.4546	24.034	25.3202	18.3574	ENSG00000163069	34.3634	-0.836125	0.836125	0.277997
ENSG00000183098	GPC6	35.901	70.0472	43.847	111.43	111.409	56.2197	ENSG00000183098	71.4757	0.758367	0.758367	0.278217
ENSG00000120594	PLXDC2	193.716	240.27	179.168	270.929	342.667	300.603	ENSG00000120594	254.559	0.534671	0.534671	0.278375
ENSG00000166526	ZNF3	81.5252	71.5536	63.5025	132.187	81.0246	149.154	ENSG00000166526	96.4912	0.666733	0.666733	0.278375
ENSG00000089280	FUS	1013.46	877.474	1088.61	698.079	631.317	783.633	ENSG00000089280	848.762	-0.469135	0.469135	0.278411
ENSG00000182004	SNRPE	38.1448	30.1278	77.1102	12.017	27.0082	26.3888	ENSG00000182004	35.1328	-0.892497	0.892497	0.278411
ENSG00000197579	TOPORS	106.207	167.963	81.646	215.214	243.074	141.123	ENSG00000197579	159.204	0.665723	0.665723	0.278411
ENSG00000239528	RPS14P8	8.22731	7.53196	16.6316	22.9416	15.1921	47.0409	ENSG00000239528	19.5942	0.974975	0.974975	0.278411
ENSG00000167325	RRM1	191.472	183.027	270.642	138.742	153.609	123.913	ENSG00000167325	176.901	-0.582382	0.582382	0.278624
ENSG00000109390	NDUFC1	88.2566	97.9155	81.646	52.4378	60.7685	44.7463	ENSG00000109390	70.9618	-0.678812	0.678812	0.278758
ENSG00000066379	ZNRD1	13.4629	6.77877	18.1436	0	1.68801	5.7367	ENSG00000066379	7.63499	-1.055	1.055	0.279335
ENSG00000086504	MRPL28	70.3061	61.7621	89.2059	120.17	77.6486	188.164	ENSG00000086504	101.209	0.70637	0.70637	0.279335
ENSG00000152217	SETBP1	35.1531	13.5575	27.9713	73.1945	55.7044	33.2729	ENSG00000152217	39.809	0.856137	0.856137	0.279335
ENSG00000140545	MFGE8	3912.46	3894.78	4375.62	2978.03	3399.66	2189.12	ENSG00000140545	3458.28	-0.480552	0.480552	0.279562
ENSG00000175215	CTDSP2	40.3886	48.2046	74.0862	18.5717	30.3842	32.1255	ENSG00000175215	40.6268	-0.822253	0.822253	0.279562
ENSG00000069966	GNB5	253.551	222.946	291.809	398.746	312.282	419.926	ENSG00000069966	316.543	0.523366	0.523366	0.279741
ENSG00000132825	PPP1R3D	20.1943	10.5447	14.3637	3.27737	3.37603	5.7367	ENSG00000132825	9.58214	-1.04156	1.04156	0.280009
ENSG00000137819	PAQR5	7.47938	0.753196	6.80384	28.4038	6.75205	19.5048	ENSG00000137819	11.6162	1.04623	1.04623	0.280009
ENSG00000257178	AC103702.1	52.3556	37.6598	49.8948	57.9001	57.3925	154.891	ENSG00000257178	68.349	0.793004	0.793004	0.280009
ENSG00000106344	RBM28	213.162	230.478	222.259	420.595	270.082	304.045	ENSG00000106344	276.77	0.540798	0.540798	0.28115
ENSG00000115241	PPM1G	634.251	709.511	711.379	942.789	830.503	1127.84	ENSG00000115241	826.045	0.471917	0.471917	0.28115
ENSG00000177105	RHOG	41.1366	57.9961	52.1628	88.4889	143.481	51.6303	ENSG00000177105	72.4826	0.757962	0.757962	0.28115
ENSG00000245556	SCAMP1-AS1	27.6737	17.3235	64.2585	64.4549	32.0723	153.744	ENSG00000245556	59.9211	0.907286	0.907286	0.28115
ENSG00000161513	FDXR	123.41	104.694	127.005	85.2115	69.2085	63.1037	ENSG00000161513	95.4388	-0.633479	0.633479	0.281404
ENSG00000104517	UBR5	284.216	491.084	273.665	611.775	741.038	353.381	ENSG00000104517	459.193	0.630338	0.630338	0.281594
ENSG00000072786	STK10	28.4216	25.6087	28.7273	57.9001	42.2003	56.2197	ENSG00000072786	39.8463	0.775038	0.775038	0.281997
ENSG00000111860	CEP85L	11.2191	13.5575	13.6077	16.3868	40.5123	35.5675	ENSG00000111860	21.8085	0.924945	0.924945	0.281997
ENSG00000143315	PIGM	1157.81	1076.32	1180.84	1413.64	1411.18	2043.41	ENSG00000143315	1380.53	0.48334	0.48334	0.281997
ENSG00000231365	AL359915.2	9.72319	4.51918	5.29187	22.9416	13.5041	20.6521	ENSG00000231365	12.772	1.00491	1.00491	0.281997
ENSG00000171858	RPS21	1039.63	872.954	1462.83	882.704	769.734	614.974	ENSG00000171858	940.471	-0.53419	0.53419	0.282439
ENSG00000204103	MAFB	15.7067	54.9833	16.6316	84.1191	104.657	21.7995	ENSG00000204103	49.6495	0.927111	0.927111	0.282789
ENSG00000165194	PCDH19	136.873	241.023	118.689	314.627	496.276	119.323	ENSG00000165194	237.802	0.761186	0.761186	0.283389
ENSG00000223496	EXOSC6	480.176	400.7	461.905	594.296	582.365	734.298	ENSG00000223496	542.29	0.481469	0.481469	0.283389
ENSG00000162924	REL	57.5912	53.4769	40.067	71.0096	86.0887	104.408	ENSG00000162924	68.7736	0.692423	0.692423	0.283844
ENSG00000164172	MOCS2	27.6737	16.5703	28.7273	15.2944	1.68801	6.88404	ENSG00000164172	16.1396	-1.00195	1.00195	0.283917
ENSG00000132485	ZRANB2	332.832	504.641	247.962	515.639	651.573	512.861	ENSG00000132485	460.918	0.57708	0.57708	0.284642
ENSG00000137075	RNF38	39.6407	42.179	18.8995	48.068	79.3366	68.8404	ENSG00000137075	49.494	0.791021	0.791021	0.284642
ENSG00000138449	SLC40A1	4.48763	6.02557	5.29187	18.5717	15.1921	14.9154	ENSG00000138449	10.7474	1.01358	1.01358	0.284642
ENSG00000155903	RASA2	5.23556	5.27237	8.3158	26.2189	16.8801	12.6207	ENSG00000155903	12.4239	1.00461	1.00461	0.284642
ENSG00000163682	RPL9	90.5005	64.0217	87.6939	57.9001	43.8883	33.2729	ENSG00000163682	62.8796	-0.723723	0.723723	0.284642
ENSG00000170017	ALCAM	133.133	146.873	181.436	76.4719	121.537	90.6399	ENSG00000170017	125.015	-0.619591	0.619591	0.284938
ENSG00000168010	ATG16L2	77.7855	41.4258	49.8948	14.2019	38.8243	29.8308	ENSG00000168010	41.9939	-0.838343	0.838343	0.285274
ENSG00000089486	CDIP1	14.2108	9.03835	24.1914	6.55473	5.06404	0	ENSG00000089486	9.84323	-1.04426	1.04426	0.285472
ENSG00000115306	SPTBN1	1405.37	1636.7	1521.79	2203.48	2344.65	1795.59	ENSG00000115306	1817.93	0.451495	0.451495	0.285472
ENSG00000116171	SCP2	41.8845	31.6342	41.579	53.5303	64.1445	91.7872	ENSG00000116171	54.0933	0.739103	0.739103	0.285472
ENSG00000128228	SDF2L1	138.368	143.107	91.4738	40.4208	86.0887	87.1978	ENSG00000128228	97.7761	-0.705132	0.705132	0.285472
ENSG00000147257	GPC3	6.73144	6.02557	3.77991	29.4963	5.06404	19.5048	ENSG00000147257	11.767	1.02704	1.02704	0.285472
ENSG00000168612	ZSWIM1	39.6407	39.1662	58.2106	28.4038	18.5681	19.5048	ENSG00000168612	33.9157	-0.829721	0.829721	0.285472
ENSG00000171552	BCL2L1	246.819	260.606	204.871	296.055	565.484	275.362	ENSG00000171552	308.2	0.60738	0.60738	0.285472
ENSG00000173517	PEAK1	184.741	305.798	153.464	400.931	511.468	193.9	ENSG00000173517	291.717	0.683457	0.683457	0.285472
ENSG00000176978	DPP7	530.288	518.952	484.584	622.699	631.317	1003.92	ENSG00000176978	631.961	0.521619	0.521619	0.285665
ENSG00000271101	AC005181.1	4.48763	0.753196	5.29187	6.55473	15.1921	20.6521	ENSG00000271101	8.82194	1.04388	1.04388	0.285665
ENSG00000134986	NREP	21.6902	15.8171	12.8517	1.09246	10.1281	3.44202	ENSG00000134986	10.8369	-1.0343	1.0343	0.285921
ENSG00000138674	SEC31A	272.997	250.061	253.254	328.829	398.371	390.096	ENSG00000138674	315.601	0.493033	0.493033	0.286068
ENSG00000249915	PDCD6	88.2566	119.758	114.153	75.3794	64.1445	53.925	ENSG00000249915	85.9362	-0.653865	0.653865	0.28619
ENSG00000005893	LAMP2	239.34	494.85	263.838	671.86	953.728	219.142	ENSG00000005893	473.793	0.749786	0.749786	0.287288
ENSG00000104853	CLPTM1	18.6984	32.3874	29.4833	44.7907	101.281	28.6835	ENSG00000104853	42.554	0.859844	0.859844	0.287288
ENSG00000164045	CDC25A	23.1861	20.3363	21.9235	7.64719	10.1281	6.88404	ENSG00000164045	15.0175	-0.968444	0.968444	0.287288
ENSG00000180357	ZNF609	250.559	219.933	185.216	305.887	285.274	380.917	ENSG00000180357	271.298	0.530213	0.530213	0.287288
ENSG00000204120	GIGYF2	688.851	906.095	642.585	1089.18	995.928	1083.09	ENSG00000204120	900.954	0.474662	0.474662	0.287288
ENSG00000235990	RPL23AP20	7.47938	6.02557	2.26795	16.3868	33.7603	5.7367	ENSG00000235990	11.9428	1.02944	1.02944	0.288168
ENSG00000124006	OBSL1	255.047	137.082	214.699	322.274	254.89	369.443	ENSG00000124006	258.906	0.587756	0.587756	0.288681
ENSG00000273456	AC064836.3	13.4629	9.03835	16.6316	3.27737	1.68801	4.58936	ENSG00000273456	8.1146	-1.03887	1.03887	0.288681
ENSG00000108961	RANGRF	13.4629	21.0895	15.1196	3.27737	3.37603	8.03138	ENSG00000108961	10.7261	-1.02079	1.02079	0.289066
ENSG00000102225	CDK16	278.981	385.636	356.823	487.235	759.606	354.528	ENSG00000102225	437.135	0.58899	0.58899	0.289141
ENSG00000134882	UBAC2	64.3226	48.2046	73.3302	31.6812	25.3202	41.3042	ENSG00000134882	47.3605	-0.762535	0.762535	0.289141
ENSG00000019995	ZRANB1	56.8433	67.7877	71.8183	111.43	119.849	90.6399	ENSG00000019995	86.3947	0.635469	0.635469	0.290087
ENSG00000120913	PDLIM2	35.1531	18.0767	49.1388	17.4793	18.5681	3.44202	ENSG00000120913	23.643	-0.959234	0.959234	0.290087
ENSG00000124784	RIOK1	56.0953	63.2685	31.7512	81.9341	133.353	64.251	ENSG00000124784	71.7755	0.744623	0.744623	0.290087
ENSG00000198146	ZNF770	179.505	177.001	161.024	110.338	114.785	115.881	ENSG00000198146	143.089	-0.555689	0.555689	0.290087
ENSG00000253352	TUG1	145.1	113.733	133.809	74.287	86.0887	87.1978	ENSG00000253352	106.702	-0.605088	0.605088	0.290087
ENSG00000264217	RPL35AP25	3.73969	7.53196	5.29187	20.7566	28.6962	5.7367	ENSG00000264217	11.9588	1.01928	1.01928	0.290087
ENSG00000168079	SCARA5	196.708	234.997	263.082	416.225	290.338	324.697	ENSG00000168079	287.675	0.532013	0.532013	0.290179
ENSG00000234160	AL513165.1	0.747938	3.01278	3.77991	10.9246	21.9442	3.44202	ENSG00000234160	7.30856	1.03882	1.03882	0.290179
ENSG00000108423	TUBD1	16.4546	3.76598	14.3637	29.4963	27.0082	30.9782	ENSG00000108423	20.3445	0.946069	0.946069	0.290314
ENSG00000228462	RPS19P7	47.1201	122.018	58.9666	164.961	221.13	61.9564	ENSG00000228462	112.692	0.795586	0.795586	0.290314
ENSG00000110328	GALNT18	20.9423	17.3235	24.1914	5.46228	13.5041	0	ENSG00000110328	13.5706	-1.02327	1.02327	0.290559
ENSG00000149639	SOGA1	109.947	110.72	106.593	49.1605	91.1527	56.2197	ENSG00000149639	87.2988	-0.664589	0.664589	0.290559
ENSG00000183145	RIPPLY3	37.3969	45.1918	51.4068	24.034	8.44007	28.6835	ENSG00000183145	32.5255	-0.858576	0.858576	0.290791
ENSG00000122642	FKBP9	335.076	196.584	236.622	184.625	124.913	177.838	ENSG00000122642	209.276	-0.593006	0.593006	0.290943
ENSG00000198938	MT-CO3	18242.2	18391.5	23530.7	27720	28176.3	26552.9	ENSG00000198938	23768.9	0.433794	0.433794	0.290943
ENSG00000153827	TRIP12	285.712	388.649	239.646	415.133	747.79	322.403	ENSG00000153827	399.889	0.626326	0.626326	0.291114
ENSG00000221818	EBF2	22.4381	29.3746	17.3876	55.7152	50.6404	33.2729	ENSG00000221818	34.8048	0.816567	0.816567	0.29128
ENSG00000240230	COX19	105.459	82.8516	86.1819	51.3454	43.8883	65.3984	ENSG00000240230	72.5208	-0.67361	0.67361	0.29128
ENSG00000197081	IGF2R	102.467	91.8899	101.302	131.095	148.545	180.132	ENSG00000197081	125.905	0.582396	0.582396	0.291281
ENSG00000122335	SERAC1	13.4629	28.6215	21.1675	0	5.06404	12.6207	ENSG00000122335	13.4894	-1.0263	1.0263	0.291439
ENSG00000149925	ALDOA	821.236	688.421	1053.84	525.471	722.47	494.504	ENSG00000149925	717.657	-0.52123	0.52123	0.291736
ENSG00000101940	WDR13	86.7608	94.1495	142.125	142.019	163.737	214.553	ENSG00000101940	140.557	0.620075	0.620075	0.292105
ENSG00000197451	HNRNPAB	308.15	400.7	368.163	468.663	774.798	407.306	ENSG00000197451	454.63	0.563555	0.563555	0.292105
ENSG00000127511	SIN3B	209.423	187.546	148.928	127.817	102.969	121.618	ENSG00000127511	149.717	-0.574596	0.574596	0.292534
ENSG00000166173	LARP6	18.6984	15.8171	12.0957	7.64719	1.68801	3.44202	ENSG00000166173	9.89808	-1.02298	1.02298	0.293039
ENSG00000091656	ZFHX4	222.137	211.648	171.608	340.846	540.164	158.333	ENSG00000091656	274.123	0.679803	0.679803	0.294257
ENSG00000181852	RNF41	161.555	103.941	102.058	186.81	182.305	204.227	ENSG00000181852	156.816	0.585728	0.585728	0.294257
ENSG00000154438	ASZ1	4.48763	0	7.55982	25.1265	8.44007	14.9154	ENSG00000154438	10.0882	1.0327	1.0327	0.294957
ENSG00000091879	ANGPT2	11.2191	21.0895	15.1196	36.051	109.721	2.29468	ENSG00000091879	32.5825	1.0025	1.0025	0.295042
ENSG00000003509	NDUFAF7	44.8763	46.6982	46.8709	69.9171	65.8325	103.261	ENSG00000003509	62.9093	0.691012	0.691012	0.295306
ENSG00000139112	GABARAPL1	332.084	664.319	266.862	741.777	1110.71	370.591	ENSG00000139112	581.058	0.704412	0.704412	0.295306
ENSG00000120899	PTK2B	290.2	228.972	228.307	382.359	305.53	403.864	ENSG00000120899	306.539	0.51264	0.51264	0.295618
ENSG00000161999	JMJD8	31.4134	14.3107	15.1196	9.8321	6.75205	3.44202	ENSG00000161999	13.4783	-0.995929	0.995929	0.295618
ENSG00000197380	DACT3	161.555	332.16	148.172	370.342	568.86	196.195	ENSG00000197380	296.214	0.707976	0.707976	0.295618
ENSG00000083838	ZNF446	37.3969	20.3363	36.2871	16.3868	13.5041	10.3261	ENSG00000083838	22.3729	-0.903651	0.903651	0.295748
ENSG00000196739	COL27A1	1450.25	924.925	936.662	1587.34	1321.71	1973.42	ENSG00000196739	1365.72	0.52203	0.52203	0.295748
ENSG00000011143	MKS1	46.3721	64.7749	67.2824	40.4208	33.7603	18.3574	ENSG00000011143	45.1613	-0.783104	0.783104	0.296468
ENSG00000131080	EDA2R	67.3144	64.7749	44.6029	38.2359	33.7603	20.6521	ENSG00000131080	44.8901	-0.774898	0.774898	0.296468
ENSG00000213420	GPC2	26.1778	21.0895	46.8709	79.7492	48.9524	53.925	ENSG00000213420	46.1275	0.790288	0.790288	0.296879
ENSG00000279519	AC007382.1	7.47938	8.28516	24.9474	4.36982	1.68801	3.44202	ENSG00000279519	8.36863	-1.02968	1.02968	0.297004
ENSG00000170345	FOS	13.4629	16.5703	7.55982	24.034	23.6322	41.3042	ENSG00000170345	21.0939	0.912488	0.912488	0.298416
ENSG00000086666	ZFAND6	20.9423	21.0895	13.6077	45.8831	47.2644	25.2415	ENSG00000086666	29.0047	0.847535	0.847535	0.299172
ENSG00000125388	GRK4	35.1531	51.9705	21.9235	85.2115	47.2644	74.5771	ENSG00000125388	52.6833	0.774251	0.774251	0.299172
ENSG00000145743	FBXL17	42.6324	35.4002	55.9427	16.3868	21.9442	27.5362	ENSG00000145743	33.3071	-0.820671	0.820671	0.299172
ENSG00000183520	UTP11	20.9423	14.3107	27.2153	20.7566	74.2726	44.7463	ENSG00000183520	33.7073	0.873245	0.873245	0.299172
ENSG00000228474	OST4	187.732	143.107	198.067	110.338	148.545	55.0723	ENSG00000228474	140.477	-0.67005	0.67005	0.299245
ENSG00000159459	UBR1	50.1118	83.6048	46.8709	107.061	156.985	64.251	ENSG00000159459	84.8141	0.727996	0.727996	0.2993
ENSG00000129667	RHBDF2	83.0211	47.4514	60.4786	145.297	69.2085	117.029	ENSG00000129667	87.0808	0.697649	0.697649	0.300416
ENSG00000163933	RFT1	47.1201	36.1534	62.7465	27.3114	27.0082	19.5048	ENSG00000163933	36.6407	-0.801769	0.801769	0.300597
ENSG00000070081	NUCB2	159.311	131.056	143.637	91.7662	54.0164	115.881	ENSG00000070081	115.945	-0.639785	0.639785	0.300681
ENSG00000088930	XRN2	315.63	421.037	303.905	565.892	646.509	362.559	ENSG00000088930	435.922	0.549722	0.549722	0.300681
ENSG00000130669	PAK4	38.1448	30.1278	44.6029	14.2019	11.8161	25.2415	ENSG00000130669	27.3558	-0.862941	0.862941	0.300681
ENSG00000122257	RBBP6	197.456	427.815	205.627	380.174	654.949	347.644	ENSG00000122257	368.944	0.649359	0.649359	0.300811
ENSG00000155592	ZKSCAN2	8.22731	12.8043	15.8756	5.46228	1.68801	1.14734	ENSG00000155592	7.53415	-1.0259	1.0259	0.300811
ENSG00000277161	PIGW	54.5994	58.7493	148.172	57.9001	47.2644	26.3888	ENSG00000277161	65.5124	-0.803713	0.803713	0.301251
ENSG00000118482	PHF3	206.431	219.18	161.024	317.904	376.427	209.963	ENSG00000118482	248.488	0.568854	0.568854	0.301628
ENSG00000188938	FAM120AOS	39.6407	37.6598	58.9666	31.6812	18.5681	14.9154	ENSG00000188938	33.572	-0.832705	0.832705	0.301849
ENSG00000149182	ARFGAP2	131.637	92.6431	117.177	151.851	183.993	190.458	ENSG00000149182	144.627	0.569996	0.569996	0.303385
ENSG00000025772	TOMM34	60.5829	57.9961	92.2298	32.7737	52.3284	30.9782	ENSG00000025772	54.4815	-0.740698	0.740698	0.303453
ENSG00000067836	ROGDI	38.8928	51.9705	43.847	24.034	27.0082	17.2101	ENSG00000067836	33.8271	-0.801948	0.801948	0.303453
ENSG00000135362	PRR5L	3.73969	2.25959	15.8756	36.051	15.1921	17.2101	ENSG00000135362	15.0547	0.999569	0.999569	0.303453
ENSG00000118058	KMT2A	321.613	347.977	241.914	419.503	445.636	449.757	ENSG00000118058	371.067	0.495312	0.495312	0.303522
ENSG00000038382	TRIO	138.368	156.665	127.005	188.995	271.77	184.722	ENSG00000038382	177.921	0.558376	0.558376	0.303768
ENSG00000254338	MAFA-AS1	23.1861	36.9066	27.2153	3.27737	15.1921	16.0628	ENSG00000254338	20.3067	-0.94051	0.94051	0.303768
ENSG00000064692	SNCAIP	8.22731	17.3235	15.8756	0	8.44007	1.14734	ENSG00000064692	8.50231	-1.02162	1.02162	0.304586
ENSG00000132478	UNK	40.3886	48.9577	58.2106	21.8491	28.6962	26.3888	ENSG00000132478	37.4152	-0.778867	0.778867	0.304852
ENSG00000164949	GEM	7.47938	3.76598	6.80384	16.3868	20.2562	16.0628	ENSG00000164949	11.7925	0.980306	0.980306	0.304895
ENSG00000182985	CADM1	27.6737	27.8683	24.1914	62.2699	38.8243	49.3356	ENSG00000182985	38.3605	0.76749	0.76749	0.304908
ENSG00000142089	IFITM3	46.3721	36.1534	59.7226	28.4038	18.5681	24.0941	ENSG00000142089	35.5524	-0.799991	0.799991	0.304935
ENSG00000160087	UBE2J2	140.612	129.55	193.531	121.263	101.281	52.7776	ENSG00000160087	123.169	-0.663328	0.663328	0.304935
ENSG00000175334	BANF1	29.9175	27.8683	19.6555	12.017	13.5041	5.7367	ENSG00000175334	18.1165	-0.930034	0.930034	0.304935
ENSG00000179979		31.4134	37.6598	32.5072	19.6642	3.37603	18.3574	ENSG00000179979	23.8297	-0.908479	0.908479	0.304935
ENSG00000196584	XRCC2	11.967	9.79155	24.1914	7.64719	3.37603	0	ENSG00000196584	9.49553	-1.01992	1.01992	0.304935
ENSG00000247095	MIR210HG	29.9175	21.0895	21.1675	5.46228	8.44007	13.7681	ENSG00000247095	16.6408	-0.944362	0.944362	0.304935
ENSG00000087269	NOP14	64.3226	80.592	54.4307	89.5813	151.921	95.2292	ENSG00000087269	89.3462	0.658655	0.658655	0.305259
ENSG00000114353	GNAI2	376.213	557.365	333.388	507.992	1152.91	444.021	ENSG00000114353	561.982	0.646809	0.646809	0.305259
ENSG00000197019	SERTAD1	132.385	98.6687	65.7704	74.287	48.9524	43.5989	ENSG00000197019	77.2771	-0.7093	0.7093	0.305259
ENSG00000005471	ABCB4	2.24381	0.753196	12.8517	9.8321	11.8161	39.0096	ENSG00000005471	12.7511	1.01747	1.01747	0.305385
ENSG00000065923	SLC9A7	29.9175	35.4002	52.1628	117.985	43.8883	61.9564	ENSG00000065923	56.8851	0.775868	0.775868	0.305385
ENSG00000075624	ACTB	408.374	463.969	518.604	276.391	361.235	333.876	ENSG00000075624	393.741	-0.488199	0.488199	0.305385
ENSG00000205302	SNX2	114.434	137.835	71.0623	192.272	216.066	125.06	ENSG00000205302	142.788	0.639202	0.639202	0.305385
ENSG00000051128	HOMER3	95.736	87.3708	97.5217	50.2529	47.2644	69.9877	ENSG00000051128	74.6889	-0.652437	0.652437	0.306017
ENSG00000164692	COL1A2	356.766	790.103	396.135	1014.89	4157.58	517.45	ENSG00000164692	1205.49	1.014	1.014	0.306017
ENSG00000166432	ZMAT1	129.393	125.031	97.5217	169.331	118.161	297.161	ENSG00000166432	156.1	0.652139	0.652139	0.306017
ENSG00000187147	RNF220	115.182	176.248	123.981	226.138	437.195	98.6712	ENSG00000187147	196.236	0.735182	0.735182	0.306017
ENSG00000237806	FAUP2	4.48763	3.01278	12.0957	18.5717	27.0082	13.7681	ENSG00000237806	13.1574	0.985715	0.985715	0.306017
ENSG00000275439		22.4381	30.881	21.1675	48.068	30.3842	68.8404	ENSG00000275439	36.9632	0.803422	0.803422	0.306242
ENSG00000175793	SFN	21.6902	30.1278	45.3589	22.9416	8.44007	0	ENSG00000175793	21.4264	-0.988444	0.988444	0.306724
ENSG00000105821	DNAJC2	284.964	276.423	252.498	343.031	340.979	508.272	ENSG00000105821	334.361	0.51447	0.51447	0.307056
ENSG00000116774	OLFML3	4.48763	9.03835	6.80384	18.5717	28.6962	11.4734	ENSG00000116774	13.1785	0.972364	0.972364	0.307056
ENSG00000146278	PNRC1	21.6902	11.2979	4.53589	0	6.75205	0	ENSG00000146278	7.37935	-1.0048	1.0048	0.307056
ENSG00000154144	TBRG1	80.0293	96.4091	79.3781	90.6738	217.754	126.207	ENSG00000154144	115.075	0.663013	0.663013	0.308432
ENSG00000048649	RSF1	617.049	578.455	452.833	709.003	725.846	904.104	ENSG00000048649	664.548	0.475735	0.475735	0.308983
ENSG00000104812	GYS1	134.629	150.639	174.632	163.868	327.475	232.91	ENSG00000104812	197.359	0.589003	0.589003	0.308983
ENSG00000106689	LHX2	14.2108	9.79155	16.6316	0	8.44007	1.14734	ENSG00000106689	8.37023	-1.01433	1.01433	0.308983
ENSG00000113282	CLINT1	205.683	253.074	191.263	310.257	332.539	299.456	ENSG00000113282	265.379	0.49994	0.49994	0.308983
ENSG00000117133	RPF1	11.967	21.8427	21.1675	48.068	38.8243	28.6835	ENSG00000117133	28.4255	0.837921	0.837921	0.308983
ENSG00000122218	COPA	177.261	122.018	148.172	62.2699	114.785	99.8186	ENSG00000122218	120.721	-0.626254	0.626254	0.308983
ENSG00000122406	RPL5	920.711	779.558	864.087	682.784	575.613	593.175	ENSG00000122406	735.988	-0.445215	0.445215	0.308983
ENSG00000130766	SESN2	26.1778	29.3746	23.4354	4.36982	5.06404	19.5048	ENSG00000130766	17.9878	-0.951539	0.951539	0.308983
ENSG00000143882	ATP6V1C2	9.72319	8.28516	5.29187	33.8661	13.5041	16.0628	ENSG00000143882	14.4555	0.961326	0.961326	0.308983
ENSG00000145833	DDX46	456.99	517.446	495.924	710.096	545.228	844.442	ENSG00000145833	595.021	0.484524	0.484524	0.308983
ENSG00000166295	ANAPC16	236.348	210.142	259.302	334.291	292.026	396.98	ENSG00000166295	288.182	0.502742	0.502742	0.308983
ENSG00000178947	SMIM10L2A	20.1943	25.6087	30.2393	4.36982	11.8161	13.7681	ENSG00000178947	17.666	-0.935216	0.935216	0.308983
ENSG00000272888	LINC01578	97.2319	99.4219	122.469	51.3454	45.5764	89.4925	ENSG00000272888	84.2562	-0.670586	0.670586	0.308983
ENSG00000171533	MAP6	10.4711	21.8427	4.53589	27.3114	50.6404	18.3574	ENSG00000171533	22.1932	0.939059	0.939059	0.309276
ENSG00000143147	GPR161	17.2026	17.3235	18.1436	9.8321	1.68801	4.58936	ENSG00000143147	11.4632	-0.989121	0.989121	0.309863
ENSG00000185963	BICD2	157.067	207.129	161.024	272.021	366.299	183.574	ENSG00000185963	224.519	0.582992	0.582992	0.309863
ENSG00000130244	FAM98C	266.266	223.699	278.957	398.746	288.65	438.284	ENSG00000130244	315.767	0.514601	0.514601	0.310026
ENSG00000156261	CCT8	50.8598	44.4386	61.9905	37.1435	25.3202	18.3574	ENSG00000156261	39.685	-0.780744	0.780744	0.310026
ENSG00000169598	DFFB	8.97525	21.0895	18.1436	0	8.44007	4.58936	ENSG00000169598	10.2063	-1.00984	1.00984	0.310026
ENSG00000101158	NELFCD	39.6407	55.7365	56.6986	30.5887	23.6322	25.2415	ENSG00000101158	38.5897	-0.767094	0.767094	0.310177
ENSG00000223749	MIR503HG	20.9423	9.79155	9.07178	4.36982	5.06404	0	ENSG00000223749	8.20657	-1.01121	1.01121	0.311138
ENSG00000089159	PXN	112.191	116.745	139.101	72.102	104.657	25.2415	ENSG00000089159	95.0062	-0.73945	0.73945	0.311384
ENSG00000110888	CAPRIN2	50.1118	48.2046	65.0144	27.3114	28.6962	32.1255	ENSG00000110888	41.9107	-0.744467	0.744467	0.311837
ENSG00000166199	ALKBH3	17.2026	24.1023	42.335	5.46228	20.2562	6.88404	ENSG00000166199	19.3737	-0.945122	0.945122	0.311837
ENSG00000186174	BCL9L	110.695	103.188	102.058	164.961	239.698	108.997	ENSG00000186174	138.266	0.620486	0.620486	0.312246
ENSG00000114626	ABTB1	147.344	88.8771	86.9379	162.776	128.289	237.499	ENSG00000114626	141.954	0.634696	0.634696	0.313045
ENSG00000119950	MXI1	110.695	88.8771	65.0144	147.481	197.498	97.5239	ENSG00000119950	117.848	0.64916	0.64916	0.313106
ENSG00000008256	CYTH3	97.9798	118.252	97.5217	214.121	145.169	131.944	ENSG00000008256	134.165	0.588789	0.588789	0.313944
ENSG00000134755	DSC2	34.4051	35.4002	57.4546	24.034	27.0082	6.88404	ENSG00000134755	30.8644	-0.86756	0.86756	0.313944
ENSG00000172340	SUCLG2	24.6819	45.1918	61.9905	17.4793	32.0723	11.4734	ENSG00000172340	32.1482	-0.86219	0.86219	0.313985
ENSG00000153956	CACNA2D1	13.4629	14.3107	9.82777	27.3114	38.8243	20.6521	ENSG00000153956	20.7315	0.882911	0.882911	0.31422
ENSG00000069399	BCL3	97.2319	134.822	83.914	208.659	231.258	95.2292	ENSG00000069399	141.852	0.66271	0.66271	0.314278
ENSG00000137700	SLC37A4	37.3969	48.2046	43.091	25.1265	11.8161	25.2415	ENSG00000137700	31.8127	-0.813326	0.813326	0.314606
ENSG00000105486	LIG1	59.835	54.9833	84.67	39.3284	43.8883	27.5362	ENSG00000105486	51.7069	-0.725495	0.725495	0.314787
ENSG00000005469	CROT	42.6324	28.6215	42.335	77.5643	60.7685	61.9564	ENSG00000005469	52.313	0.704432	0.704432	0.314991
ENSG00000108384	RAD51C	9.72319	9.79155	24.1914	0	1.68801	8.03138	ENSG00000108384	8.90426	-1.00632	1.00632	0.314991
ENSG00000213551	DNAJC9	11.2191	15.8171	27.2153	2.18491	1.68801	11.4734	ENSG00000213551	11.5996	-0.996268	0.996268	0.314991
ENSG00000220848	RPS18P9	20.1943	10.5447	12.8517	3.27737	5.06404	4.58936	ENSG00000220848	9.42025	-0.99429	0.99429	0.314991
ENSG00000106723	SPIN1	101.72	64.7749	118.689	46.9756	64.1445	56.2197	ENSG00000106723	75.4205	-0.675127	0.675127	0.315192
ENSG00000122557	HERPUD2	231.861	218.427	202.603	369.25	236.322	355.675	ENSG00000122557	269.023	0.521347	0.521347	0.315571
ENSG00000129968	ABHD17A	36.6489	39.9194	30.2393	19.6642	13.5041	17.2101	ENSG00000129968	26.1977	-0.833181	0.833181	0.315571
ENSG00000138119	MYOF	33.6572	34.647	18.8995	58.9926	87.7767	29.8308	ENSG00000138119	43.9673	0.803753	0.803753	0.315571
ENSG00000163479	SSR2	430.812	364.547	418.814	275.299	288.65	297.161	ENSG00000163479	345.881	-0.467485	0.467485	0.315571
ENSG00000173812	EIF1	1624.52	2103.68	1428.05	2395.75	4501.93	1461.71	ENSG00000173812	2252.61	0.621747	0.621747	0.315571
ENSG00000205359	SLCO6A1	6.73144	7.53196	5.29187	17.4793	11.8161	25.2415	ENSG00000205359	12.3487	0.961072	0.961072	0.315571
ENSG00000267750	RUNDC3A-AS1	58.3391	40.6726	71.8183	103.783	52.3284	152.596	ENSG00000267750	79.923	0.728911	0.728911	0.315571
ENSG00000163918	RFC4	48.6159	57.2429	46.8709	16.3868	27.0082	35.5675	ENSG00000163918	38.6154	-0.778421	0.778421	0.316378
ENSG00000006625	GGCT	65.8185	68.5408	99.0336	43.6982	57.3925	32.1255	ENSG00000006625	61.1015	-0.703475	0.703475	0.316559
ENSG00000189227	C15orf61	47.868	59.5025	30.9953	64.4549	113.097	71.1351	ENSG00000189227	64.5088	0.712168	0.712168	0.316559
ENSG00000113504	SLC12A7	62.0788	50.4641	44.6029	92.8587	55.7044	123.913	ENSG00000113504	71.6036	0.692695	0.692695	0.316599
ENSG00000143889	HNRNPLL	23.934	18.0767	13.6077	40.4208	60.7685	20.6521	ENSG00000143889	29.5766	0.851929	0.851929	0.316599
ENSG00000102755	FLT1	80.7773	108.46	97.5217	66.6398	67.5205	32.1255	ENSG00000102755	75.5075	-0.68601	0.68601	0.31667
ENSG00000072415	MPP5	73.2979	86.6176	83.914	131.095	148.545	104.408	ENSG00000072415	104.646	0.589038	0.589038	0.317969
ENSG00000087087	SRRT	168.286	160.431	223.771	300.425	275.146	239.794	ENSG00000087087	227.975	0.520656	0.520656	0.317969
ENSG00000089248	ERP29	404.634	356.262	304.661	286.223	219.442	227.173	ENSG00000089248	299.733	-0.501615	0.501615	0.317969
ENSG00000167088	SNRPD1	148.84	116.745	168.584	65.5473	70.8966	126.207	ENSG00000167088	116.137	-0.637836	0.637836	0.317969
ENSG00000272905	AC018648.1	0.747938	15.8171	9.82777	36.051	25.3202	17.2101	ENSG00000272905	17.4957	0.972491	0.972491	0.317969
ENSG00000068903	SIRT2	167.538	204.116	161.78	127.817	128.289	94.0819	ENSG00000068903	147.27	-0.558127	0.558127	0.318665
ENSG00000165861	ZFYVE1	28.4216	24.8555	24.1914	66.6398	48.9524	33.2729	ENSG00000165861	37.7223	0.772213	0.772213	0.318995
ENSG00000075618	FSCN1	136.873	97.9155	90.7178	54.6228	87.7767	53.925	ENSG00000075618	86.9717	-0.652589	0.652589	0.319755
ENSG00000109084	TMEM97	65.0706	44.4386	63.5025	37.1435	30.3842	26.3888	ENSG00000109084	44.488	-0.736136	0.736136	0.319755
ENSG00000112695	COX7A2	123.41	143.86	270.642	74.287	158.673	78.0191	ENSG00000112695	141.482	-0.690701	0.690701	0.319755
ENSG00000115649	CNPPD1	38.8928	98.6687	73.3302	101.598	167.113	102.113	ENSG00000115649	96.9528	0.69419	0.69419	0.319755
ENSG00000133226	SRRM1	200.447	257.593	204.115	293.87	334.227	325.845	ENSG00000133226	269.35	0.491762	0.491762	0.319755
ENSG00000137364	TPMT	11.967	15.8171	13.6077	51.3454	23.6322	19.5048	ENSG00000137364	22.6457	0.882329	0.882329	0.319755
ENSG00000278702	RF00017	0.747938	3.76598	5.29187	16.3868	23.6322	2.29468	ENSG00000278702	8.68658	1.00011	1.00011	0.319755
ENSG00000117139	KDM5B	69.5582	100.175	83.914	125.632	146.857	125.06	ENSG00000117139	108.533	0.584399	0.584399	0.320597
ENSG00000120705	ETF1	193.716	245.542	179.168	317.904	464.204	198.49	ENSG00000120705	266.504	0.595478	0.595478	0.320764
ENSG00000141753	IGFBP4	2.99175	12.0511	5.29187	7.64719	50.6404	10.3261	ENSG00000141753	14.8247	0.985985	0.985985	0.320764
ENSG00000236857	RAP1BP1	2.99175	6.77877	5.29187	14.2019	28.6962	6.88404	ENSG00000236857	10.8074	0.983162	0.983162	0.321773
ENSG00000150593	PDCD4	405.382	317.849	310.709	465.386	457.452	541.544	ENSG00000150593	416.387	0.472756	0.472756	0.322279
ENSG00000136770	DNAJC1	82.2731	129.55	65.0144	171.515	170.489	113.587	ENSG00000136770	122.071	0.634675	0.634675	0.322361
ENSG00000124813	RUNX2	5.9835	18.0767	9.82777	50.2529	38.8243	5.7367	ENSG00000124813	21.4503	0.95317	0.95317	0.322431
ENSG00000152404	CWF19L2	294.687	307.304	232.842	341.938	415.251	442.873	ENSG00000152404	339.149	0.489172	0.489172	0.322585
ENSG00000140945	CDH13	3.73969	5.27237	1.51196	4.36982	42.2003	2.29468	ENSG00000140945	9.89814	0.994212	0.994212	0.32419
ENSG00000226524		29.1696	29.3746	20.4115	34.9586	47.2644	69.9877	ENSG00000226524	38.5277	0.77268	0.77268	0.32419
ENSG00000086061	DNAJA1	59.835	71.5536	52.9187	105.968	146.857	64.251	ENSG00000086061	83.564	0.671884	0.671884	0.325139
ENSG00000129128	SPCS3	191.472	191.312	261.57	160.591	162.049	88.3452	ENSG00000129128	175.89	-0.58908	0.58908	0.325139
ENSG00000149573	MPZL2	34.4051	27.1151	24.9474	13.1095	15.1921	10.3261	ENSG00000149573	20.8492	-0.868747	0.868747	0.325139
ENSG00000261845	AC124283.1	26.1778	16.5703	4.53589	2.18491	5.06404	5.7367	ENSG00000261845	10.0449	-0.990707	0.990707	0.325139
ENSG00000275023	MLLT6	274.493	225.206	257.79	382.359	270.082	464.673	ENSG00000275023	312.434	0.521899	0.521899	0.325279
ENSG00000214021	TTLL3	162.302	131.056	173.12	238.155	199.186	250.12	ENSG00000214021	192.323	0.520531	0.520531	0.325362
ENSG00000005108	THSD7A	36.6489	43.6854	28.7273	74.287	70.8966	49.3356	ENSG00000005108	50.5968	0.707945	0.707945	0.325433
ENSG00000100346	CACNA1I	12.7149	21.8427	18.8995	38.2359	35.4483	35.5675	ENSG00000100346	27.1182	0.812948	0.812948	0.325433
ENSG00000137815	RTF1	488.403	643.983	449.053	741.777	771.422	709.056	ENSG00000137815	633.949	0.462282	0.462282	0.325433
ENSG00000226532	AL022718.1	93.4922	76.0728	117.177	60.085	50.6404	61.9564	ENSG00000226532	76.5707	-0.640651	0.640651	0.325433
ENSG00000067798	NAV3	20.9423	65.5281	40.823	123.447	114.785	28.6835	ENSG00000067798	65.7015	0.82658	0.82658	0.326273
ENSG00000170027	YWHAG	253.551	387.896	283.493	374.712	570.549	425.663	ENSG00000170027	382.644	0.522715	0.522715	0.326273
ENSG00000179604	CDC42EP4	18.6984	16.5703	19.6555	7.64719	8.44007	3.44202	ENSG00000179604	12.4089	-0.952802	0.952802	0.326442
ENSG00000070882	OSBPL3	12.7149	19.5831	26.4594	6.55473	10.1281	4.58936	ENSG00000070882	13.3383	-0.949852	0.949852	0.326824
ENSG00000099219	ERMP1	12.7149	35.4002	17.3876	42.6058	65.8325	30.9782	ENSG00000099219	34.1532	0.831621	0.831621	0.327494
ENSG00000260903	XKR7	20.9423	0.753196	12.0957	113.615	13.5041	90.6399	ENSG00000260903	41.9251	0.964479	0.964479	0.327494
ENSG00000005022	SLC25A5	29.9175	61.7621	74.8422	24.034	30.3842	30.9782	ENSG00000005022	41.9864	-0.780295	0.780295	0.32786
ENSG00000103035	PSMD7	450.258	548.327	416.546	585.556	903.087	572.523	ENSG00000103035	579.383	0.502774	0.502774	0.32786
ENSG00000119242	CCDC92	15.7067	14.3107	23.4354	1.09246	6.75205	9.17872	ENSG00000119242	11.746	-0.97263	0.97263	0.32786
ENSG00000153317	ASAP1	64.3226	115.992	121.713	164.961	183.993	135.386	ENSG00000153317	131.061	0.607463	0.607463	0.32786
ENSG00000198160	MIER1	114.434	182.273	96.7657	232.693	229.57	160.628	ENSG00000198160	169.394	0.59493	0.59493	0.32786
ENSG00000213995	NAXD	9.72319	7.53196	15.8756	1.09246	1.68801	4.58936	ENSG00000213995	6.7501	-0.990231	0.990231	0.32786
ENSG00000037757	MRI1	118.922	140.848	142.881	96.1361	57.3925	97.5239	ENSG00000037757	108.95	-0.601247	0.601247	0.328601
ENSG00000006283	CACNA1G	11.2191	24.1023	17.3876	28.4038	97.9048	10.3261	ENSG00000006283	31.5573	0.920472	0.920472	0.328789
ENSG00000127022	CANX	610.317	754.703	672.068	931.864	1141.1	787.075	ENSG00000127022	816.187	0.460226	0.460226	0.329284
ENSG00000101084	C20orf24	21.6902	30.1278	56.6986	15.2944	20.2562	13.7681	ENSG00000101084	26.3059	-0.857812	0.857812	0.329896
ENSG00000143067	ZNF697	3.73969	3.01278	12.0957	17.4793	28.6962	11.4734	ENSG00000143067	12.7495	0.964517	0.964517	0.330128
ENSG00000127922	SEM1	124.158	92.6431	164.804	68.8247	92.8407	74.5771	ENSG00000127922	102.975	-0.620669	0.620669	0.33022
ENSG00000101489	CELF4	3.73969	9.79155	5.29187	22.9416	16.8801	13.7681	ENSG00000101489	12.0688	0.95226	0.95226	0.330451
ENSG00000108100	CCNY	50.8598	58.7493	68.7944	100.506	148.545	60.809	ENSG00000108100	81.3772	0.678767	0.678767	0.330451
ENSG00000135365	PHF21A	157.067	216.92	126.249	203.197	403.435	203.079	ENSG00000135365	218.325	0.614135	0.614135	0.330451
ENSG00000182541	LIMK2	545.994	496.356	578.326	420.595	384.867	363.707	ENSG00000182541	464.974	-0.445434	0.445434	0.331147
ENSG00000213593	TMX2	120.418	122.018	118.689	76.4719	82.7127	74.5771	ENSG00000213593	99.1478	-0.571737	0.571737	0.331147
ENSG00000177169	ULK1	183.245	118.252	120.957	54.6228	92.8407	108.997	ENSG00000177169	113.152	-0.637833	0.637833	0.331379
ENSG00000012232	EXTL3	42.6324	95.6559	40.823	116.893	202.562	41.3042	ENSG00000012232	89.9783	0.796075	0.796075	0.331398
ENSG00000268062	TOP1P1	2.24381	35.4002	11.3397	30.5887	60.7685	37.8622	ENSG00000268062	29.7005	0.928077	0.928077	0.331398
ENSG00000160818	GPATCH4	252.803	252.321	271.398	292.778	302.154	602.353	ENSG00000160818	328.968	0.569185	0.569185	0.331547
ENSG00000162981	FAM84A	240.836	209.389	188.24	197.734	114.785	82.6085	ENSG00000162981	172.265	-0.613609	0.613609	0.331547
ENSG00000091651	ORC6	32.9093	32.3874	43.091	6.55473	18.5681	24.0941	ENSG00000091651	26.2674	-0.855873	0.855873	0.333266
ENSG00000105722	ERF	570.676	646.995	556.403	941.696	1293.02	502.535	ENSG00000105722	751.887	0.567022	0.567022	0.333266
ENSG00000188130	MAPK12	153.327	115.239	142.125	157.314	185.681	297.161	ENSG00000188130	175.141	0.580321	0.580321	0.333266
ENSG00000175602	CCDC85B	12.7149	21.8427	15.8756	30.5887	47.2644	28.6835	ENSG00000175602	26.1616	0.823889	0.823889	0.333781
ENSG00000215021	PHB2	178.009	138.588	248.718	142.019	124.913	90.6399	ENSG00000215021	153.815	-0.594275	0.594275	0.333781
ENSG00000136930	PSMB7	555.718	545.314	643.341	442.444	349.419	453.199	ENSG00000136930	498.239	-0.456512	0.456512	0.333956
ENSG00000114391	RPL24	311.89	231.984	279.713	210.844	170.489	183.574	ENSG00000114391	231.416	-0.503204	0.503204	0.334364
ENSG00000145715	RASA1	126.401	177.001	112.641	266.559	200.874	172.101	ENSG00000145715	175.93	0.565166	0.565166	0.335286
ENSG00000198242	RPL23A	82.2731	144.614	189.751	46.9756	96.2168	97.5239	ENSG00000198242	109.559	-0.684494	0.684494	0.335918
ENSG00000005339	CREBBP	270.005	408.986	198.823	405.301	619.501	349.939	ENSG00000005339	375.426	0.581707	0.581707	0.336495
ENSG00000116991	SIPA1L2	60.5829	94.9027	57.4546	146.389	236.322	37.8622	ENSG00000116991	105.586	0.781523	0.781523	0.336495
ENSG00000067900	ROCK1	247.567	447.399	235.866	474.126	681.957	324.697	ENSG00000067900	401.935	0.597958	0.597958	0.33795
ENSG00000120860	WASHC3	9.72319	12.0511	19.6555	5.46228	5.06404	1.14734	ENSG00000120860	8.85059	-0.976026	0.976026	0.33795
ENSG00000214561	RBBP4P4	5.23556	2.25959	3.02393	14.2019	25.3202	2.29468	ENSG00000214561	8.72265	0.979988	0.979988	0.33795
ENSG00000005448	WDR54	71.802	31.6342	46.8709	14.2019	18.5681	39.0096	ENSG00000005448	37.0145	-0.818496	0.818496	0.338955
ENSG00000270696	AC005034.3	6.73144	11.2979	28.7273	2.18491	6.75205	4.58936	ENSG00000270696	10.0472	-0.974257	0.974257	0.33914
ENSG00000051180	RAD51	7.47938	9.79155	19.6555	6.55473	0	1.14734	ENSG00000051180	7.43809	-0.977294	0.977294	0.33947
ENSG00000273333	AL662884.1	48.6159	27.8683	42.335	8.73964	32.0723	14.9154	ENSG00000273333	29.0911	-0.846481	0.846481	0.339657
ENSG00000133030	MPRIP	208.675	467.735	282.737	482.865	950.351	248.973	ENSG00000133030	440.223	0.689945	0.689945	0.340657
ENSG00000214019	AL034370.1	48.6159	48.9577	26.4594	68.8247	124.913	42.4516	ENSG00000214019	60.0371	0.750913	0.750913	0.340657
ENSG00000163644	PPM1K	531.784	567.91	312.977	604.128	607.685	902.957	ENSG00000163644	587.907	0.535206	0.535206	0.341086
ENSG00000179163	FUCA1	19.4464	17.3235	28.7273	16.3868	1.68801	0	ENSG00000179163	13.9287	-0.971817	0.971817	0.342602
ENSG00000120068	HOXB8	13.4629	10.5447	8.3158	16.3868	60.7685	10.3261	ENSG00000120068	19.9675	0.924169	0.924169	0.342725
ENSG00000119541	VPS4B	34.4051	48.9577	39.3111	71.0096	60.7685	76.8718	ENSG00000119541	55.2206	0.666706	0.666706	0.342938
ENSG00000266524	GDF10	225.129	264.372	139.101	569.169	1321.71	142.27	ENSG00000266524	443.626	0.964482	0.964482	0.343284
ENSG00000172172	MRPL13	21.6902	21.0895	25.7034	13.1095	8.44007	5.7367	ENSG00000172172	15.9615	-0.902618	0.902618	0.343465
ENSG00000003147	ICA1	240.836	283.202	226.039	340.846	259.954	533.513	ENSG00000003147	314.065	0.547827	0.547827	0.346121
ENSG00000170385	SLC30A1	22.4381	40.6726	24.9474	72.102	74.2726	27.5362	ENSG00000170385	43.6615	0.77937	0.77937	0.346233
ENSG00000053254	FOXN3	45.6242	116.745	56.6986	128.91	162.049	91.7872	ENSG00000053254	100.302	0.684506	0.684506	0.346265
ENSG00000054523	KIF1B	96.484	109.213	86.1819	120.17	178.929	150.302	ENSG00000054523	123.547	0.560926	0.560926	0.346265
ENSG00000132329	RAMP1	69.5582	81.3452	74.8422	105.968	89.4647	167.512	ENSG00000132329	98.115	0.613585	0.613585	0.346265
ENSG00000167578	RAB4B	39.6407	21.0895	37.7991	76.4719	42.2003	61.9564	ENSG00000167578	46.5263	0.732832	0.732832	0.346265
ENSG00000175756	AURKAIP1	151.083	146.12	195.043	92.8587	116.473	115.881	ENSG00000175756	136.243	-0.548498	0.548498	0.346265
ENSG00000101421	CHMP4B	703.809	1234.49	862.575	1464.98	2726.14	617.269	ENSG00000101421	1268.21	0.671018	0.671018	0.346619
ENSG00000262814	MRPL12	55.3474	42.9322	49.8948	55.7152	81.0246	118.176	ENSG00000262814	67.1817	0.673664	0.673664	0.346747
ENSG00000138398	PPIG	515.329	598.038	393.111	705.726	805.182	625.3	ENSG00000138398	607.114	0.47129	0.47129	0.347143
ENSG00000179406	LINC00174	19.4464	15.0639	25.7034	40.4208	27.0082	52.7776	ENSG00000179406	30.0701	0.794438	0.794438	0.347614
ENSG00000123104	ITPR2	50.8598	75.3196	84.67	103.783	104.657	129.649	ENSG00000123104	91.4898	0.607784	0.607784	0.347954
ENSG00000161692	DBF4B	16.4546	21.0895	32.5072	12.017	1.68801	11.4734	ENSG00000161692	15.8716	-0.9242	0.9242	0.347954
ENSG00000188906	LRRK2	2.24381	4.51918	1.51196	16.3868	6.75205	9.17872	ENSG00000188906	6.76543	0.970762	0.970762	0.347954
ENSG00000185658	BRWD1	115.93	143.86	116.421	156.221	258.266	164.07	ENSG00000185658	159.128	0.558134	0.558134	0.34892
ENSG00000261278	AC009094.1	60.5829	100.175	12.0957	96.1361	190.746	78.0191	ENSG00000261278	89.6257	0.820732	0.820732	0.348972
ENSG00000137133	HINT2	66.5664	88.8771	106.593	44.7907	62.4565	50.483	ENSG00000137133	69.9612	-0.646244	0.646244	0.34902
ENSG00000152484	USP12	87.5087	96.4091	78.6221	52.4378	64.1445	44.7463	ENSG00000152484	70.6448	-0.62674	0.62674	0.34902
ENSG00000156030	ELMSAN1	26.1778	19.5831	24.1914	63.3624	21.9442	52.7776	ENSG00000156030	34.6728	0.789041	0.789041	0.34902
ENSG00000156976	EIF4A2	89.0046	188.299	79.3781	233.785	332.539	87.1978	ENSG00000156976	168.367	0.723655	0.723655	0.34902
ENSG00000067606	PRKCZ	87.5087	73.8132	84.67	90.6738	131.665	169.806	ENSG00000067606	106.356	0.599754	0.599754	0.349058
ENSG00000077380	DYNC1I2	521.313	690.681	489.12	962.453	953.728	570.228	ENSG00000077380	697.92	0.5065	0.5065	0.349058
ENSG00000197780	TAF13	84.517	71.5536	71.0623	104.876	109.721	138.828	ENSG00000197780	96.7596	0.576667	0.576667	0.349058
ENSG00000137845	ADAM10	87.5087	123.524	83.914	146.389	322.411	71.1351	ENSG00000137845	139.147	0.72036	0.72036	0.349357
ENSG00000120647	CCDC77	30.6654	15.0639	24.1914	8.73964	11.8161	8.03138	ENSG00000120647	16.418	-0.895091	0.895091	0.349617
ENSG00000157020	SEC13	172.026	128.797	179.924	87.3964	108.033	119.323	ENSG00000157020	132.583	-0.556826	0.556826	0.349617
ENSG00000186432	KPNA4	74.7938	128.797	53.6747	140.927	216.066	91.7872	ENSG00000186432	117.674	0.680865	0.680865	0.349617
ENSG00000163513	TGFBR2	2.99175	6.77877	1.51196	10.9246	25.3202	5.7367	ENSG00000163513	8.87732	0.966419	0.966419	0.34981
ENSG00000110063	DCPS	4.48763	5.27237	26.4594	0	5.06404	2.29468	ENSG00000110063	7.26301	-0.959674	0.959674	0.350025
ENSG00000066322	ELOVL1	47.868	36.1534	50.6508	26.2189	25.3202	19.5048	ENSG00000066322	34.286	-0.752257	0.752257	0.351031
ENSG00000119596	YLPM1	163.05	188.299	161.78	205.382	324.099	230.615	ENSG00000119596	212.204	0.517948	0.517948	0.351031
ENSG00000134817	APLNR	8.22731	15.8171	9.82777	24.034	52.3284	10.3261	ENSG00000134817	20.0934	0.901635	0.901635	0.351031
ENSG00000139163	ETNK1	90.5005	213.908	116.421	226.138	411.875	114.734	ENSG00000139163	195.596	0.702727	0.702727	0.351031
ENSG00000141622	RNF165	26.9258	48.9577	11.3397	72.102	67.5205	39.0096	ENSG00000141622	44.3092	0.802593	0.802593	0.351031
ENSG00000189283	FHIT	14.9588	24.8555	37.7991	7.64719	11.8161	12.6207	ENSG00000189283	18.2829	-0.888134	0.888134	0.351031
ENSG00000213077		183.245	180.767	105.837	96.1361	94.5287	108.997	ENSG00000213077	128.252	-0.582072	0.582072	0.351031
ENSG00000238029	AC012493.1	11.967	24.1023	6.80384	31.6812	60.7685	13.7681	ENSG00000238029	24.8485	0.891685	0.891685	0.351031
ENSG00000166123	GPT2	93.4922	81.3452	58.2106	52.4378	45.5764	39.0096	ENSG00000166123	61.6786	-0.661348	0.661348	0.35124
ENSG00000168036	CTNNB1	513.085	466.228	532.211	826.989	830.503	507.124	ENSG00000168036	612.69	0.482537	0.482537	0.35124
ENSG00000141552	ANAPC11	72.5499	69.294	160.268	54.6228	79.3366	32.1255	ENSG00000141552	78.0328	-0.72587	0.72587	0.351937
ENSG00000117151	CTBS	18.6984	17.3235	14.3637	6.55473	6.75205	4.58936	ENSG00000117151	11.3803	-0.9311	0.9311	0.352653
ENSG00000134852	CLOCK	94.2401	107.707	126.249	46.9756	81.0246	75.7244	ENSG00000134852	88.6535	-0.61586	0.61586	0.352653
ENSG00000140199	SLC12A6	166.79	189.052	181.436	304.795	283.586	198.49	ENSG00000140199	220.692	0.508119	0.508119	0.352653
ENSG00000144331	ZNF385B	95.736	112.979	112.641	152.944	140.105	188.164	ENSG00000144331	133.762	0.536127	0.536127	0.352653
ENSG00000168066	SF1	453.25	766	461.149	647.826	1281.2	671.194	ENSG00000168066	713.437	0.567578	0.567578	0.352653
ENSG00000174903	RAB1B	55.3474	83.6048	86.9379	43.6982	27.0082	56.2197	ENSG00000174903	58.8027	-0.692038	0.692038	0.352653
ENSG00000196312	MFSD14C	8.97525	18.8299	12.0957	2.18491	1.68801	6.88404	ENSG00000196312	8.44297	-0.961563	0.961563	0.352653
ENSG00000070756	PABPC1	1169.77	1727.83	1358.5	2100.79	3266.31	1215.03	ENSG00000070756	1806.37	0.567833	0.567833	0.353239
ENSG00000125870	SNRPB2	209.423	173.988	263.838	152.944	172.177	96.3766	ENSG00000125870	178.124	-0.564555	0.564555	0.353239
ENSG00000128596	CCDC136	24.6819	33.1406	20.4115	62.2699	30.3842	55.0723	ENSG00000128596	37.6601	0.754223	0.754223	0.353692
ENSG00000163466	ARPC2	2883.3	3317.08	3122.21	3774.43	5663.28	3572.82	ENSG00000163466	3722.19	0.452273	0.452273	0.353828
ENSG00000125520	SLC2A4RG	871.347	762.234	1084.83	535.303	624.565	767.57	ENSG00000125520	774.309	-0.465059	0.465059	0.354982
ENSG00000153404	PLEKHG4B	21.6902	7.53196	4.53589	2.18491	3.37603	2.29468	ENSG00000153404	6.93561	-0.960447	0.960447	0.35506
ENSG00000154822	PLCL2	11.967	4.51918	2.26795	15.2944	25.3202	14.9154	ENSG00000154822	12.3807	0.937999	0.937999	0.35506
ENSG00000170266	GLB1	56.0953	39.1662	65.0144	24.034	28.6962	34.4202	ENSG00000170266	41.2377	-0.72664	0.72664	0.35506
ENSG00000179562	GCC1	97.2319	91.1367	101.302	18.5717	101.281	30.9782	ENSG00000179562	73.4168	-0.772363	0.772363	0.35506
ENSG00000182749	PAQR7	41.1366	57.9961	41.579	24.034	18.5681	30.9782	ENSG00000182749	35.7153	-0.74938	0.74938	0.35506
ENSG00000215421	ZNF407	12.7149	10.5447	15.1196	38.2359	33.7603	14.9154	ENSG00000215421	20.8818	0.854602	0.854602	0.35506
ENSG00000232838	PET117	7.47938	20.3363	14.3637	27.3114	50.6404	19.5048	ENSG00000232838	23.2726	0.859708	0.859708	0.35506
ENSG00000167004	PDIA3	1224.37	2072.04	1044.01	2389.2	3622.48	1112.92	ENSG00000167004	1910.84	0.627562	0.627562	0.355445
ENSG00000120727	PAIP2	81.5252	128.043	78.6221	143.112	229.57	103.261	ENSG00000120727	127.355	0.628541	0.628541	0.35635
ENSG00000153904	DDAH1	31.4134	69.294	43.091	114.708	146.857	27.5362	ENSG00000153904	72.1499	0.78618	0.78618	0.357153
ENSG00000082146	STRADB	19.4464	14.3107	26.4594	14.2019	3.37603	2.29468	ENSG00000082146	13.3482	-0.936217	0.936217	0.357734
ENSG00000151150	ANK3	34.4051	58.7493	44.6029	30.5887	16.8801	22.9468	ENSG00000151150	34.6955	-0.763035	0.763035	0.357734
ENSG00000168040	FADD	16.4546	30.1278	18.1436	9.8321	11.8161	0	ENSG00000168040	14.3957	-0.941285	0.941285	0.357785
ENSG00000241528		21.6902	18.8299	10.5837	55.7152	15.1921	40.1569	ENSG00000241528	27.028	0.841176	0.841176	0.358271
ENSG00000188986	NELFB	118.174	85.1112	164.804	58.9926	67.5205	96.3766	ENSG00000188986	98.4965	-0.631788	0.631788	0.358324
ENSG00000109775	UFSP2	22.4381	32.3874	22.6795	9.8321	10.1281	13.7681	ENSG00000109775	18.5389	-0.858129	0.858129	0.358516
ENSG00000153037	SRP19	11.2191	15.0639	7.55982	1.09246	6.75205	0	ENSG00000153037	6.94789	-0.954283	0.954283	0.358516
ENSG00000170759	KIF5B	228.121	311.07	228.307	310.257	524.972	312.076	ENSG00000170759	319.134	0.527961	0.527961	0.360476
ENSG00000124243	BCAS4	23.934	34.647	35.5312	8.73964	5.06404	25.2415	ENSG00000124243	22.1929	-0.871015	0.871015	0.361184
ENSG00000204564	C6orf136	9.72319	34.647	9.82777	22.9416	52.3284	48.1883	ENSG00000204564	29.6094	0.853699	0.853699	0.361184
ENSG00000154310	TNIK	19.4464	21.0895	6.80384	19.6642	40.5123	45.8936	ENSG00000154310	25.5683	0.846388	0.846388	0.361223
ENSG00000092607	TBX15	36.6489	91.1367	40.823	138.742	178.929	28.6835	ENSG00000092607	85.8272	0.798844	0.798844	0.361339
ENSG00000187601	MAGEH1	84.517	59.5025	90.7178	41.5133	67.5205	10.3261	ENSG00000187601	59.0162	-0.782644	0.782644	0.361705
ENSG00000140511	HAPLN3	141.36	142.354	127.761	184.625	202.562	207.669	ENSG00000140511	167.722	0.49291	0.49291	0.361775
ENSG00000153721	CNKSR3	10.4711	6.77877	9.07178	9.8321	13.5041	47.0409	ENSG00000153721	16.1165	0.91473	0.91473	0.36238
ENSG00000177156	TALDO1	165.294	95.6559	213.943	126.725	55.7044	97.5239	ENSG00000177156	125.808	-0.650991	0.650991	0.36238
ENSG00000147223	RIPPLY1	3.73969	3.01278	4.53589	3.27737	10.1281	27.5362	ENSG00000147223	8.70499	0.953201	0.953201	0.362506
ENSG00000185070	FLRT2	142.108	156.665	153.464	243.618	285.274	153.744	ENSG00000185070	189.145	0.538362	0.538362	0.363176
ENSG00000182324	KCNJ14	17.2026	15.0639	26.4594	44.7907	33.7603	36.7149	ENSG00000182324	28.9986	0.774172	0.774172	0.36374
ENSG00000101160	CTSZ	434.552	427.815	492.9	331.014	315.658	338.465	ENSG00000101160	390.068	-0.434171	0.434171	0.364061
ENSG00000131831	RAI2	8.97525	12.8043	0	29.4963	30.3842	10.3261	ENSG00000131831	15.331	0.943758	0.943758	0.364061
ENSG00000139624	CERS5	148.84	167.963	176.144	116.893	96.2168	118.176	ENSG00000139624	137.372	-0.522152	0.522152	0.364061
ENSG00000141338	ABCA8	5.23556	5.27237	1.51196	31.6812	1.68801	11.4734	ENSG00000141338	9.47709	0.952359	0.952359	0.364061
ENSG00000273014	AC018645.2	27.6737	7.53196	34.0192	7.64719	0	13.7681	ENSG00000273014	15.1067	-0.939794	0.939794	0.364061
ENSG00000152240	HAUS1	60.5829	21.0895	39.3111	5.46228	13.5041	32.1255	ENSG00000152240	28.6792	-0.868719	0.868719	0.364128
ENSG00000137710	RDX	272.249	435.347	219.991	448.999	634.693	345.349	ENSG00000137710	392.771	0.561243	0.561243	0.364437
ENSG00000146733	PSPH	23.1861	13.5575	24.1914	4.36982	3.37603	13.7681	ENSG00000146733	13.7415	-0.918371	0.918371	0.364437
ENSG00000031081	ARHGAP31	24.6819	28.6215	32.5072	40.4208	55.7044	58.5143	ENSG00000031081	40.075	0.706161	0.706161	0.365634
ENSG00000168476	REEP4	97.9798	100.175	93.7418	54.6228	72.5846	58.5143	ENSG00000168476	79.6031	-0.589172	0.589172	0.365906
ENSG00000100592	DAAM1	35.1531	16.5703	24.9474	60.085	42.2003	42.4516	ENSG00000100592	36.9013	0.746004	0.746004	0.366159
ENSG00000171456	ASXL1	291.696	249.308	304.661	194.457	182.305	217.995	ENSG00000171456	240.07	-0.472376	0.472376	0.366185
ENSG00000100243	CYB5R3	116.678	69.294	130.785	61.1775	74.2726	58.5143	ENSG00000100243	85.1203	-0.624942	0.624942	0.366277
ENSG00000096080	MRPS18A	80.7773	54.2301	64.2585	41.5133	40.5123	34.4202	ENSG00000096080	52.6186	-0.665212	0.665212	0.366819
ENSG00000175573	C11orf68	62.0788	105.447	54.4307	113.615	177.241	84.9032	ENSG00000175573	99.6195	0.6496	0.6496	0.366997
ENSG00000148943	LIN7C	53.8515	37.6598	49.8948	36.051	23.6322	11.4734	ENSG00000148943	35.4271	-0.776413	0.776413	0.367816
ENSG00000117411	B4GALT2	169.782	116.745	164.804	108.153	113.097	68.8404	ENSG00000117411	123.57	-0.576264	0.576264	0.367994
ENSG00000267222	AC107993.1	37.3969	22.5959	30.9953	13.1095	11.8161	17.2101	ENSG00000267222	22.1873	-0.822331	0.822331	0.367994
ENSG00000169490	TM2D2	47.868	35.4002	65.7704	21.8491	25.3202	32.1255	ENSG00000169490	38.0556	-0.738641	0.738641	0.368247
ENSG00000237298	TTN-AS1	74.7938	45.945	42.335	28.4038	28.6962	32.1255	ENSG00000237298	42.0499	-0.7175	0.7175	0.368247
ENSG00000135387	CAPRIN1	292.444	558.118	319.024	688.247	1016.18	270.772	ENSG00000135387	524.132	0.65093	0.65093	0.368475
ENSG00000163328	GPR155	65.0706	63.2685	44.6029	36.051	32.0723	29.8308	ENSG00000163328	45.1493	-0.68958	0.68958	0.368475
ENSG00000242114	MTFP1	20.1943	20.3363	29.4833	0	11.8161	12.6207	ENSG00000242114	15.7418	-0.925432	0.925432	0.368475
ENSG00000153551	CMTM7	116.678	120.511	200.335	120.17	79.3366	71.1351	ENSG00000153551	118.028	-0.608102	0.608102	0.368667
ENSG00000159346	ADIPOR1	44.1283	102.435	52.1628	105.968	165.425	76.8718	ENSG00000159346	91.1652	0.679662	0.679662	0.369496
ENSG00000100150	DEPDC5	23.934	15.0639	24.9474	3.27737	10.1281	11.4734	ENSG00000100150	14.804	-0.89766	0.89766	0.369729
ENSG00000107551	RASSF4	42.6324	59.5025	34.7752	76.4719	97.9048	59.6617	ENSG00000107551	61.8247	0.658045	0.658045	0.369729
ENSG00000119720	NRDE2	41.8845	39.9194	27.9713	43.6982	70.8966	79.1665	ENSG00000119720	50.5894	0.687657	0.687657	0.369729
ENSG00000129235	TXNDC17	28.4216	38.413	38.5551	12.017	25.3202	14.9154	ENSG00000129235	26.2737	-0.797105	0.797105	0.369729
ENSG00000130226	DPP6	260.282	210.895	189.751	149.666	172.177	130.797	ENSG00000130226	185.595	-0.507078	0.507078	0.369729
ENSG00000144451	SPAG16	119.67	97.1623	125.493	81.9341	74.2726	64.251	ENSG00000144451	93.7972	-0.570421	0.570421	0.369729
ENSG00000147155	EBP	68.0623	74.5664	110.373	38.2359	67.5205	44.7463	ENSG00000147155	67.2508	-0.656597	0.656597	0.369729
ENSG00000167524	SGK494	100.224	103.941	72.5743	124.54	170.489	130.797	ENSG00000167524	117.094	0.55727	0.55727	0.369729
ENSG00000204592	HLA-E	220.642	253.827	286.517	184.625	168.801	178.985	ENSG00000204592	215.566	-0.478528	0.478528	0.369729
ENSG00000264028	RN7SL744P	11.2191	8.28516	14.3637	25.1265	11.8161	42.4516	ENSG00000264028	18.877	0.868923	0.868923	0.369729
ENSG00000110955	ATP5F1B	45.6242	84.358	95.2537	56.8077	38.8243	29.8308	ENSG00000110955	58.4498	-0.700981	0.700981	0.370046
ENSG00000092148	HECTD1	198.203	333.666	193.531	341.938	396.683	331.581	ENSG00000092148	299.267	0.514508	0.514508	0.370364
ENSG00000169223	LMAN2	607.325	608.582	723.475	485.05	506.404	430.252	ENSG00000169223	560.182	-0.424849	0.424849	0.370364
ENSG00000157514	TSC22D3	148.84	148.38	133.809	71.0096	135.041	68.8404	ENSG00000157514	117.653	-0.590761	0.590761	0.37055
ENSG00000101152	DNAJC5	237.096	219.18	179.168	146.389	141.793	150.302	ENSG00000101152	178.988	-0.494738	0.494738	0.371061
ENSG00000176624	MEX3C	35.901	70.8004	27.9713	21.8491	32.0723	11.4734	ENSG00000176624	33.3446	-0.806001	0.806001	0.371061
ENSG00000259529	AL136295.5	23.1861	10.5447	9.82777	6.55473	1.68801	4.58936	ENSG00000259529	9.39845	-0.93677	0.93677	0.371723
ENSG00000100297	MCM5	42.6324	42.179	49.8948	18.5717	30.3842	24.0941	ENSG00000100297	34.6261	-0.731075	0.731075	0.373401
ENSG00000126461	SCAF1	29.1696	30.1278	34.0192	39.3284	45.5764	84.9032	ENSG00000126461	43.8541	0.716349	0.716349	0.373401
ENSG00000184014	DENND5A	81.5252	121.265	74.0862	209.751	205.938	65.3984	ENSG00000184014	126.327	0.674052	0.674052	0.373401
ENSG00000002586	CD99	93.4922	94.1495	100.546	68.8247	64.1445	49.3356	ENSG00000002586	78.4154	-0.58933	0.58933	0.373534
ENSG00000169398	PTK2	990.269	941.495	957.073	728.668	756.23	681.52	ENSG00000169398	842.543	-0.39634	0.39634	0.373534
ENSG00000218283	MORF4L1P1	13.4629	9.79155	4.53589	15.2944	33.7603	20.6521	ENSG00000218283	16.2495	0.881366	0.881366	0.373534
ENSG00000009780	FAM76A	54.5994	53.4769	54.4307	81.9341	129.977	60.809	ENSG00000009780	72.5379	0.637577	0.637577	0.373874
ENSG00000066422	ZBTB11	23.1861	27.1151	9.07178	44.7907	50.6404	27.5362	ENSG00000066422	30.39	0.797571	0.797571	0.373874
ENSG00000118640	VAMP8	445.023	535.522	507.264	586.648	935.159	594.322	ENSG00000118640	600.657	0.471637	0.471637	0.373874
ENSG00000131351	HAUS8	51.6077	57.9961	64.2585	31.6812	37.1363	32.1255	ENSG00000131351	45.8009	-0.671187	0.671187	0.373874
ENSG00000148671	ADIRF	174.269	137.082	135.321	131.095	86.0887	65.3984	ENSG00000148671	121.542	-0.585369	0.585369	0.373874
ENSG00000159792	PSKH1	23.934	18.8299	37.0431	8.73964	15.1921	11.4734	ENSG00000159792	19.202	-0.848357	0.848357	0.373874
ENSG00000168264	IRF2BP2	190.724	168.716	166.316	145.297	118.161	84.9032	ENSG00000168264	145.686	-0.539762	0.539762	0.373874
ENSG00000169946	ZFPM2	5.9835	4.51918	8.3158	7.64719	35.4483	12.6207	ENSG00000169946	12.4224	0.919804	0.919804	0.373874
ENSG00000175155	YPEL2	86.0128	48.9577	119.445	156.221	155.297	106.703	ENSG00000175155	112.106	0.624899	0.624899	0.373874
ENSG00000266385	AC005899.5	23.1861	11.2979	6.04786	26.2189	28.6962	36.7149	ENSG00000266385	22.027	0.845626	0.845626	0.373874
ENSG00000278979	AC007598.3	11.2191	15.0639	18.8995	0	3.37603	9.17872	ENSG00000278979	9.62288	-0.938239	0.938239	0.37466
ENSG00000168002	POLR2G	91.9963	104.694	135.321	56.8077	86.0887	67.6931	ENSG00000168002	90.4335	-0.59146	0.59146	0.375488
ENSG00000072518	MARK2	199.699	213.155	231.33	369.25	361.235	214.553	ENSG00000072518	264.87	0.507411	0.507411	0.376099
ENSG00000117305	HMGCL	27.6737	22.5959	41.579	56.8077	37.1363	73.4298	ENSG00000117305	43.2037	0.719138	0.719138	0.376223
ENSG00000125637	PSD4	74.7938	44.4386	55.9427	42.6058	20.2562	32.1255	ENSG00000125637	45.0271	-0.712903	0.712903	0.376223
ENSG00000141959	PFKL	163.798	152.146	207.895	93.9511	123.225	133.091	ENSG00000141959	145.684	-0.531552	0.531552	0.376223
ENSG00000173928	SWSAP1	68.8103	51.2173	40.067	78.6568	84.4007	98.6712	ENSG00000173928	70.3039	0.620794	0.620794	0.376223
ENSG00000184007	PTP4A2	486.159	918.899	520.116	1045.48	1544.53	514.008	ENSG00000184007	838.199	0.606239	0.606239	0.376223
ENSG00000204514	ZNF814	15.7067	19.5831	19.6555	7.64719	5.06404	8.03138	ENSG00000204514	12.6147	-0.893757	0.893757	0.376223
ENSG00000128989	ARPP19	121.166	128.043	113.397	157.314	226.194	156.038	ENSG00000128989	150.359	0.519702	0.519702	0.376576
ENSG00000183010	PYCR1	214.658	183.027	279.713	185.717	140.105	128.502	ENSG00000183010	188.62	-0.52463	0.52463	0.377036
ENSG00000260852	FBXL19-AS1	39.6407	49.7109	61.2345	93.9511	81.0246	71.1351	ENSG00000260852	66.1162	0.620629	0.620629	0.377556
ENSG00000104131	EIF3J	494.387	524.225	551.867	619.422	680.269	851.326	ENSG00000104131	620.249	0.428898	0.428898	0.378273
ENSG00000137573	SULF1	31.4134	92.6431	60.4786	135.464	175.553	42.4516	ENSG00000137573	89.6674	0.746438	0.746438	0.378273
ENSG00000019991	HGF	2.24381	6.77877	0.755982	10.9246	25.3202	3.44202	ENSG00000019991	8.24422	0.934787	0.934787	0.378566
ENSG00000101605	MYOM1	30.6654	31.6342	30.2393	62.2699	32.0723	71.1351	ENSG00000101605	43.0027	0.705819	0.705819	0.378566
ENSG00000101844	ATG4A	28.4216	45.1918	41.579	27.3114	18.5681	10.3261	ENSG00000101844	28.5663	-0.790226	0.790226	0.378566
ENSG00000230590	FTX	94.2401	51.2173	122.469	127.817	91.1527	242.089	ENSG00000230590	121.498	0.669469	0.669469	0.378683
ENSG00000124145	SDC4	143.604	118.252	127.761	105.968	89.4647	48.1883	ENSG00000124145	105.54	-0.600173	0.600173	0.37877
ENSG00000146963	LUC7L2	236.348	237.257	201.091	166.053	141.793	162.922	ENSG00000146963	190.911	-0.479728	0.479728	0.37877
ENSG00000103342	GSPT1	201.943	220.686	195.799	323.367	354.483	217.995	ENSG00000103342	252.379	0.49207	0.49207	0.378952
ENSG00000169957	ZNF768	124.906	117.499	179.924	77.5643	79.3366	113.587	ENSG00000169957	115.469	-0.57238	0.57238	0.378952
ENSG00000089154	GCN1	398.651	340.445	392.355	241.433	286.962	287.982	ENSG00000089154	324.638	-0.443806	0.443806	0.379711
ENSG00000091947	TMEM101	108.451	85.1112	106.593	154.036	140.105	150.302	ENSG00000091947	124.1	0.519682	0.519682	0.379711
ENSG00000123131	PRDX4	37.3969	30.881	45.3589	18.5717	21.9442	18.3574	ENSG00000123131	28.7517	-0.756388	0.756388	0.379711
ENSG00000125124	BBS2	20.9423	12.8043	24.9474	10.9246	1.68801	8.03138	ENSG00000125124	13.223	-0.902924	0.902924	0.379711
ENSG00000138101	DTNB	10.4711	12.8043	17.3876	20.7566	21.9442	45.8936	ENSG00000138101	21.5429	0.827328	0.827328	0.379711
ENSG00000140612	SEC11A	629.763	671.098	761.274	469.756	600.933	424.516	ENSG00000140612	592.89	-0.43885	0.43885	0.379711
ENSG00000149633	KIAA1755	29.1696	3.76598	6.04786	38.2359	20.2562	40.1569	ENSG00000149633	22.9387	0.884969	0.884969	0.379711
ENSG00000173218	VANGL1	6.73144	16.5703	26.4594	10.9246	1.68801	1.14734	ENSG00000173218	10.5868	-0.932127	0.932127	0.379711
ENSG00000189184	PCDH18	7.47938	15.8171	6.80384	19.6642	65.8325	3.44202	ENSG00000189184	19.8398	0.914493	0.914493	0.379711
ENSG00000257923	CUX1	201.943	221.44	238.89	112.523	195.81	141.123	ENSG00000257923	185.288	-0.519431	0.519431	0.379711
ENSG00000177879	AP3S1	32.9093	39.9194	36.2871	20.7566	15.1921	19.5048	ENSG00000177879	27.4282	-0.760463	0.760463	0.380048
ENSG00000065150	IPO5	53.1036	93.3963	83.158	108.153	190.746	84.9032	ENSG00000065150	102.243	0.633735	0.633735	0.380253
ENSG00000065809	FAM107B	9.72319	21.8427	14.3637	37.1435	43.8883	18.3574	ENSG00000065809	24.2198	0.816488	0.816488	0.380253
ENSG00000105379	ETFB	281.972	204.116	266.106	169.331	158.673	193.9	ENSG00000105379	212.35	-0.486546	0.486546	0.380253
ENSG00000107164	FUBP3	92.7443	117.499	117.177	84.1191	64.1445	60.809	ENSG00000107164	89.4154	-0.574539	0.574539	0.380253
ENSG00000120889	TNFRSF10B	31.4134	40.6726	46.8709	25.1265	25.3202	8.03138	ENSG00000120889	29.5725	-0.79085	0.79085	0.380253
ENSG00000143222	UFC1	503.362	403.713	515.58	329.921	332.539	369.443	ENSG00000143222	409.093	-0.435906	0.435906	0.380253
ENSG00000144118	RALB	130.141	92.6431	159.512	104.876	64.1445	68.8404	ENSG00000144118	103.36	-0.598318	0.598318	0.380253
ENSG00000150768	DLAT	14.9588	24.1023	9.82777	9.8321	3.37603	2.29468	ENSG00000150768	10.7319	-0.920416	0.920416	0.380253
ENSG00000198879	SFMBT2	75.5417	94.1495	99.7896	107.061	113.097	206.521	ENSG00000198879	116.027	0.591018	0.591018	0.380253
ENSG00000167543	TP53I13	154.823	137.835	228.307	75.3794	177.241	56.2197	ENSG00000167543	138.301	-0.656805	0.656805	0.380526
ENSG00000116062	MSH6	145.848	156.665	149.684	89.5813	62.4565	135.386	ENSG00000116062	123.27	-0.575057	0.575057	0.380553
ENSG00000065413	ANKRD44	159.311	158.171	128.517	233.785	158.673	265.036	ENSG00000065413	183.916	0.51731	0.51731	0.380968
ENSG00000077232	DNAJC10	199.699	196.584	151.952	120.17	121.537	133.091	ENSG00000077232	153.839	-0.504255	0.504255	0.380968
ENSG00000198089	SFI1	367.237	359.275	334.9	457.739	411.875	609.237	ENSG00000198089	423.377	0.450237	0.450237	0.380968
ENSG00000261187	AC079322.1	18.6984	15.8171	12.8517	25.1265	23.6322	49.3356	ENSG00000261187	24.2436	0.799691	0.799691	0.380968
ENSG00000170919	TPT1-AS1	118.922	152.146	128.517	87.3964	65.8325	105.555	ENSG00000170919	109.728	-0.556878	0.556878	0.381055
ENSG00000175137	SH3BP5L	92.7443	86.6176	130.029	73.1945	70.8966	49.3356	ENSG00000175137	83.8029	-0.600214	0.600214	0.381055
ENSG00000230383	AC009245.1	24.6819	98.6687	39.3111	134.372	185.681	26.3888	ENSG00000230383	84.8507	0.809127	0.809127	0.381055
ENSG00000198858	R3HDM4	80.0293	76.826	102.058	72.102	33.7603	47.0409	ENSG00000198858	68.636	-0.641721	0.641721	0.381291
ENSG00000174804	FZD4	55.3474	76.0728	57.4546	128.91	67.5205	107.85	ENSG00000174804	82.1925	0.611247	0.611247	0.381684
ENSG00000005436	GCFC2	25.4299	12.8043	23.4354	40.4208	40.5123	37.8622	ENSG00000005436	30.0775	0.750522	0.750522	0.382583
ENSG00000071564	TCF3	32.1613	42.9322	63.5025	28.4038	20.2562	24.0941	ENSG00000071564	35.225	-0.738204	0.738204	0.382588
ENSG00000125656	CLPP	274.493	303.538	379.503	223.953	234.634	221.437	ENSG00000125656	272.926	-0.461726	0.461726	0.382588
ENSG00000100294	MCAT	23.1861	15.8171	22.6795	9.8321	11.8161	2.29468	ENSG00000100294	14.2709	-0.888153	0.888153	0.383056
ENSG00000103024	NME3	40.3886	37.6598	16.6316	46.9756	37.1363	97.5239	ENSG00000103024	46.0526	0.751594	0.751594	0.383111
ENSG00000105298	CACTIN	23.934	13.5575	26.4594	7.64719	11.8161	6.88404	ENSG00000105298	15.0497	-0.869396	0.869396	0.383111
ENSG00000135643	KCNMB4	10.4711	18.0767	15.1196	1.09246	8.44007	4.58936	ENSG00000135643	9.63156	-0.92091	0.92091	0.383111
ENSG00000136379	ABHD17C	231.113	351.743	163.292	282.946	580.677	316.666	ENSG00000136379	321.073	0.584285	0.584285	0.383111
ENSG00000148655	LRMDA	25.4299	37.6598	32.5072	51.3454	33.7603	89.4925	ENSG00000148655	45.0325	0.718475	0.718475	0.383111
ENSG00000161996	WDR90	29.1696	33.8938	40.823	15.2944	20.2562	17.2101	ENSG00000161996	26.1078	-0.768237	0.768237	0.383111
ENSG00000165527	ARF6	53.8515	94.1495	53.6747	78.6568	234.634	61.9564	ENSG00000165527	96.1538	0.719982	0.719982	0.383111
ENSG00000169689	CENPX	23.1861	18.8299	27.2153	10.9246	5.06404	12.6207	ENSG00000169689	16.3068	-0.855993	0.855993	0.383111
ENSG00000179364	PACS2	41.1366	39.1662	42.335	31.6812	18.5681	11.4734	ENSG00000179364	30.7268	-0.766162	0.766162	0.383111
ENSG00000136874	STX17	106.955	86.6176	99.0336	137.649	177.241	125.06	ENSG00000136874	122.093	0.53046	0.53046	0.383199
ENSG00000171302	CANT1	85.2649	83.6048	90.7178	54.6228	62.4565	47.0409	ENSG00000171302	70.6179	-0.590979	0.590979	0.383236
ENSG00000078900	TP73	5.9835	6.77877	23.4354	6.55473	0	1.14734	ENSG00000078900	7.31663	-0.921414	0.921414	0.383691
ENSG00000120278	PLEKHG1	31.4134	94.1495	29.4833	93.9511	211.002	27.5362	ENSG00000120278	81.2559	0.809543	0.809543	0.383691
ENSG00000140988	RPS2	113.687	88.8771	136.077	69.9171	87.7767	58.5143	ENSG00000140988	92.4748	-0.582376	0.582376	0.383691
ENSG00000170113	NIPA1	25.4299	23.3491	21.1675	7.64719	16.8801	5.7367	ENSG00000170113	16.7017	-0.856825	0.856825	0.383691
ENSG00000075568	TMEM131	59.835	70.8004	49.8948	19.6642	28.6962	50.483	ENSG00000075568	46.5623	-0.709722	0.709722	0.384483
ENSG00000136940	PDCL	12.7149	17.3235	26.4594	7.64719	8.44007	5.7367	ENSG00000136940	13.0536	-0.884133	0.884133	0.384713
ENSG00000111684	LPCAT3	96.484	109.967	65.0144	135.464	231.258	86.0505	ENSG00000111684	120.706	0.631103	0.631103	0.384772
ENSG00000123066	MED13L	218.398	228.218	188.995	262.189	371.363	273.067	ENSG00000123066	257.038	0.472713	0.472713	0.384772
ENSG00000110651	CD81	151.831	154.405	279.713	170.423	106.345	89.4925	ENSG00000110651	158.702	-0.594998	0.594998	0.38567
ENSG00000240750	RN7SL559P	18.6984	9.03835	4.53589	1.09246	3.37603	3.44202	ENSG00000240750	6.6972	-0.922803	0.922803	0.38567
ENSG00000070961	ATP2B1	341.06	772.779	357.579	889.259	957.104	477.293	ENSG00000070961	632.512	0.584129	0.584129	0.386426
ENSG00000140403	DNAJA4	85.2649	81.3452	69.5503	34.9586	70.8966	35.5675	ENSG00000140403	62.9305	-0.650584	0.650584	0.386485
ENSG00000147394	ZNF185	5.23556	11.2979	26.4594	7.64719	1.68801	2.29468	ENSG00000147394	9.10379	-0.922753	0.922753	0.386485
ENSG00000144645	OSBPL10	17.9505	6.77877	7.55982	16.3868	33.7603	26.3888	ENSG00000144645	18.1375	0.851531	0.851531	0.386768
ENSG00000198467	TPM2	58.3391	100.175	62.7465	102.691	259.954	51.6303	ENSG00000198467	105.923	0.723955	0.723955	0.386877
ENSG00000119865	CNRIP1	17.2026	36.9066	13.6077	31.6812	109.721	16.0628	ENSG00000119865	37.5303	0.841646	0.841646	0.386941
ENSG00000120137	PANK3	38.8928	45.945	29.4833	9.8321	32.0723	14.9154	ENSG00000120137	28.5235	-0.790402	0.790402	0.386941
ENSG00000154898	CCDC144CP	11.2191	18.8299	9.82777	24.034	33.7603	27.5362	ENSG00000154898	20.8679	0.807299	0.807299	0.386941
ENSG00000157637	SLC38A10	71.802	55.7365	74.0862	32.7737	33.7603	51.6303	ENSG00000157637	53.2982	-0.652569	0.652569	0.386941
ENSG00000196544	BORCS6	106.207	286.215	145.149	267.652	479.396	168.659	ENSG00000196544	242.213	0.65223	0.65223	0.386941
ENSG00000153898	MCOLN2	26.1778	15.0639	26.4594	39.3284	37.1363	50.483	ENSG00000153898	32.4415	0.732173	0.732173	0.387398
ENSG00000144224	UBXN4	397.903	430.828	344.728	494.882	540.164	562.197	ENSG00000144224	461.784	0.420085	0.420085	0.387539
ENSG00000148300	REXO4	68.0623	47.4514	81.646	87.3964	104.657	121.618	ENSG00000148300	85.1385	0.591331	0.591331	0.387539
ENSG00000149743	TRPT1	8.97525	7.53196	17.3876	1.09246	6.75205	1.14734	ENSG00000149743	7.14777	-0.920771	0.920771	0.387539
ENSG00000157778	PSMG3	45.6242	46.6982	79.3781	14.2019	47.2644	29.8308	ENSG00000157778	43.8329	-0.74349	0.74349	0.387539
ENSG00000186260	MKL2	73.2979	194.325	76.3542	166.053	330.851	113.587	ENSG00000186260	159.078	0.685206	0.685206	0.387539
ENSG00000198301	SDAD1	63.5747	57.9961	53.6747	76.4719	92.8407	106.703	ENSG00000198301	75.2101	0.581156	0.581156	0.387539
ENSG00000100084	HIRA	44.1283	63.2685	25.7034	69.9171	133.353	44.7463	ENSG00000100084	63.5194	0.718895	0.718895	0.387602
ENSG00000143811	PYCR2	40.3886	58.7493	55.1867	14.2019	40.5123	28.6835	ENSG00000143811	39.6204	-0.731517	0.731517	0.387602
ENSG00000173660	UQCRH	185.489	189.052	242.67	130.002	158.673	138.828	ENSG00000173660	174.119	-0.491992	0.491992	0.387602
ENSG00000157800	SLC37A3	56.8433	60.2557	73.3302	32.7737	40.5123	40.1569	ENSG00000157800	50.6453	-0.643908	0.643908	0.387774
ENSG00000115112	TFCP2L1	4.48763	0	4.53589	9.8321	13.5041	11.4734	ENSG00000115112	7.30552	0.919726	0.919726	0.387997
ENSG00000115365	LANCL1	95.736	109.213	143.637	69.9171	74.2726	81.4611	ENSG00000115365	95.7061	-0.561815	0.561815	0.387997
ENSG00000102921	N4BP1	70.3061	54.2301	61.9905	98.321	113.097	81.4611	ENSG00000102921	79.901	0.575143	0.575143	0.388147
ENSG00000089682	RBM41	20.1943	21.8427	18.8995	22.9416	35.4483	61.9564	ENSG00000089682	30.2138	0.764762	0.764762	0.388889
ENSG00000100994	PYGB	40.3886	42.9322	47.6269	31.6812	13.5041	22.9468	ENSG00000100994	33.18	-0.734671	0.734671	0.388889
ENSG00000174579	MSL2	83.769	159.678	87.6939	160.591	308.906	97.5239	ENSG00000174579	149.694	0.654123	0.654123	0.388889
ENSG00000199482	RNU6-633P	1.49588	3.01278	6.04786	8.73964	18.5681	9.17872	ENSG00000199482	7.8405	0.917536	0.917536	0.388889
ENSG00000253522	MIR3142HG	312.638	298.266	270.642	167.146	227.882	229.468	ENSG00000253522	251.007	-0.465515	0.465515	0.388889
ENSG00000186480	INSIG1	23.934	24.1023	29.4833	3.27737	15.1921	14.9154	ENSG00000186480	18.4841	-0.849635	0.849635	0.389682
ENSG00000278535	DHRS11	9.72319	4.51918	10.5837	34.9586	15.1921	12.6207	ENSG00000278535	14.5996	0.875695	0.875695	0.389682
ENSG00000080845	DLGAP4	95.736	117.499	61.2345	144.204	236.322	82.6085	ENSG00000080845	122.934	0.640706	0.640706	0.389907
ENSG00000156471	PTDSS1	46.3721	55.7365	55.9427	34.9586	33.7603	20.6521	ENSG00000156471	41.237	-0.687729	0.687729	0.389907
ENSG00000162585	FAAP20	120.418	92.6431	122.469	136.557	163.737	198.49	ENSG00000162585	139.052	0.521241	0.521241	0.390487
ENSG00000103152	MPG	56.8433	56.4897	66.5264	10.9246	37.1363	47.0409	ENSG00000103152	45.8269	-0.738365	0.738365	0.391038
ENSG00000131462	TUBG1	24.6819	12.0511	21.1675	4.36982	13.5041	4.58936	ENSG00000131462	13.394	-0.884083	0.884083	0.391038
ENSG00000139496	NUP58	83.0211	89.6303	69.5503	95.0436	156.985	122.765	ENSG00000139496	102.833	0.558187	0.558187	0.391038
ENSG00000154781	CCDC174	70.3061	61.0089	36.2871	75.3794	111.409	89.4925	ENSG00000154781	73.9805	0.62037	0.62037	0.391038
ENSG00000154978	VOPP1	183.993	114.486	143.637	79.7492	108.033	103.261	ENSG00000154978	122.193	-0.547209	0.547209	0.391038
ENSG00000179388	EGR3	7.47938	7.53196	5.29187	14.2019	16.8801	20.6521	ENSG00000179388	12.0062	0.873998	0.873998	0.391038
ENSG00000182841	RRP7BP	65.8185	57.2429	79.3781	112.523	87.7767	112.439	ENSG00000182841	85.8631	0.565072	0.565072	0.391038
ENSG00000231532	LINC01249	20.9423	23.3491	20.4115	7.64719	6.75205	12.6207	ENSG00000231532	15.2871	-0.849803	0.849803	0.391038
ENSG00000237190	CDKN2AIPNL	31.4134	55.7365	38.5551	13.1095	30.3842	21.7995	ENSG00000237190	31.833	-0.755599	0.755599	0.391038
ENSG00000248873	SERBP1P6	25.4299	18.0767	4.53589	43.6982	59.0805	12.6207	ENSG00000248873	27.2403	0.852718	0.852718	0.391038
ENSG00000164190	NIPBL	740.458	938.482	585.13	1021.45	1314.96	862.8	ENSG00000164190	910.546	0.463446	0.463446	0.391261
ENSG00000186501	TMEM222	7.47938	12.0511	20.4115	37.1435	11.8161	41.3042	ENSG00000186501	21.701	0.83774	0.83774	0.391692
ENSG00000151067	CACNA1C	11.2191	18.0767	11.3397	18.5717	30.3842	37.8622	ENSG00000151067	21.2423	0.804913	0.804913	0.391701
ENSG00000157927	RADIL	10.4711	20.3363	14.3637	49.1605	28.6962	18.3574	ENSG00000157927	23.5642	0.806514	0.806514	0.391701
ENSG00000240731	AL139287.1	9.72319	21.0895	16.6316	46.9756	28.6962	22.9468	ENSG00000240731	24.3438	0.794209	0.794209	0.391701
ENSG00000146007	ZMAT2	695.582	687.668	686.432	934.049	864.263	937.377	ENSG00000146007	800.895	0.384309	0.384309	0.391777
ENSG00000165689	SDCCAG3	56.8433	47.4514	64.2585	28.4038	38.8243	30.9782	ENSG00000165689	44.4599	-0.665249	0.665249	0.3918
ENSG00000109046	WSB1	867.608	750.937	588.154	470.848	449.012	650.542	ENSG00000109046	629.517	-0.456774	0.456774	0.392553
ENSG00000198286	CARD11	5.23556	3.76598	4.53589	4.36982	15.1921	22.9468	ENSG00000198286	9.34103	0.907726	0.907726	0.392924
ENSG00000155827	RNF20	192.22	172.482	135.321	246.895	241.386	224.879	ENSG00000155827	202.197	0.474685	0.474685	0.39305
ENSG00000105583	WDR83OS	234.104	234.244	263.082	168.238	204.25	142.27	ENSG00000105583	207.698	-0.47446	0.47446	0.393384
ENSG00000131043	AAR2	37.3969	47.4514	34.7752	60.085	101.281	47.0409	ENSG00000131043	54.6717	0.663731	0.663731	0.393384
ENSG00000164631	ZNF12	19.4464	36.1534	18.8995	14.2019	13.5041	1.14734	ENSG00000164631	17.2255	-0.87697	0.87697	0.393384
ENSG00000204370	SDHD	15.7067	18.0767	17.3876	39.3284	21.9442	39.0096	ENSG00000204370	25.2422	0.762802	0.762802	0.393384
ENSG00000170390	DCLK2	375.465	360.028	319.024	134.372	288.65	283.393	ENSG00000170390	293.489	-0.528232	0.528232	0.394147
ENSG00000006118	TMEM132A	5.23556	2.25959	5.29187	24.034	3.37603	13.7681	ENSG00000006118	8.99419	0.90992	0.90992	0.394152
ENSG00000177889	UBE2N	60.5829	131.056	93.7418	185.717	227.882	74.5771	ENSG00000177889	128.926	0.653207	0.653207	0.39471
ENSG00000151366	NDUFC2	85.2649	68.5408	110.373	55.7152	72.5846	27.5362	ENSG00000151366	70.0025	-0.656152	0.656152	0.395494
ENSG00000182628	SKA2	91.9963	73.8132	145.149	69.9171	59.0805	63.1037	ENSG00000182628	83.8432	-0.604434	0.604434	0.395966
ENSG00000006831	ADIPOR2	188.48	164.197	170.096	117.985	114.785	129.649	ENSG00000006831	147.532	-0.486259	0.486259	0.395974
ENSG00000100097	LGALS1	1378.45	2905.83	1557.32	4023.51	8526.16	1754.28	ENSG00000100097	3357.59	0.858573	0.858573	0.395974
ENSG00000100554	ATP6V1D	25.4299	38.413	26.4594	56.8077	72.5846	34.4202	ENSG00000100554	42.3524	0.697347	0.697347	0.395974
ENSG00000124659	TBCC	102.467	102.435	55.1867	44.7907	59.0805	53.925	ENSG00000124659	69.6475	-0.626519	0.626519	0.395974
ENSG00000144029	MRPS5	260.282	192.065	220.747	332.106	283.586	324.697	ENSG00000144029	268.914	0.452142	0.452142	0.395974
ENSG00000148468	FAM171A1	14.2108	18.8299	9.82777	40.4208	30.3842	19.5048	ENSG00000148468	22.1964	0.796963	0.796963	0.395974
ENSG00000214455	RCN1P2	3.73969	6.02557	4.53589	10.9246	30.3842	4.58936	ENSG00000214455	10.0332	0.904282	0.904282	0.395974
ENSG00000221829	FANCG	5.9835	14.3107	22.6795	0	5.06404	6.88404	ENSG00000221829	9.15363	-0.90993	0.90993	0.395974
ENSG00000231312	AC007388.1	53.8515	32.3874	52.1628	50.2529	64.1445	128.502	ENSG00000231312	63.5502	0.679048	0.679048	0.395974
ENSG00000198513	ATL1	19.4464	18.0767	9.07178	31.6812	13.5041	56.2197	ENSG00000198513	24.6666	0.817938	0.817938	0.396081
ENSG00000198795	ZNF521	44.8763	54.9833	43.091	62.2699	175.553	35.5675	ENSG00000198795	69.3902	0.73218	0.73218	0.396081
ENSG00000101347	SAMHD1	70.3061	85.8644	61.2345	104.876	94.5287	135.386	ENSG00000101347	92.0326	0.560321	0.560321	0.396218
ENSG00000186577	SMIM29	43.3804	27.8683	30.9953	9.8321	28.6962	11.4734	ENSG00000186577	25.3743	-0.794036	0.794036	0.397341
ENSG00000197329	PELI1	160.807	174.742	171.608	285.131	256.578	185.869	ENSG00000197329	205.789	0.48062	0.48062	0.397341
ENSG00000164118	CEP44	42.6324	24.1023	43.091	7.64719	18.5681	26.3888	ENSG00000164118	27.0716	-0.792587	0.792587	0.397394
ENSG00000115944	COX7A2L	120.418	129.55	95.2537	77.5643	82.7127	66.5457	ENSG00000115944	95.3407	-0.54772	0.54772	0.398302
ENSG00000164919	COX6C	228.121	222.193	408.986	171.515	239.698	159.48	ENSG00000164919	238.332	-0.537239	0.537239	0.398722
ENSG00000073712	FERMT2	95.736	205.623	128.517	239.248	283.586	152.596	ENSG00000073712	184.218	0.575167	0.575167	0.398781
ENSG00000272990	AC084036.1	8.22731	12.0511	12.8517	0	0	6.88404	ENSG00000272990	6.66903	-0.898787	0.898787	0.399147
ENSG00000215039	CD27-AS1	32.1613	35.4002	55.1867	22.9416	18.5681	22.9468	ENSG00000215039	31.2008	-0.731747	0.731747	0.399215
ENSG00000136205	TNS3	285.712	247.048	388.575	453.369	295.402	620.711	ENSG00000136205	381.803	0.522244	0.522244	0.399461
ENSG00000063245	EPN1	551.978	768.26	423.35	824.804	1029.69	657.426	ENSG00000063245	709.251	0.484743	0.484743	0.399532
ENSG00000138606	SHF	143.604	123.524	142.125	53.5303	74.2726	128.502	ENSG00000138606	110.926	-0.591065	0.591065	0.399532
ENSG00000163605	PPP4R2	80.7773	104.694	83.914	104.876	177.241	130.797	ENSG00000163605	113.717	0.547078	0.547078	0.399532
ENSG00000171720	HDAC3	125.654	91.8899	151.196	80.8417	86.0887	73.4298	ENSG00000171720	101.517	-0.554961	0.554961	0.399532
ENSG00000240804	NPM1P28	2.99175	10.5447	4.53589	14.2019	28.6962	9.17872	ENSG00000240804	11.6915	0.889226	0.889226	0.399532
ENSG00000112079	STK38	102.467	117.499	52.1628	162.776	155.297	114.734	ENSG00000112079	117.489	0.588135	0.588135	0.399843
ENSG00000055130	CUL1	56.8433	102.435	55.1867	115.8	187.369	65.3984	ENSG00000055130	97.1721	0.653303	0.653303	0.400136
ENSG00000105341	DMAC2	47.1201	64.0217	54.4307	84.1191	59.0805	127.355	ENSG00000105341	72.6878	0.619934	0.619934	0.400136
ENSG00000126698	DNAJC8	92.7443	149.133	91.4738	188.995	232.946	106.703	ENSG00000126698	143.666	0.582784	0.582784	0.400136
ENSG00000140443	IGF1R	16.4546	17.3235	26.4594	68.8247	18.5681	34.4202	ENSG00000140443	30.3418	0.779476	0.779476	0.400136
ENSG00000125744	RTN2	2.24381	7.53196	6.80384	15.2944	27.0082	6.88404	ENSG00000125744	10.961	0.89254	0.89254	0.400356
ENSG00000073849	ST6GAL1	37.3969	20.3363	37.0431	10.9246	10.1281	22.9468	ENSG00000073849	23.1293	-0.799113	0.799113	0.4005
ENSG00000089048	ESF1	281.225	346.47	233.598	343.031	482.772	392.39	ENSG00000089048	346.581	0.462677	0.462677	0.4005
ENSG00000248333	CDK11B	60.5829	88.8771	53.6747	117.985	102.969	96.3766	ENSG00000248333	86.7442	0.571986	0.571986	0.4005
ENSG00000008130	NADK	16.4546	9.79155	13.6077	2.18491	5.06404	5.7367	ENSG00000008130	8.80658	-0.89656	0.89656	0.401018
ENSG00000100280	AP1B1	112.939	111.473	151.952	65.5473	91.1527	90.6399	ENSG00000100280	103.951	-0.547673	0.547673	0.401018
ENSG00000156642	NPTN	200.447	341.198	228.307	394.376	715.718	174.396	ENSG00000156642	342.407	0.630502	0.630502	0.401018
ENSG00000166278	C2	14.2108	21.8427	9.82777	28.4038	64.1445	12.6207	ENSG00000166278	25.1751	0.824878	0.824878	0.401018
ENSG00000264772	AC016876.2	264.77	426.309	225.283	418.41	1002.68	185.869	ENSG00000264772	420.553	0.672869	0.672869	0.401018
ENSG00000059769	DNAJC25	44.8763	86.6176	59.7226	74.287	177.241	78.0191	ENSG00000059769	86.794	0.653355	0.653355	0.401653
ENSG00000163719	MTMR14	75.5417	45.945	83.914	39.3284	35.4483	45.8936	ENSG00000163719	54.3452	-0.646795	0.646795	0.401653
ENSG00000150527	CTAGE5	102.467	79.0856	62.7465	43.6982	55.7044	51.6303	ENSG00000150527	65.8887	-0.607801	0.607801	0.401857
ENSG00000082074	FYB1	119.67	88.8771	59.7226	160.591	119.849	135.386	ENSG00000082074	114.016	0.565308	0.565308	0.402401
ENSG00000131165	CHMP1A	136.873	141.601	201.847	72.102	91.1527	144.565	ENSG00000131165	131.357	-0.568294	0.568294	0.402401
ENSG00000060237	WNK1	635.747	1095.15	615.369	1167.83	1797.73	666.604	ENSG00000060237	996.406	0.560958	0.560958	0.40279
ENSG00000087274	ADD1	35.901	48.9577	46.8709	66.6398	91.1527	59.6617	ENSG00000087274	58.1973	0.617636	0.617636	0.40279
ENSG00000118873	RAB3GAP2	856.389	659.8	718.939	948.251	784.926	1422.7	ENSG00000118873	898.501	0.463347	0.463347	0.403004
ENSG00000138769	CDKL2	14.2108	13.5575	9.82777	39.3284	16.8801	24.0941	ENSG00000138769	19.6498	0.804825	0.804825	0.40303
ENSG00000108262	GIT1	139.116	148.38	142.881	90.6738	91.1527	111.292	ENSG00000108262	120.583	-0.504614	0.504614	0.403307
ENSG00000106004	HOXA5	25.4299	22.5959	25.7034	21.8491	77.6486	44.7463	ENSG00000106004	36.3289	0.742305	0.742305	0.404485
ENSG00000170291	ELP5	11.2191	9.79155	15.8756	2.18491	3.37603	5.7367	ENSG00000170291	8.03065	-0.897252	0.897252	0.404485
ENSG00000108821	COL1A1	2944.63	8425.25	3178.9	9203.94	45524	4597.39	ENSG00000108821	12312.4	0.896368	0.896368	0.404509
[truncated: 58,203 more rows]

## Sheet: 318 genes
	318 genes adjusted p-value <0,05
Order	Ensembl_ID	Gene_ID	Gene_ID	Genes for ShinyGO
285	ENSG00000139971	C14orf37	C14orf37	ARMH4
112	ENSG00000112144	ICK	ICK	CILK1
72	ENSG00000184897	H1FX	H1FX	H1-10
55	ENSG00000164032	H2AFZ	H2AFZ	H2AZ1
67	ENSG00000105968	H2AFV	H2AFV	H2AZ2
156	ENSG00000158373	HIST1H2BD	HIST1H2BD	H2BC5
29	ENSG00000197061	HIST1H4C	HIST1H4C	H4C3
159	ENSG00000253541	SEPT10P1	SEPT10P1	SEPTIN10P1
278	ENSG00000204387	C6orf48	C6orf48	SNHG32
219	ENSG00000279591	AC002044.2	AC002044.2	AC002044.2
15	ENSG00000239809	AC008026.2	AC008026.2	AC008026.2
240	ENSG00000174171	AC020659.1	AC020659.1	AC020659.1
242	ENSG00000250280	AC026124.1	AC026124.1	AC026124.1
244	ENSG00000276115	AC026356.2	AC026356.2	AC026356.2
304	ENSG00000213144	AC084880.1	AC084880.1	AC084880.1
150	ENSG00000237186	AC092418.1	AC092418.1	AC092418.1
243	ENSG00000274383	AC103691.1	AC103691.1	AC103691.1
122	ENSG00000100813	ACIN1	ACIN1	ACIN1
236	ENSG00000133597	ADCK2	ADCK2	ADCK2
249	ENSG00000185567	AHNAK2	AHNAK2	AHNAK2
138	ENSG00000126878	AIF1L	AIF1L	AIF1L
277	ENSG00000131016	AKAP12	AKAP12	AKAP12
57	ENSG00000011243	AKAP8L	AKAP8L	AKAP8L
53	ENSG00000242861	AL591895.1	AL591895.1	AL591895.1
170	ENSG00000184675	AMER1	AMER1	AMER1
13	ENSG00000167772	ANGPTL4	ANGPTL4	ANGPTL4
158	ENSG00000132466	ANKRD17	ANKRD17	ANKRD17
140	ENSG00000042753	AP2S1	AP2S1	AP2S1
168	ENSG00000134884	ARGLU1	ARGLU1	ARGLU1
186	ENSG00000165801	ARHGEF40	ARHGEF40	ARHGEF40
38	ENSG00000105011	ASF1B	ASF1B	ASF1B
75	ENSG00000111676	ATN1	ATN1	ATN1
179	ENSG00000081923	ATP8B1	ATP8B1	ATP8B1
172	ENSG00000085224	ATRX	ATRX	ATRX
14	ENSG00000178999	AURKB	AURKB	AURKB
269	ENSG00000151929	BAG3	BAG3	BAG3
71	ENSG00000122870	BICC1	BICC1	BICC1
6	ENSG00000089685	BIRC5	BIRC5	BIRC5
258	ENSG00000168487	BMP1	BMP1	BMP1
274	ENSG00000106245	BUD31	BUD31	BUD31
65	ENSG00000235162	C12orf75	C12orf75	C12orf75
296	ENSG00000187699	C2orf88	C2orf88	C2orf88
246	ENSG00000112308	C6orf62	C6orf62	C6orf62
245	ENSG00000099991	CABIN1	CABIN1	CABIN1
212	ENSG00000229097	CALM2P2	CALM2P2	CALM2P2
214	ENSG00000147419	CCDC25	CCDC25	CCDC25
136	ENSG00000134057	CCNB1	CCNB1	CCNB1
8	ENSG00000162063	CCNF	CCNF	CCNF
281	ENSG00000118816	CCNI	CCNI	CCNI
263	ENSG00000156535	CD109	CD109	CD109
132	ENSG00000174807	CD248	CD248	CD248
44	ENSG00000125726	CD70	CD70	CD70
211	ENSG00000094804	CDC6	CDC6	CDC6
102	ENSG00000111665	CDCA3	CDCA3	CDCA3
174	ENSG00000039068	CDH1	CDH1	CDH1
206	ENSG00000170312	CDK1	CDK1	CDK1
133	ENSG00000129355	CDKN2D	CDKN2D	CDKN2D
95	ENSG00000138778	CENPE	CENPE	CENPE
4	ENSG00000117724	CENPF	CENPF	CENPF
151	ENSG00000138180	CEP55	CEP55	CEP55
21	ENSG00000170004	CHD3	CHD3	CHD3
92	ENSG00000124177	CHD6	CHD6	CHD6
46	ENSG00000136108	CKAP2	CKAP2	CKAP2
157	ENSG00000157322	CLEC18A	CLEC18A	CLEC18A
282	ENSG00000213719	CLIC1	CLIC1	CLIC1
39	ENSG00000092853	CLSPN	CLSPN	CLSPN
59	ENSG00000174469	CNTNAP2	CNTNAP2	CNTNAP2
253	ENSG00000204248	COL11A2	COL11A2	COL11A2
148	ENSG00000092758	COL9A3	COL9A3	COL9A3
17	ENSG00000109472	CPE	CPE	CPE
23	ENSG00000145920	CPLX2	CPLX2	CPLX2
30	ENSG00000139117	CPNE8	CPNE8	CPNE8
147	ENSG00000135047	CTSL	CTSL	CTSL
289	ENSG00000145824	CXCL14	CXCL14	CXCL14
153	ENSG00000179091	CYC1	CYC1	CYC1
221	ENSG00000145358	DDIT4L	DDIT4L	DDIT4L
77	ENSG00000204580	DDR1	DDR1	DDR1
33	ENSG00000126787	DLGAP5	DLGAP5	DLGAP5
272	ENSG00000105993	DNAJB6	DNAJB6	DNAJB6
80	ENSG00000106976	DNM1	DNM1	DNM1
192	ENSG00000159147	DONSON	DONSON	DONSON
305	ENSG00000169676	DRD5	DRD5	DRD5
34	ENSG00000149636	DSN1	DSN1	DSN1
237	ENSG00000143476	DTL	DTL	DTL
229	ENSG00000135144	DTX1	DTX1	DTX1
68	ENSG00000110042	DTX4	DTX4	DTX4
302	ENSG00000101412	E2F1	E2F1	E2F1
79	ENSG00000250346	EEF1GP2	EEF1GP2	EEF1GP2
167	ENSG00000129521	EGLN3	EGLN3	EGLN3
149	ENSG00000176396	EID2	EID2	EID2
317	ENSG00000128692	EIF2S2P4	EIF2S2P4	EIF2S2P4
58	ENSG00000114867	EIF4G1	EIF4G1	EIF4G1
69	ENSG00000215319	EIF5P1	EIF5P1	EIF5P1
311	ENSG00000154380	ENAH	ENAH	ENAH
64	ENSG00000079819	EPB41L2	EPB41L2	EPB41L2
115	ENSG00000178567	EPM2AIP1	EPM2AIP1	EPM2AIP1
175	ENSG00000083782	EPYC	EPYC	EPYC
200	ENSG00000100632	ERH	ERH	ERH
11	ENSG00000117868	ESYT2	ESYT2	ESYT2
128	ENSG00000134824	FADS2	FADS2	FADS2
213	ENSG00000125898	FAM110A	FAM110A	FAM110A
275	ENSG00000140525	FANCI	FANCI	FANCI
181	ENSG00000196159	FAT4	FAT4	FAT4
32	ENSG00000235297	FAUP1	FAUP1	FAUP1
93	ENSG00000166147	FBN1	FBN1	FBN1
31	ENSG00000138829	FBN2	FBN2	FBN2
259	ENSG00000142449	FBN3	FBN3	FBN3
114	ENSG00000168496	FEN1	FEN1	FEN1
142	ENSG00000127951	FGL2	FGL2	FGL2
252	ENSG00000132436	FIGNL1	FIGNL1	FIGNL1
152	ENSG00000075426	FOSL2	FOSL2	FOSL2
81	ENSG00000111206	FOXM1	FOXM1	FOXM1
224	ENSG00000108592	FTSJ3	FTSJ3	FTSJ3
309	ENSG00000196968	FUT11	FUT11	FUT11
303	ENSG00000010810	FYN	FYN	FYN
111	ENSG00000114480	GBE1	GBE1	GBE1
137	ENSG00000135414	GDF11	GDF11	GDF11
318	ENSG00000164850	GPER1	GPER1	GPER1
297	ENSG00000167191	GPRC5B	GPRC5B	GPRC5B
180	ENSG00000077235	GTF3C1	GTF3C1	GTF3C1
286	ENSG00000214367	HAUS3	HAUS3	HAUS3
134	ENSG00000119969	HELLS	HELLS	HELLS
54	ENSG00000089472	HEPH	HEPH	HEPH
288	ENSG00000100644	HIF1A	HIF1A	HIF1A
9	ENSG00000123485	HJURP	HJURP	HJURP
127	ENSG00000180189	HMGB1P14	HMGB1P14	HMGB1P14
108	ENSG00000244089	HMGB1P30	HMGB1P30	HMGB1P30
287	ENSG00000250133	HOXC-AS2	HOXC-AS2	HOXC-AS2
208	ENSG00000204228	HSD17B8	HSD17B8	HSD17B8
292	ENSG00000205100	HSP90AA4P	HSP90AA4P	HSP90AA4P
241	ENSG00000205955	HSP90AA5P	HSP90AA5P	HSP90AA5P
56	ENSG00000205940	HSP90AB2P	HSP90AB2P	HSP90AB2P
201	ENSG00000183199	HSP90AB3P	HSP90AB3P	HSP90AB3P
42	ENSG00000235137	HSP90AB6P	HSP90AB6P	HSP90AB6P
316	ENSG00000235838	HSP90AB7P	HSP90AB7P	HSP90AB7P
116	ENSG00000259706	HSP90B2P	HSP90B2P	HSP90B2P
210	ENSG00000203914	HSP90B3P	HSP90B3P	HSP90B3P
62	ENSG00000166033	HTRA1	HTRA1	HTRA1
135	ENSG00000172201	ID4	ID4	ID4
66	ENSG00000085552	IGSF9	IGSF9	IGSF9
86	ENSG00000132305	IMMT	IMMT	IMMT
247	ENSG00000148153	INIP	INIP	INIP
160	ENSG00000185950	IRS2	IRS2	IRS2
293	ENSG00000213949	ITGA1	ITGA1	ITGA1
145	ENSG00000171988	JMJD1C	JMJD1C	JMJD1C
117	ENSG00000138160	KIF11	KIF11	KIF11
83	ENSG00000118193	KIF14	KIF14	KIF14
60	ENSG00000090889	KIF4A	KIF4A	KIF4A
230	ENSG00000075945	KIFAP3	KIFAP3	KIFAP3
43	ENSG00000237649	KIFC1	KIFC1	KIFC1
51	ENSG00000272333	KMT2B	KMT2B	KMT2B
105	ENSG00000137812	KNL1	KNL1	KNL1
280	ENSG00000103550	KNOP1	KNOP1	KNOP1
94	ENSG00000114030	KPNA1	KPNA1	KPNA1
25	ENSG00000171401	KRT13	KRT13	KRT13
267	ENSG00000198945	L3MBTL3	L3MBTL3	L3MBTL3
106	ENSG00000130164	LDLR	LDLR	LDLR
315	ENSG00000135363	LMO2	LMO2	LMO2
97	ENSG00000175556	LONRF3	LONRF3	LONRF3
12	ENSG00000154237	LRRK1	LRRK1	LRRK1
313	ENSG00000007392	LUC7L	LUC7L	LUC7L
222	ENSG00000131711	MAP1B	MAP1B	MAP1B
308	ENSG00000075413	MARK3	MARK3	MARK3
279	ENSG00000139793	MBNL2	MBNL2	MBNL2
234	ENSG00000065328	MCM10	MCM10	MCM10
154	ENSG00000104738	MCM4	MCM4	MCM4
88	ENSG00000081189	MEF2C	MEF2C	MEF2C
205	ENSG00000111142	METAP2	METAP2	METAP2
301	ENSG00000140259	MFAP1	MFAP1	MFAP1
3	ENSG00000148773	MKI67	MKI67	MKI67
164	ENSG00000078403	MLLT10	MLLT10	MLLT10
139	ENSG00000125148	MT2A	MT2A	MT2A
194	ENSG00000271480	MTND3P19	MTND3P19	MTND3P19
215	ENSG00000256045	MTRNR2L10	MTRNR2L10	MTRNR2L10
187	ENSG00000013364	MVP	MVP	MVP
295	ENSG00000101057	MYBL2	MYBL2	MYBL2
255	ENSG00000133026	MYH10	MYH10	MYH10
262	ENSG00000100345	MYH9	MYH9	MYH9
291	ENSG00000145555	MYO10	MYO10	MYO10
18	ENSG00000196586	MYO6	MYO6	MYO6
74	ENSG00000152082	MZT2B	MZT2B	MZT2B
73	ENSG00000254759	NAP1L1P1	NAP1L1P1	NAP1L1P1
129	ENSG00000134369	NAV1	NAV1	NAV1
166	ENSG00000109805	NCAPG	NCAPG	NCAPG
178	ENSG00000167566	NCKAP5L	NCKAP5L	NCKAP5L
199	ENSG00000115053	NCL	NCL	NCL
256	ENSG00000103034	NDRG4	NDRG4	NDRG4
299	ENSG00000158864	NDUFS2	NDUFS2	NDUFS2
228	ENSG00000119638	NEK9	NEK9	NEK9
2	ENSG00000214357	NEURL1B	NEURL1B	NEURL1B
239	ENSG00000162614	NEXN	NEXN	NEXN
19	ENSG00000197696	NMB	NMB	NMB
155	ENSG00000109255	NMU	NMU	NMU
232	ENSG00000112992	NNT	NNT	NNT
125	ENSG00000126368	NR1D1	NR1D1	NR1D1
37	ENSG00000185551	NR2F2	NR2F2	NR2F2
113	ENSG00000247809	NR2F2-AS1	NR2F2-AS1	NR2F2-AS1
177	ENSG00000175352	NRIP3	NRIP3	NRIP3
173	ENSG00000099250	NRP1	NRP1	NRP1
78	ENSG00000232864	NUCKS1P1	NUCKS1P1	NUCKS1P1
100	ENSG00000176046	NUPR1	NUPR1	NUPR1
47	ENSG00000137804	NUSAP1	NUSAP1	NUSAP1
110	ENSG00000090530	P3H2	P3H2	P3H2
235	ENSG00000110811	P3H3	P3H3	P3H3
204	ENSG00000090621	PABPC4	PABPC4	PABPC4
90	ENSG00000075891	PAX2	PAX2	PAX2
300	ENSG00000163939	PBRM1	PBRM1	PBRM1
10	ENSG00000166803	PCLAF	PCLAF	PCLAF
189	ENSG00000106244	PDAP1	PDAP1	PDAP1
70	ENSG00000121440	PDZRN3	PDZRN3	PDZRN3
119	ENSG00000106443	PHF14	PHF14	PHF14
238	ENSG00000119403	PHF19	PHF19	PHF19
226	ENSG00000040633	PHF23	PHF23	PHF23
20	ENSG00000140451	PIF1	PIF1	PIF1
162	ENSG00000196155	PLEKHG4	PLEKHG4	PLEKHG4
190	ENSG00000187583	PLEKHN1	PLEKHN1	PLEKHN1
197	ENSG00000102007	PLP2	PLP2	PLP2
284	ENSG00000124225	PMEPA1	PMEPA1	PMEPA1
82	ENSG00000131771	PPP1R1B	PPP1R1B	PPP1R1B
257	ENSG00000078304	PPP2R5C	PPP2R5C	PPP2R5C
89	ENSG00000141956	PRDM15	PRDM15	PRDM15
225	ENSG00000148426	PROSER2	PROSER2	PROSER2
16	ENSG00000068489	PRR11	PRR11	PRR11
163	ENSG00000167371	PRRT2	PRRT2	PRRT2
123	ENSG00000150687	PRSS23	PRSS23	PRSS23
216	ENSG00000008018	PSMB1	PSMB1	PSMB1
103	ENSG00000131470	PSMC3IP	PSMC3IP	PSMC3IP
130	ENSG00000185920	PTCH1	PTCH1	PTCH1
207	ENSG00000159335	PTMS	PTMS	PTMS
141	ENSG00000105894	PTN	PTN	PTN
118	ENSG00000164611	PTTG1	PTTG1	PTTG1
107	ENSG00000131242	RAB11FIP4	RAB11FIP4	RAB11FIP4
218	ENSG00000124209	RAB22A	RAB22A	RAB22A
198	ENSG00000111247	RAD51AP1	RAD51AP1	RAD51AP1
270	ENSG00000017797	RALBP1	RALBP1	RALBP1
298	ENSG00000143344	RGL1	RGL1	RGL1
146	ENSG00000126785	RHOJ	RHOJ	RHOJ
231	ENSG00000133135	RNF128	RNF128	RNF128
254	ENSG00000069667	RORA	RORA	RORA
169	ENSG00000136149	RPL13AP25	RPL13AP25	RPL13AP25
63	ENSG00000177350	RPL13AP3	RPL13AP3	RPL13AP3
99	ENSG00000214074	RPL23AP39	RPL23AP39	RPL23AP39
165	ENSG00000105193	RPS16	RPS16	RPS16
271	ENSG00000071242	RPS6KA2	RPS6KA2	RPS6KA2
49	ENSG00000240616	RPS6P25	RPS6P25	RPS6P25
87	ENSG00000125844	RRBP1	RRBP1	RRBP1
41	ENSG00000171848	RRM2	RRM2	RRM2
196	ENSG00000145016	RUBCN	RUBCN	RUBCN
131	ENSG00000079102	RUNX1T1	RUNX1T1	RUNX1T1
310	ENSG00000198626	RYR2	RYR2	RYR2
121	ENSG00000197956	S100A6	S100A6	S100A6
61	ENSG00000160307	S100B	S100B	S100B
36	ENSG00000173432	SAA1	SAA1	SAA1
50	ENSG00000186193	SAPCD2	SAPCD2	SAPCD2
176	ENSG00000132432	SEC61G	SEC61G	SEC61G
184	ENSG00000001617	SEMA3F	SEMA3F	SEMA3F
191	ENSG00000120057	SFRP5	SFRP5	SFRP5
183	ENSG00000107957	SH3PXD2A	SH3PXD2A	SH3PXD2A
24	ENSG00000171241	SHCBP1	SHCBP1	SHCBP1
251	ENSG00000197555	SIPA1L1	SIPA1L1	SIPA1L1
268	ENSG00000117394	SLC2A1	SLC2A1	SLC2A1
195	ENSG00000080493	SLC4A4	SLC4A4	SLC4A4
193	ENSG00000103257	SLC7A5	SLC7A5	SLC7A5
120	ENSG00000166750	SLFN5	SLFN5	SLFN5
276	ENSG00000164609	SLU7	SLU7	SLU7
101	ENSG00000072501	SMC1A	SMC1A	SMC1A
290	ENSG00000163683	SMIM14	SMIM14	SMIM14
171	ENSG00000203875	SNHG5	SNHG5	SNHG5
40	ENSG00000124766	SOX4	SOX4	SOX4
126	ENSG00000008294	SPAG9	SPAG9	SPAG9
7	ENSG00000161888	SPC24	SPC24	SPC24
314	ENSG00000075142	SRI	SRI	SRI
250	ENSG00000213368	ST13P11	ST13P11	ST13P11
52	ENSG00000117632	STMN1	STMN1	STMN1
312	ENSG00000165124	SVEP1	SVEP1	SVEP1
220	ENSG00000013810	TACC3	TACC3	TACC3
203	ENSG00000127364	TAS2R4	TAS2R4	TAS2R4
261	ENSG00000198933	TBKBP1	TBKBP1	TBKBP1
307	ENSG00000140262	TCF12	TCF12	TCF12
26	ENSG00000196628	TCF4	TCF4	TCF4
109	ENSG00000187079	TEAD1	TEAD1	TEAD1
91	ENSG00000145934	TENM2	TENM2	TENM2
104	ENSG00000129566	TEP1	TEP1	TEP1
96	ENSG00000140682	TGFB1I1	TGFB1I1	TGFB1I1
283	ENSG00000177683	THAP5	THAP5	THAP5
266	ENSG00000126351	THRA	THRA	THRA
143	ENSG00000156299	TIAM1	TIAM1	TIAM1
28	ENSG00000167900	TK1	TK1	TK1
185	ENSG00000163931	TKT	TKT	TKT
22	ENSG00000166448	TMEM130	TMEM130	TMEM130
260	ENSG00000196187	TMEM63A	TMEM63A	TMEM63A
76	ENSG00000181634	TNFSF15	TNFSF15	TNFSF15
182	ENSG00000149115	TNKS1BP1	TNKS1BP1	TNKS1BP1
1	ENSG00000131747	TOP2A	TOP2A	TOP2A
248	ENSG00000101150	TPD52L2	TPD52L2	TPD52L2
48	ENSG00000140416	TPM1	TPM1	TPM1
45	ENSG00000088325	TPX2	TPX2	TPX2
144	ENSG00000136527	TRA2B	TRA2B	TRA2B
265	ENSG00000119401	TRIM32	TRIM32	TRIM32
209	ENSG00000146216	TTBK1	TTBK1	TTBK1
27	ENSG00000123416	TUBA1B	TUBA1B	TUBA1B
35	ENSG00000167553	TUBA1C	TUBA1C	TUBA1C
98	ENSG00000196230	TUBB	TUBB	TUBB
227	ENSG00000188229	TUBB4B	TUBB4B	TUBB4B
124	ENSG00000176014	TUBB6	TUBB6	TUBB6
188	ENSG00000078246	TULP3	TULP3	TULP3
5	ENSG00000175063	UBE2C	UBE2C	UBE2C
202	ENSG00000108106	UBE2S	UBE2S	UBE2S
264	ENSG00000233007	UBTFL11	UBTFL11	UBTFL11
294	ENSG00000169062	UPF3A	UPF3A	UPF3A
233	ENSG00000152818	UTRN	UTRN	UTRN
223	ENSG00000026025	VIM	VIM	VIM
273	ENSG00000162923	WDR26	WDR26	WDR26
217	ENSG00000082068	WDR70	WDR70	WDR70
85	ENSG00000169554	ZEB2	ZEB2	ZEB2
161	ENSG00000186918	ZNF395	ZNF395	ZNF395
306	ENSG00000198466	ZNF587	ZNF587	ZNF587
84	ENSG00000267473		AC005789.11	AC005789.11
