# Supplementary material for: In vivo efficacy assessment of the CDK4/6 inhibitor palbociclib and the PLK1 inhibitor volasertib in human chordoma xenografts
Source: Front Oncol. 2022 Nov 25;12:960720. doi: 10.3389/fonc.2022.960720 (PMC9732546; doi:10.3389/fonc.2022.960720)
Supplement: Supplementary Table 2 — Differential supervised analysis of the gene expression, comparing control tumors and tumors treated with palbociclib for the non-responding CD7 PDX model. [file DataSheet_2.xlsx]

## Sheet: normalized_counts
CD7 Palbo vs CD7 CTL
Samples		CD7 E2496 CTLM28	CD7 E2496 CTLM6	CD7 E2496 CTLM10	CD7 E2496 palboM8	CD7 E2496 palboM13	CD7 E2496 palboM19
Group		A	A	A	B	B	B			B/A
Ensembl_ID	Gene_ID	D765R07.R1.fastq.gz_read_counts.txt	D765R08.R1.fastq.gz_read_counts.txt	D765R09.R1.fastq.gz_read_counts.txt	D765R10.R1.fastq.gz_read_counts.txt	D765R11.R1.fastq.gz_read_counts.txt	D765R38.R1.fastq.gz_read_counts.txt		baseMean	log2FoldChange	|log2FoldChange|	adjusted p-value
ENSG00000166803	PCLAF	112.161	81.2277	111.061	10.3147	19.955	11.7172	ENSG00000166803	57.7394	-2.24892	2.24892	1.56757e-08
ENSG00000085999	RAD54L	48.8906	110.523	18.3825	7.36767	4.43445	7.81149	ENSG00000085999	32.9016	-1.79405	1.79405	0.00240748
ENSG00000101057	MYBL2	21.5694	25.3004	49.0201	2.2103	2.21722	3.1246	ENSG00000101057	17.2403	-1.87522	1.87522	0.00240748
ENSG00000101412	E2F1	37.3869	29.2952	43.6585	4.4206	2.21722	6.24919	ENSG00000101412	20.538	-1.8008	1.8008	0.00240748
ENSG00000165244	ZNF367	62.5512	102.533	44.4245	16.2089	15.5206	9.37379	ENSG00000165244	41.7687	-1.66766	1.66766	0.00240748
ENSG00000189057	FAM111B	31.6351	23.9688	14.5528	1.47353	0	0.781149	ENSG00000189057	12.0686	-1.84599	1.84599	0.00240748
ENSG00000115355	CCDC88A	284.716	508.672	202.208	125.987	104.21	60.9296	ENSG00000115355	214.454	-1.41845	1.41845	0.0043772
ENSG00000119969	HELLS	74.7739	85.2225	97.2742	25.0501	37.6928	15.623	ENSG00000119969	55.9394	-1.38139	1.38139	0.0169909
ENSG00000115956	PLEK	51.7665	191.751	30.6376	19.8927	17.7378	3.90574	ENSG00000115956	52.6152	-1.5823	1.5823	0.0266526
ENSG00000101445	PPP1R16B	30.1971	127.834	13.7869	6.6309	11.0861	5.46804	ENSG00000101445	32.5005	-1.545	1.545	0.0431506
ENSG00000182888	AC007685.1	101.376	150.471	39.0629	36.1016	13.3033	14.8418	ENSG00000182888	59.1928	-1.44589	1.44589	0.0431506
ENSG00000143847	PPFIA4	104.252	256.999	75.828	39.7854	46.5617	42.182	ENSG00000143847	94.2681	-1.32313	1.32313	0.0484574
ENSG00000163009	C2orf48	29.4782	31.9584	29.1057	5.89413	8.8689	1.5623	ENSG00000163009	17.8113	-1.48837	1.48837	0.055926
ENSG00000107731	UNC5B	74.0549	233.03	49.0201	27.9971	33.2584	27.3402	ENSG00000107731	74.1168	-1.38645	1.38645	0.0563671
ENSG00000171848	RRM2	35.949	25.3004	16.8507	0.736767	2.21722	6.24919	ENSG00000171848	14.5505	-1.4822	1.4822	0.0700362
ENSG00000127528	KLF2	71.179	89.2173	101.87	159.142	356.973	176.54	ENSG00000127528	159.153	1.13326	1.13326	0.0711958
ENSG00000106462	EZH2	58.9563	129.165	41.3607	20.6295	19.955	23.4345	ENSG00000106462	48.9169	-1.29562	1.29562	0.0976379
ENSG00000108551	RASD1	6.47082	0	2.29782	11.7883	26.6067	39.0574	ENSG00000108551	14.3702	1.43145	1.43145	0.103778
ENSG00000092853	CLSPN	35.949	42.6113	41.3607	9.57797	15.5206	0.781149	ENSG00000092853	24.3001	-1.37182	1.37182	0.118521
ENSG00000127152	BCL11B	119.351	375.512	83.4873	44.206	88.689	22.6533	ENSG00000127152	122.316	-1.30332	1.30332	0.118521
ENSG00000198216	CACNA1E	19.4125	42.6113	4.59563	2.2103	2.21722	0	ENSG00000198216	11.8411	-1.39364	1.39364	0.118521
ENSG00000205955	HSP90AA5P	413.413	619.195	150.89	144.406	121.947	154.667	ENSG00000205955	267.42	-1.1592	1.1592	0.118521
ENSG00000065328	MCM10	15.0986	10.6528	20.6804	2.2103	0	0.781149	ENSG00000065328	8.2372	-1.36678	1.36678	0.128047
ENSG00000136960	ENPP2	84.8396	268.984	44.4245	50.1001	31.0411	14.0607	ENSG00000136960	82.2416	-1.31427	1.31427	0.128047
ENSG00000156802	ATAD2	60.3943	57.2589	74.2961	28.7339	22.1722	14.8418	ENSG00000156802	42.9495	-1.17209	1.17209	0.128047
ENSG00000185641	AC034236.1	2448.84	7255.9	1669.75	1556.05	1339.2	1212.34	ENSG00000185641	2580.35	-1.13994	1.13994	0.128047
ENSG00000213740	SERBP1P1	197.719	295.616	114.891	97.99	62.0823	16.4041	ENSG00000213740	130.784	-1.25723	1.25723	0.128047
ENSG00000214362	RPS3AP36	273.212	813.609	176.932	172.403	101.992	139.045	ENSG00000214362	279.532	-1.19213	1.19213	0.128047
ENSG00000188375	H3F3C	431.388	1094.58	326.29	268.183	241.677	207.786	ENSG00000188375	428.317	-1.0869	1.0869	0.134063
ENSG00000227973	PIN4P1	120.07	384.833	55.9135	66.309	53.2134	31.246	ENSG00000227973	118.597	-1.27008	1.27008	0.134063
ENSG00000228462	RPS19P7	194.125	420.786	70.4664	75.1502	68.7339	71.8657	ENSG00000228462	150.188	-1.20261	1.20261	0.134063
ENSG00000233943	AC114973.1	81.2447	161.124	37.531	33.8913	31.0411	11.7172	ENSG00000233943	59.4249	-1.26295	1.26295	0.134063
ENSG00000136950	ARPC5L	406.224	926.795	228.25	192.296	215.071	182.008	ENSG00000136950	358.44	-1.0993	1.0993	0.152719
ENSG00000235838	HSP90AB7P	135.168	276.973	87.317	72.2031	68.7339	24.9968	ENSG00000235838	110.899	-1.16785	1.16785	0.16498
ENSG00000242299	AC073861.1	232.949	585.905	100.338	101.674	115.296	85.1452	ENSG00000242299	203.551	-1.17156	1.17156	0.16498
ENSG00000137101	CD72	34.511	111.855	22.9782	12.525	13.3033	14.8418	ENSG00000137101	35.0023	-1.26625	1.26625	0.171732
ENSG00000115884	SDC1	133.011	430.107	55.1476	65.5722	66.5167	46.0878	ENSG00000115884	132.741	-1.21466	1.21466	0.18532
ENSG00000116990	MYCL	29.4782	62.5853	8.42533	1.47353	8.8689	6.24919	ENSG00000116990	19.5134	-1.2989	1.2989	0.18942
ENSG00000149636	DSN1	230.792	182.429	189.953	120.83	95.3406	77.3337	ENSG00000149636	149.446	-0.894647	0.894647	0.190056
ENSG00000135392	DNAJC14	154.581	302.274	90.3808	95.0429	55.4306	42.9632	ENSG00000135392	123.445	-1.1141	1.1141	0.191851
ENSG00000167900	TK1	20.1314	17.3108	27.5738	4.4206	0	5.46804	ENSG00000167900	12.4841	-1.28204	1.28204	0.196927
ENSG00000218472	AL590004.2	532.045	1412.83	386.799	375.014	297.108	243.718	ENSG00000218472	541.252	-1.05465	1.05465	0.196927
ENSG00000243721	RPL23AP63	1380.44	3696.53	700.068	811.917	656.298	667.101	ENSG00000243721	1318.73	-1.09205	1.09205	0.196927
ENSG00000116741	RGS2	405.505	1043.98	251.228	243.87	212.853	199.193	ENSG00000116741	392.771	-1.06358	1.06358	0.199659
ENSG00000236804	RPS3AP12	197	511.335	101.87	113.462	68.7339	95.3002	ENSG00000236804	181.284	-1.1236	1.1236	0.199659
ENSG00000028277	POU2F2	52.4855	173.108	47.4882	33.8913	24.3895	25.7779	ENSG00000028277	59.5234	-1.16199	1.16199	0.199906
ENSG00000084070	SMAP2	132.292	440.76	72.7642	67.0458	79.8201	59.3673	ENSG00000084070	142.008	-1.158	1.158	0.199906
ENSG00000168386	FILIP1L	141.639	219.714	47.4882	59.6781	46.5617	14.8418	ENSG00000168386	88.3205	-1.18669	1.18669	0.199906
ENSG00000143013	LMO4	233.668	551.283	106.466	114.199	99.7751	105.455	ENSG00000143013	201.808	-1.09874	1.09874	0.203492
ENSG00000161896	IP6K3	12.9416	82.5593	2.29782	5.15737	2.21722	1.5623	ENSG00000161896	17.7893	-1.23158	1.23158	0.229335
ENSG00000171004	HS6ST2	55.3614	83.8909	28.3397	13.9986	24.3895	16.4041	ENSG00000171004	37.064	-1.143	1.143	0.229335
ENSG00000205940	HSP90AB2P	252.362	588.568	171.57	171.667	139.685	65.6165	ENSG00000205940	231.578	-1.07296	1.07296	0.229335
ENSG00000120948	TARDBP	378.183	917.474	306.376	243.133	235.026	221.065	ENSG00000120948	383.543	-0.966202	0.966202	0.237311
ENSG00000162783	IER5	735.516	2025.37	611.985	528.262	490.006	408.541	ENSG00000162783	799.946	-0.990478	0.990478	0.237311
ENSG00000164045	CDC25A	7.90878	18.6424	19.9144	2.2103	0	2.34345	ENSG00000164045	8.50323	-1.22583	1.22583	0.237311
ENSG00000176890	TYMS	121.508	99.8701	110.295	49.3634	44.3445	60.9296	ENSG00000176890	81.0517	-0.910882	0.910882	0.237311
ENSG00000254087	LYN	60.3943	227.704	30.6376	34.628	28.8239	24.9968	ENSG00000254087	67.8641	-1.17722	1.17722	0.237311
ENSG00000241506	PSMC1P1	162.489	360.864	168.507	125.25	88.689	22.6533	ENSG00000241506	154.742	-1.1075	1.1075	0.239813
ENSG00000146677	AC004453.1	307.004	821.598	124.848	164.299	148.554	126.546	ENSG00000146677	282.142	-1.09345	1.09345	0.243363
ENSG00000128692	EIF2S2P4	318.508	458.071	147.826	139.249	150.771	116.391	ENSG00000128692	221.803	-0.959264	0.959264	0.252386
ENSG00000106993	CDC37L1	121.508	253.004	83.4873	70.7296	66.5167	45.3066	ENSG00000106993	106.759	-1.02034	1.02034	0.252633
ENSG00000123360	PDE1B	15.0986	46.6061	5.36157	4.4206	2.21722	1.5623	ENSG00000123360	12.5444	-1.21075	1.21075	0.252633
ENSG00000185811	IKZF1	14.3796	47.9377	6.12751	2.2103	4.43445	3.1246	ENSG00000185811	13.0357	-1.21359	1.21359	0.252633
ENSG00000159228	CBR1	83.4016	54.5957	90.3808	124.514	139.685	232.782	ENSG00000159228	120.893	0.921081	0.921081	0.26625
ENSG00000175130	MARCKSL1	110.004	292.952	62.807	49.3634	68.7339	49.2124	ENSG00000175130	105.512	-1.07345	1.07345	0.269422
ENSG00000142864	SERBP1	2140.4	4042.74	1206.35	1323.23	1164.04	819.425	ENSG00000142864	1782.7	-0.94066	0.94066	0.272938
ENSG00000149485	FADS1	276.088	226.372	305.61	142.933	179.595	90.6133	ENSG00000149485	203.535	-0.845793	0.845793	0.273411
ENSG00000146263	MMS22L	138.763	133.16	124.848	75.887	73.1684	42.9632	ENSG00000146263	98.1316	-0.887084	0.887084	0.275716
ENSG00000173020	GRK2	340.077	1038.65	241.271	204.821	212.853	232.001	ENSG00000173020	378.279	-1.00468	1.00468	0.294941
ENSG00000177565	TBL1XR1	440.016	1043.98	280.334	278.498	277.153	192.163	ENSG00000177565	418.69	-0.972626	0.972626	0.294941
ENSG00000236929	AC112498.1	616.885	1548.65	252.76	341.123	325.932	250.749	ENSG00000236929	556.017	-1.03655	1.03655	0.294941
ENSG00000075539	FRYL	290.468	727.055	210.633	221.03	157.423	139.826	ENSG00000075539	291.072	-0.967125	0.967125	0.309434
ENSG00000100906	NFKBIA	831.141	2223.78	488.669	521.631	554.306	379.638	ENSG00000100906	833.193	-0.987253	0.987253	0.309434
ENSG00000111252	SH2B3	47.4527	114.518	40.5948	31.681	17.7378	18.7476	ENSG00000111252	45.1219	-1.06969	1.06969	0.309434
ENSG00000157514	TSC22D3	386.811	432.771	554.54	719.821	718.381	972.53	ENSG00000157514	630.809	0.725147	0.725147	0.309434
ENSG00000188042	ARL4C	62.5512	195.745	36.7651	38.3119	35.4756	19.5287	ENSG00000188042	64.7297	-1.10441	1.10441	0.309434
ENSG00000232864	NUCKS1P1	87.7155	154.466	62.0411	50.1001	46.5617	15.623	ENSG00000232864	69.4179	-1.04802	1.04802	0.309434
ENSG00000116852	KIF21B	6.47082	33.29	8.42533	2.2103	2.21722	0.781149	ENSG00000116852	8.89914	-1.14882	1.14882	0.319066
ENSG00000011258	MBTD1	288.311	555.278	135.571	171.667	135.251	96.8625	ENSG00000011258	230.49	-0.976444	0.976444	0.323009
ENSG00000081189	MEF2C	156.019	548.62	163.145	151.774	113.078	70.3034	ENSG00000081189	200.49	-1.01257	1.01257	0.323009
ENSG00000128245	YWHAH	595.315	1270.35	504.754	473.004	310.411	351.517	ENSG00000128245	584.225	-0.874744	0.874744	0.323009
ENSG00000132359	RAP1GAP2	58.2374	130.497	21.4463	28.7339	22.1722	8.59264	ENSG00000132359	44.9466	-1.12199	1.12199	0.323009
ENSG00000196233	LCOR	37.3869	131.829	42.8926	27.9971	28.8239	10.9361	ENSG00000196233	46.6442	-1.09157	1.09157	0.323009
ENSG00000259781	HMGB1P6	57.5184	127.834	48.2542	37.5751	24.3895	3.1246	ENSG00000259781	49.7826	-1.12516	1.12516	0.323009
ENSG00000136213	CHST12	310.599	254.336	350.034	615.2	434.576	542.117	ENSG00000136213	417.81	0.714625	0.714625	0.329896
ENSG00000141380	SS18	382.497	933.453	227.484	263.026	181.812	205.442	ENSG00000141380	365.619	-0.960774	0.960774	0.329896
ENSG00000149428	HYOU1	498.972	1183.79	343.907	305.021	350.321	256.217	ENSG00000149428	489.705	-0.920582	0.920582	0.330632
ENSG00000178695	KCTD12	101.376	308.932	69.7004	56.731	64.2995	60.1485	ENSG00000178695	110.198	-1.0191	1.0191	0.330632
ENSG00000056586	RC3H2	411.256	689.77	323.226	296.18	197.333	228.096	ENSG00000056586	357.644	-0.822633	0.822633	0.334843
ENSG00000229326	AC069154.1	18.6935	46.6061	9.19127	7.36767	2.21722	3.90574	ENSG00000229326	14.6636	-1.14532	1.14532	0.334843
ENSG00000104738	MCM4	191.968	264.989	245.1	171.667	86.4717	84.3641	ENSG00000104738	174.093	-0.847676	0.847676	0.339786
ENSG00000125944	HNRNPR	334.326	511.335	290.291	232.081	219.505	109.361	ENSG00000125944	282.817	-0.850006	0.850006	0.339786
ENSG00000157388	CACNA1D	19.4125	46.6061	22.2122	11.7883	6.65167	3.1246	ENSG00000157388	18.2992	-1.12555	1.12555	0.339786
ENSG00000234241	AL109618.1	12.9416	27.9636	9.95721	5.15737	0	0.781149	ENSG00000234241	9.46683	-1.12988	1.12988	0.339786
ENSG00000120738	EGR1	103.533	207.73	49.0201	58.9413	48.7789	20.3099	ENSG00000120738	81.3855	-1.04061	1.04061	0.341494
ENSG00000088930	XRN2	373.15	774.992	206.038	238.712	215.071	135.139	ENSG00000088930	323.85	-0.934871	0.934871	0.355366
ENSG00000117298	ECE1	376.745	868.204	198.378	304.285	126.382	135.92	ENSG00000117298	334.986	-0.988376	0.988376	0.355366
ENSG00000169714	CNBP	382.497	830.92	332.418	272.604	288.239	187.476	ENSG00000169714	382.359	-0.860708	0.860708	0.355366
ENSG00000185989	RASA3	218.57	612.537	89.6149	126.724	110.861	103.893	ENSG00000185989	210.367	-1.01823	1.01823	0.355366
ENSG00000270442	AC008725.1	117.194	207.73	36.7651	59.6781	42.1273	14.8418	ENSG00000270442	79.7226	-1.06793	1.06793	0.355366
ENSG00000131389	SLC6A6	233.668	507.34	164.677	152.511	164.075	78.1149	ENSG00000131389	216.731	-0.933888	0.933888	0.36011
ENSG00000133639	BTG1	1194.94	2681.85	1166.53	827.389	1048.75	656.946	ENSG00000133639	1262.73	-0.830928	0.830928	0.36011
ENSG00000232389	AL583856.1	58.2374	147.808	32.1694	33.8913	31.0411	6.24919	ENSG00000232389	51.566	-1.08508	1.08508	0.36011
ENSG00000090061	CCNK	266.022	587.236	132.507	181.245	119.73	105.455	ENSG00000090061	232.033	-0.959306	0.959306	0.364021
ENSG00000094804	CDC6	28.0402	13.316	27.5738	4.4206	0	9.37379	ENSG00000094804	13.7874	-1.1142	1.1142	0.367938
ENSG00000166446	CDYL2	58.2374	162.455	22.2122	28.7339	26.6067	21.091	ENSG00000166446	53.2228	-1.06382	1.06382	0.370087
ENSG00000105643	ARRDC2	39.5439	17.3108	31.4035	83.9914	50.9961	72.6469	ENSG00000105643	49.3154	0.940799	0.940799	0.378779
ENSG00000119314	PTBP3	266.741	521.988	176.166	149.564	181.812	124.984	ENSG00000119314	236.876	-0.874053	0.874053	0.378779
ENSG00000106829	TLE4	77.6498	135.823	72.7642	55.2575	37.6928	33.5894	ENSG00000106829	68.7962	-0.905664	0.905664	0.38181
ENSG00000139083	ETV6	268.898	693.765	157.017	176.087	188.464	96.8625	ENSG00000139083	263.516	-0.957384	0.957384	0.38181
ENSG00000139318	DUSP6	858.462	2113.25	512.413	547.418	607.519	392.918	ENSG00000139318	838.664	-0.913904	0.913904	0.38181
ENSG00000163710	PCOLCE2	30.9161	26.632	41.3607	56.731	66.5167	99.2059	ENSG00000163710	53.5604	0.911093	0.911093	0.38181
ENSG00000248873	SERBP1P6	35.949	70.5749	13.7869	14.7353	13.3033	2.34345	ENSG00000248873	25.1155	-1.09791	1.09791	0.38181
ENSG00000064393	HIPK2	260.99	548.62	114.891	170.193	126.382	76.5526	ENSG00000064393	216.271	-0.962957	0.962957	0.390807
ENSG00000177685	CRACR2B	29.4782	34.6217	27.5738	64.0987	46.5617	90.6133	ENSG00000177685	48.8245	0.910069	0.910069	0.390807
ENSG00000214743	MRPS5P3	40.2629	62.5853	13.021	14.7353	11.0861	7.03034	ENSG00000214743	24.7868	-1.07299	1.07299	0.390807
ENSG00000229605	RPL21P93	12.9416	43.9429	9.95721	5.15737	6.65167	1.5623	ENSG00000229605	13.3688	-1.09562	1.09562	0.390807
ENSG00000257666	CBX3P5	57.5184	109.191	35.9991	26.5236	35.4756	6.24919	ENSG00000257666	45.1595	-1.04613	1.04613	0.390807
ENSG00000077097	TOP2B	413.413	793.635	268.845	307.232	210.636	186.695	ENSG00000077097	363.409	-0.857456	0.857456	0.40137
ENSG00000109606	DHX15	179.745	380.838	164.677	142.933	117.513	89.051	ENSG00000109606	179.126	-0.849456	0.849456	0.405766
ENSG00000169813	HNRNPF	1054.74	2962.81	774.364	849.492	627.474	706.94	ENSG00000169813	1162.64	-0.890131	0.890131	0.407796
ENSG00000180574	EIF2S3B	9.34674	17.3108	12.255	3.68383	0	0	ENSG00000180574	7.0994	-1.05673	1.05673	0.413183
ENSG00000082258	CCNT2	149.548	370.185	100.338	103.884	104.21	50.7747	ENSG00000082258	146.49	-0.940446	0.940446	0.421917
ENSG00000164024	METAP1	196.281	503.346	125.614	146.617	95.3406	111.704	ENSG00000164024	196.484	-0.919617	0.919617	0.421917
ENSG00000184007	PTP4A2	1088.54	1739.07	886.957	716.874	829.242	431.975	ENSG00000184007	948.776	-0.77333	0.77333	0.42332
ENSG00000164603	BMT2	137.325	347.548	110.295	102.411	73.1684	89.051	ENSG00000164603	143.3	-0.893036	0.893036	0.438413
ENSG00000101558	VAPA	417.727	713.739	225.952	256.395	208.419	200.755	ENSG00000101558	337.164	-0.832609	0.832609	0.440049
ENSG00000153234	NR4A2	40.9818	146.476	42.8926	36.8383	26.6067	17.9664	ENSG00000153234	51.9603	-0.999694	0.999694	0.440049
ENSG00000138757	G3BP2	204.19	611.205	163.145	184.928	148.554	58.5862	ENSG00000138757	228.435	-0.952882	0.952882	0.456096
ENSG00000121579	NAA50	542.83	930.79	284.163	340.386	277.153	246.843	ENSG00000121579	437.028	-0.828694	0.828694	0.468621
ENSG00000102974	CTCF	554.333	1304.97	602.028	526.788	410.186	328.864	ENSG00000102974	621.195	-0.794657	0.794657	0.469865
ENSG00000280239	AC011498.7	27.3212	57.2589	33.7013	18.4192	6.65167	14.0607	ENSG00000280239	26.2355	-0.995839	0.995839	0.471174
ENSG00000196544	BORCS6	201.314	479.377	149.358	158.405	119.73	106.236	ENSG00000196544	202.403	-0.865025	0.865025	0.482271
ENSG00000179051	RCC2	466.618	1004.03	256.59	280.708	314.846	210.91	ENSG00000179051	422.283	-0.863996	0.863996	0.48388
ENSG00000108953	YWHAE	615.447	884.184	390.629	380.908	368.059	283.557	ENSG00000108953	487.131	-0.744073	0.744073	0.486209
ENSG00000067900	ROCK1	472.37	1002.7	303.312	362.489	303.76	133.576	ENSG00000067900	429.701	-0.883945	0.883945	0.486543
ENSG00000113387	SUB1	145.234	268.984	175.4	110.515	97.5578	108.58	ENSG00000113387	151.045	-0.750397	0.750397	0.486543
ENSG00000117676	RPS6KA1	92.7484	276.973	80.4236	60.4149	55.4306	75.7715	ENSG00000117676	106.96	-0.905608	0.905608	0.486543
ENSG00000125952	MAX	342.953	842.904	219.824	223.977	226.157	207.786	ENSG00000125952	343.934	-0.858393	0.858393	0.486543
ENSG00000149091	DGKZ	296.939	861.546	227.484	255.658	215.071	153.105	ENSG00000149091	334.967	-0.881111	0.881111	0.486543
ENSG00000188603	CLN3	47.4527	39.9481	54.3817	76.6237	86.4717	117.172	ENSG00000188603	70.3417	0.803196	0.803196	0.486543
ENSG00000215301	DDX3X	606.819	1347.58	391.395	499.528	359.19	226.533	ENSG00000215301	571.841	-0.866381	0.866381	0.486543
ENSG00000221823	PPP3R1	882.907	1949.47	671.728	705.086	470.051	594.454	ENSG00000221823	878.949	-0.80406	0.80406	0.486543
ENSG00000251066	AC026700.1	7.90878	19.974	7.65939	2.94707	0	0	ENSG00000251066	6.41488	-1.00576	1.00576	0.486543
ENSG00000260428	SCX	17.2555	11.9844	29.1057	44.9428	37.6928	62.4919	ENSG00000260428	33.9122	0.939446	0.939446	0.486543
ENSG00000064300	NGFR	34.511	46.6061	12.255	11.0515	11.0861	6.24919	ENSG00000064300	20.2932	-1.01764	1.01764	0.489408
ENSG00000074266	EED	102.814	227.704	85.0192	55.2575	77.6028	63.2731	ENSG00000074266	101.945	-0.850612	0.850612	0.489408
ENSG00000110395	CBL	56.7994	111.855	49.786	34.628	33.2584	28.9025	ENSG00000110395	52.5381	-0.880876	0.880876	0.489408
ENSG00000123374	CDK2	79.0878	69.2433	125.614	40.5222	46.5617	49.2124	ENSG00000123374	68.3736	-0.81895	0.81895	0.489408
ENSG00000125726	CD70	48.8906	81.2277	50.552	26.5236	35.4756	19.5287	ENSG00000125726	43.6997	-0.889835	0.889835	0.489408
ENSG00000137478	FCHSD2	79.8067	263.657	82.7214	64.8355	75.3856	38.2763	ENSG00000137478	100.78	-0.921093	0.921093	0.489408
ENSG00000158555	GDPD5	127.978	98.5385	199.91	254.921	201.767	343.706	ENSG00000158555	204.47	0.762985	0.762985	0.489408
ENSG00000175087	PDIK1L	40.2629	101.202	16.8507	17.6824	17.7378	16.4041	ENSG00000175087	35.0233	-1.00038	1.00038	0.489408
ENSG00000179029	TMEM107	58.2374	58.5905	64.3389	32.4177	33.2584	18.7476	ENSG00000179029	44.2651	-0.871478	0.871478	0.489408
ENSG00000240463	RPS19P3	223.603	387.496	142.465	131.144	119.73	131.233	ENSG00000240463	189.279	-0.79517	0.79517	0.489408
ENSG00000241484	ARHGAP8	24.4453	38.6165	36.7651	73.6767	59.865	70.3034	ENSG00000241484	50.612	0.836247	0.836247	0.489408
ENSG00000266028	SRGAP2	231.511	620.526	104.934	145.143	121.947	133.576	ENSG00000266028	226.273	-0.914395	0.914395	0.489408
ENSG00000127334	DYRK2	110.723	221.046	45.1904	61.8884	53.2134	39.0574	ENSG00000127334	88.5197	-0.922453	0.922453	0.49143
ENSG00000171316	CHD7	189.811	559.273	153.188	156.195	152.988	96.0813	ENSG00000171316	217.923	-0.876879	0.876879	0.49143
ENSG00000176542	USF3	30.1971	79.8961	25.276	13.2618	15.5206	18.7476	ENSG00000176542	30.4832	-0.97339	0.97339	0.49143
ENSG00000241157	AC104763.1	78.3688	186.424	48.2542	42.7325	48.7789	40.6197	ENSG00000241157	74.1964	-0.908086	0.908086	0.49143
ENSG00000242262	AC092597.1	563.68	1299.64	269.611	369.857	303.76	302.305	ENSG00000242262	518.143	-0.865837	0.865837	0.49143
ENSG00000123728	RAP2C	131.573	395.486	75.828	90.6223	99.7751	55.4616	ENSG00000123728	141.458	-0.925778	0.925778	0.494552
ENSG00000007168	PAFAH1B1	317.07	712.407	171.57	207.768	199.55	150.762	ENSG00000007168	293.188	-0.855164	0.855164	0.497539
ENSG00000122986	HVCN1	28.0402	9.32121	35.2332	38.3119	110.861	50.7747	ENSG00000122986	45.4237	0.950662	0.950662	0.497539
ENSG00000176463	SLCO3A1	186.935	479.377	92.6786	117.146	135.251	64.0542	ENSG00000176463	179.24	-0.915222	0.915222	0.497539
ENSG00000116062	MSH6	135.887	158.461	118.721	74.4134	86.4717	72.6469	ENSG00000116062	107.767	-0.712695	0.712695	0.502099
ENSG00000237307	SRRM1P3	48.8906	142.481	51.3179	40.5222	35.4756	4.68689	ENSG00000237307	53.8958	-0.989577	0.989577	0.503355
ENSG00000114648	KLHL18	37.3869	95.8753	23.7441	22.8398	11.0861	19.5287	ENSG00000114648	35.0768	-0.966843	0.966843	0.505649
ENSG00000119147	C2orf40	46.7337	49.2693	71.2323	77.3605	115.296	137.482	ENSG00000119147	82.8956	0.791686	0.791686	0.505649
ENSG00000143476	DTL	40.2629	41.2797	77.3598	13.9986	13.3033	33.5894	ENSG00000143476	36.6323	-0.935132	0.935132	0.505649
ENSG00000156983	BRPF1	110.004	242.352	57.4454	69.2561	55.4306	51.5558	ENSG00000156983	97.6739	-0.890358	0.890358	0.505649
ENSG00000272905	AC018648.1	38.1059	69.2433	21.4463	20.6295	8.8689	14.0607	ENSG00000272905	28.7258	-0.967998	0.967998	0.505649
ENSG00000132334	PTPRE	43.1388	163.787	20.6804	20.6295	35.4756	19.5287	ENSG00000132334	50.54	-0.98626	0.98626	0.505697
ENSG00000108055	SMC3	230.792	376.843	160.081	159.142	139.685	35.9329	ENSG00000108055	183.746	-0.888989	0.888989	0.511199
ENSG00000181555	SETD2	110.004	239.688	109.529	100.937	68.7339	45.3066	ENSG00000181555	112.367	-0.841416	0.841416	0.511199
ENSG00000106346	USP42	143.796	322.248	130.21	119.356	77.6028	96.0813	ENSG00000106346	148.216	-0.803761	0.803761	0.512434
ENSG00000132467	UTP3	77.6498	146.476	58.9773	46.4163	37.6928	46.8689	ENSG00000132467	69.0136	-0.840032	0.840032	0.512434
ENSG00000154518	ATP5MC3	2241.06	3588.67	1367.2	1508.16	1266.03	1206.09	ENSG00000154518	1862.87	-0.72433	0.72433	0.512434
ENSG00000166002	SMCO4	237.982	404.807	104.168	141.459	84.2545	119.516	ENSG00000166002	182.031	-0.846389	0.846389	0.512434
ENSG00000172531	PPP1CA	450.081	958.753	366.119	311.652	290.456	338.238	ENSG00000172531	452.55	-0.757528	0.757528	0.512434
ENSG00000181090	EHMT1	203.471	415.46	145.528	143.669	119.73	121.078	ENSG00000181090	191.49	-0.792978	0.792978	0.512434
ENSG00000264772	AC016876.2	683.031	1210.43	464.925	499.528	372.494	401.511	ENSG00000264772	605.319	-0.741633	0.741633	0.512434
ENSG00000012048	BRCA1	192.687	243.683	191.485	133.355	73.1684	138.263	ENSG00000012048	162.107	-0.712123	0.712123	0.51371
ENSG00000107551	RASSF4	46.0147	127.834	27.5738	27.2604	33.2584	13.2795	ENSG00000107551	45.8701	-0.95487	0.95487	0.51371
ENSG00000109220	CHIC2	60.3943	165.119	71.9983	55.2575	48.7789	25.7779	ENSG00000109220	71.2209	-0.880729	0.880729	0.51371
ENSG00000119778	ATAD2B	146.672	298.279	94.9764	107.568	88.689	54.6804	ENSG00000119778	131.811	-0.845696	0.845696	0.51371
ENSG00000278943	AC079228.1	72.617	183.761	20.6804	39.0486	35.4756	21.8722	ENSG00000278943	62.2425	-0.965758	0.965758	0.51371
ENSG00000113657	DPYSL3	293.344	428.776	78.8917	143.669	95.3406	110.923	ENSG00000113657	191.824	-0.877772	0.877772	0.51452
ENSG00000160271	RALGDS	782.969	2013.38	506.286	611.516	585.347	378.857	ENSG00000160271	813.06	-0.831363	0.831363	0.51452
ENSG00000258818	RNASE4	12.2227	7.98961	10.7231	16.9456	35.4756	38.2763	ENSG00000258818	20.2722	0.961816	0.961816	0.51452
ENSG00000032219	ARID4A	391.125	773.661	348.502	354.385	270.501	140.607	ENSG00000032219	379.797	-0.788533	0.788533	0.515049
ENSG00000055208	TAB2	205.628	436.765	132.507	115.672	115.296	149.199	ENSG00000055208	192.511	-0.804533	0.804533	0.515049
ENSG00000071243	ING3	145.953	287.626	94.9764	86.9385	113.078	43.7443	ENSG00000071243	128.719	-0.85597	0.85597	0.515049
ENSG00000089486	CDIP1	15.8176	14.6476	16.8507	29.4707	39.91	44.5255	ENSG00000089486	26.8703	0.894964	0.894964	0.515049
ENSG00000101605	MYOM1	206.347	90.5489	227.484	291.023	248.329	476.501	ENSG00000101605	256.705	0.774148	0.774148	0.515049
ENSG00000118260	CREB1	223.603	648.49	167.741	190.823	188.464	80.4583	ENSG00000118260	249.93	-0.871001	0.871001	0.515049
ENSG00000123219	CENPK	64.7082	75.9013	49.786	34.628	28.8239	27.3402	ENSG00000123219	46.8646	-0.823677	0.823677	0.515049
ENSG00000137642	SORL1	89.1535	539.299	45.9563	28.7339	33.2584	28.9025	ENSG00000137642	127.551	-0.953278	0.953278	0.515049
ENSG00000139651	ZNF740	371.713	720.397	238.973	268.183	243.895	164.822	ENSG00000139651	334.664	-0.78568	0.78568	0.515049
ENSG00000142583	SLC2A5	16.5365	11.9844	18.3825	33.1545	35.4756	45.3066	ENSG00000142583	26.8067	0.902753	0.902753	0.515049
ENSG00000144381	HSPD1	1865.75	3119.94	1208.65	1289.34	1110.83	1063.14	ENSG00000144381	1609.61	-0.711914	0.711914	0.515049
ENSG00000158092	NCK1	61.1133	119.844	46.7223	39.7854	37.6928	23.4345	ENSG00000158092	54.7654	-0.869011	0.869011	0.515049
ENSG00000162923	WDR26	705.319	1454.11	507.818	610.78	427.924	331.988	ENSG00000162923	672.99	-0.776316	0.776316	0.515049
ENSG00000165209	STRBP	155.3	322.248	122.55	128.934	88.689	78.1149	ENSG00000165209	149.306	-0.800233	0.800233	0.515049
ENSG00000168175	MAPK1IP1L	201.314	375.512	134.805	120.093	104.21	138.263	ENSG00000168175	179.033	-0.777032	0.777032	0.515049
ENSG00000181458	TMEM45A	14.3796	10.6528	22.9782	27.2604	53.2134	43.7443	ENSG00000181458	28.7048	0.913193	0.913193	0.515049
ENSG00000187446	CHP1	125.821	78.5645	163.145	175.35	257.198	240.594	ENSG00000187446	173.446	0.722349	0.722349	0.515049
ENSG00000131508	UBE2D2	605.381	1206.43	369.949	402.275	341.452	389.012	ENSG00000131508	552.417	-0.76779	0.76779	0.515805
ENSG00000117419	ERI3	17.2555	10.6528	7.65939	22.8398	26.6067	49.2124	ENSG00000117419	22.3711	0.947431	0.947431	0.515874
ENSG00000169607	CKAP2L	23.0074	26.632	20.6804	4.4206	6.65167	10.9361	ENSG00000169607	15.388	-0.971037	0.971037	0.515874
ENSG00000005483	KMT2E	870.684	1576.62	702.366	660.88	660.733	439.006	ENSG00000005483	818.381	-0.710449	0.710449	0.516658
ENSG00000135677	GNS	409.099	1295.65	316.333	339.649	208.419	379.638	ENSG00000135677	491.465	-0.844826	0.844826	0.516658
ENSG00000136527	TRA2B	300.534	731.049	262.717	245.343	246.112	171.853	ENSG00000136527	326.268	-0.777171	0.777171	0.516658
ENSG00000147905	ZCCHC7	53.9235	115.849	53.6157	30.9442	50.9961	14.8418	ENSG00000147905	53.3618	-0.892043	0.892043	0.516658
ENSG00000162997	PRORSD1P	15.8176	35.9533	26.8079	11.0515	8.8689	5.46804	ENSG00000162997	17.3279	-0.963597	0.963597	0.516658
ENSG00000163947	ARHGEF3	166.084	463.397	86.5511	125.987	88.689	93.7379	ENSG00000163947	170.741	-0.876975	0.876975	0.516658
ENSG00000127824	TUBA4A	715.385	1506.04	610.453	461.953	419.055	645.229	ENSG00000127824	726.353	-0.737433	0.737433	0.516962
ENSG00000178691	SUZ12	235.106	424.781	271.908	203.348	197.333	120.297	ENSG00000178691	242.129	-0.710452	0.710452	0.521916
ENSG00000137309	HMGA1	341.515	695.096	224.42	195.243	252.764	206.223	ENSG00000137309	319.21	-0.767942	0.767942	0.527076
ENSG00000124126	PREX1	150.986	496.688	86.5511	80.3076	150.771	74.2092	ENSG00000124126	173.252	-0.8952	0.8952	0.529007
ENSG00000018510	AGPS	54.6425	66.5801	52.8498	25.7868	39.91	19.5287	ENSG00000018510	43.2163	-0.829191	0.829191	0.5302
ENSG00000260877	AP005233.2	15.8176	10.6528	9.19127	17.6824	35.4756	46.0878	ENSG00000260877	22.4846	0.936337	0.936337	0.5302
ENSG00000048740	CELF2	218.57	575.252	127.146	173.14	137.468	110.923	ENSG00000048740	223.75	-0.842971	0.842971	0.531927
ENSG00000112118	MCM3	143.796	143.813	110.295	72.9399	62.0823	87.4887	ENSG00000112118	103.403	-0.696654	0.696654	0.531927
ENSG00000089902	RCOR1	76.9308	213.056	67.4026	75.1502	39.91	39.8386	ENSG00000089902	85.3814	-0.85936	0.85936	0.5361
ENSG00000092148	HECTD1	404.067	773.661	268.079	285.865	301.542	142.169	ENSG00000092148	362.564	-0.786164	0.786164	0.5361
ENSG00000141576	RNF157	94.1863	169.113	98.8061	75.1502	62.0823	53.1181	ENSG00000141576	92.0761	-0.747453	0.747453	0.5361
ENSG00000142634	EFHD2	188.373	655.148	163.911	157.668	181.812	124.203	ENSG00000142634	245.186	-0.840234	0.840234	0.5361
ENSG00000146535	GNA12	69.0221	69.2433	51.3179	91.3591	137.468	117.172	ENSG00000146535	89.2638	0.71787	0.71787	0.5361
ENSG00000151702	FLI1	6.47082	29.2952	20.6804	5.89413	4.43445	3.1246	ENSG00000151702	11.6499	-0.970321	0.970321	0.5361
ENSG00000163349	HIPK1	287.592	739.039	174.634	207.768	210.636	154.667	ENSG00000163349	295.723	-0.818692	0.818692	0.5361
ENSG00000168310	IRF2	49.6096	186.424	45.9563	52.3104	37.6928	11.7172	ENSG00000168310	63.9518	-0.933775	0.933775	0.5361
ENSG00000168961	LGALS9	20.1314	17.3108	16.0847	33.1545	39.91	49.2124	ENSG00000168961	29.3006	0.864968	0.864968	0.5361
ENSG00000170852	KBTBD2	252.362	577.915	111.061	169.456	128.599	132.014	ENSG00000170852	228.568	-0.839738	0.839738	0.5361
ENSG00000253276	CCDC71L	39.5439	97.2069	28.3397	16.9456	31.0411	18.7476	ENSG00000253276	38.6375	-0.903177	0.903177	0.5361
ENSG00000279307	AC012065.5	8.62776	31.9584	4.59563	2.94707	2.21722	2.34345	ENSG00000279307	8.7816	-0.95811	0.95811	0.5361
ENSG00000105325	FZR1	60.3943	65.2485	91.1467	117.883	124.165	141.388	ENSG00000105325	100.037	0.695439	0.695439	0.543673
ENSG00000129559	NEDD8	411.975	752.355	316.333	274.814	257.198	299.18	ENSG00000129559	385.309	-0.698778	0.698778	0.543673
ENSG00000149269	PAK1	102.095	206.398	65.1048	66.309	59.865	52.337	ENSG00000149269	92.0182	-0.810767	0.810767	0.543673
ENSG00000169032	MAP2K1	69.0221	165.119	35.2332	31.681	46.5617	35.1517	ENSG00000169032	63.7947	-0.880177	0.880177	0.543673
ENSG00000167670	CHAF1A	89.8725	133.16	111.061	78.834	28.8239	57.0239	ENSG00000167670	83.1293	-0.772981	0.772981	0.546987
ENSG00000176208	ATAD5	18.6935	33.29	46.7223	16.9456	11.0861	7.03034	ENSG00000176208	22.2946	-0.928753	0.928753	0.546987
ENSG00000072518	MARK2	363.804	524.651	323.226	262.289	277.153	185.913	ENSG00000072518	322.839	-0.646394	0.646394	0.552605
ENSG00000100644	HIF1A	153.143	488.698	137.869	134.828	104.21	129.671	ENSG00000100644	191.403	-0.814185	0.814185	0.552605
ENSG00000106003	LFNG	90.5914	283.631	56.6795	49.3634	75.3856	60.1485	ENSG00000106003	102.633	-0.868275	0.868275	0.552605
ENSG00000113300	CNOT6	181.902	376.843	151.656	128.934	150.771	93.7379	ENSG00000113300	180.641	-0.75363	0.75363	0.552605
ENSG00000230629	RPS23P8	42.4198	106.528	56.6795	46.4163	22.1722	14.8418	ENSG00000230629	48.1763	-0.879578	0.879578	0.552605
ENSG00000241878	PISD	214.975	527.314	98.8061	141.459	135.251	106.236	ENSG00000241878	204.007	-0.838688	0.838688	0.552605
ENSG00000139734	DIAPH3	32.3541	27.9636	62.807	21.3662	17.7378	10.9361	ENSG00000139734	28.8608	-0.893218	0.893218	0.552941
ENSG00000122257	RBBP6	543.549	893.505	425.862	419.957	330.366	336.675	ENSG00000122257	491.652	-0.663711	0.663711	0.557695
ENSG00000104435	STMN2	16.5365	27.9636	14.5528	8.10443	6.65167	1.5623	ENSG00000104435	12.5619	-0.951027	0.951027	0.558661
ENSG00000108389	MTMR4	176.15	382.17	146.294	117.883	141.902	113.267	ENSG00000108389	179.611	-0.743636	0.743636	0.558661
ENSG00000135916	ITM2C	406.943	1255.7	258.887	353.648	299.325	245.281	ENSG00000135916	469.964	-0.823425	0.823425	0.558661
ENSG00000140557	ST8SIA2	48.8906	51.9325	69.7004	79.5708	124.165	112.485	ENSG00000140557	81.1241	0.721158	0.721158	0.558661
ENSG00000141664	ZCCHC2	34.511	139.818	59.7432	31.681	44.3445	23.4345	ENSG00000141664	55.5887	-0.872952	0.872952	0.558661
ENSG00000152253	SPC25	15.8176	6.65801	14.5528	2.94707	2.21722	2.34345	ENSG00000152253	7.42269	-0.944805	0.944805	0.558661
ENSG00000157193	LRP8	79.8067	71.9065	98.0402	44.206	55.4306	36.714	ENSG00000157193	64.3507	-0.739246	0.739246	0.558661
ENSG00000177733	HNRNPA0	608.976	1300.98	358.459	450.164	390.231	328.083	ENSG00000177733	572.815	-0.76339	0.76339	0.558661
ENSG00000180189	HMGB1P14	66.1461	123.839	31.4035	39.0486	13.3033	34.3706	ENSG00000180189	51.3519	-0.882921	0.882921	0.558661
ENSG00000230916	MTCO1P53	47.4527	142.481	22.9782	36.8383	17.7378	21.8722	ENSG00000230916	48.2268	-0.913628	0.913628	0.558661
ENSG00000125977	EIF2S2	1072.72	1768.37	785.853	671.194	736.118	738.186	ENSG00000125977	962.073	-0.652843	0.652843	0.561077
ENSG00000118971	CCND2	583.812	1002.7	217.527	341.123	239.46	306.992	ENSG00000118971	448.602	-0.789801	0.789801	0.56644
ENSG00000198604	BAZ1A	89.8725	210.393	68.9345	81.7811	31.0411	50.7747	ENSG00000198604	88.7995	-0.833175	0.833175	0.569442
ENSG00000113649	TCERG1	354.457	557.941	310.971	254.184	292.674	154.667	ENSG00000113649	320.816	-0.683239	0.683239	0.56991
ENSG00000155926	SLA	184.778	584.573	68.9345	47.8898	77.6028	57.805	ENSG00000155926	170.264	-0.940557	0.940557	0.56991
ENSG00000170234	PWWP2A	140.92	203.735	82.7214	83.2546	68.7339	72.6469	ENSG00000170234	108.669	-0.739291	0.739291	0.57275
ENSG00000189308	LIN54	67.5841	130.497	72.7642	50.1001	31.0411	51.5558	ENSG00000189308	67.2571	-0.772778	0.772778	0.572772
ENSG00000118058	KMT2A	346.548	973.401	316.333	315.336	330.366	171.072	ENSG00000118058	408.843	-0.781772	0.781772	0.574915
ENSG00000120437	ACAT2	194.844	91.8805	150.89	84.7282	59.865	91.3944	ENSG00000120437	112.267	-0.722481	0.722481	0.576397
ENSG00000125844	RRBP1	539.235	1106.56	595.901	539.313	447.879	225.752	ENSG00000125844	575.773	-0.725129	0.725129	0.576438
ENSG00000143570	SLC39A1	2094.39	3709.84	1527.28	1721.82	1215.04	1283.43	ENSG00000143570	1925.3	-0.674679	0.674679	0.576438
ENSG00000167173	C15orf39	3.5949	5.32641	6.89345	17.6824	17.7378	17.1853	ENSG00000167173	11.4034	0.937561	0.937561	0.576438
ENSG00000105605	CACNG7	9.34674	45.2745	5.36157	2.94707	8.8689	0.781149	ENSG00000105605	12.0966	-0.928582	0.928582	0.577671
ENSG00000162032	SPSB3	101.376	103.865	111.061	153.247	161.857	203.88	ENSG00000162032	139.214	0.626437	0.626437	0.577671
ENSG00000172602	RND1	20.8504	79.8961	9.95721	11.0515	13.3033	9.37379	ENSG00000172602	24.0721	-0.933478	0.933478	0.577671
ENSG00000099194	SCD	698.848	504.677	497.094	283.655	321.497	446.036	ENSG00000099194	458.635	-0.609339	0.609339	0.57861
ENSG00000131236	CAP1	281.121	647.159	219.059	219.556	203.985	186.695	ENSG00000131236	292.929	-0.733618	0.733618	0.57861
ENSG00000133083	DCLK1	20.8504	29.2952	13.021	6.6309	11.0861	2.34345	ENSG00000133083	13.8712	-0.933545	0.933545	0.57861
ENSG00000165637	VDAC2	181.902	575.252	135.571	134.828	157.423	132.795	ENSG00000165637	219.629	-0.805028	0.805028	0.57861
ENSG00000173889	PHC3	217.851	572.589	175.4	171.667	199.55	110.923	ENSG00000173889	241.33	-0.779824	0.779824	0.57861
ENSG00000186806	VSIG10L	10.7847	6.65801	10.7231	24.3133	17.7378	34.3706	ENSG00000186806	17.4312	0.906374	0.906374	0.57861
ENSG00000253250	C8orf88	23.7263	29.2952	21.4463	10.3147	2.21722	10.9361	ENSG00000253250	16.3227	-0.914852	0.914852	0.57861
ENSG00000184900	SUMO3	1665.88	2625.92	1173.42	1162.62	1090.87	1032.68	ENSG00000184900	1458.56	-0.635169	0.635169	0.581151
ENSG00000114423	CBLB	101.376	283.631	52.0839	69.2561	57.6478	64.0542	ENSG00000114423	104.675	-0.841343	0.841343	0.584363
ENSG00000231228	AC091874.1	63.2702	175.771	15.3188	27.2604	33.2584	31.246	ENSG00000231228	57.6875	-0.904175	0.904175	0.584363
ENSG00000063245	EPN1	894.411	1486.07	301.014	485.529	283.805	528.838	ENSG00000063245	663.277	-0.793419	0.793419	0.585325
ENSG00000135387	CAPRIN1	457.99	1111.89	407.48	438.376	321.497	304.648	ENSG00000135387	506.98	-0.723694	0.723694	0.585325
ENSG00000109919	MTCH2	862.776	1243.72	540.753	614.463	467.834	472.595	ENSG00000109919	700.356	-0.653805	0.653805	0.586658
ENSG00000138764	CCNG2	71.898	94.5437	43.6585	42.7325	35.4756	21.8722	ENSG00000138764	51.6967	-0.801297	0.801297	0.586658
ENSG00000159167	STC1	32.3541	47.9377	16.0847	18.4192	8.8689	3.90574	ENSG00000159167	21.2617	-0.91623	0.91623	0.586658
ENSG00000138623	SEMA7A	98.5002	201.072	55.9135	57.4678	68.7339	43.7443	ENSG00000138623	87.572	-0.80169	0.80169	0.591645
ENSG00000138668	HNRNPD	396.158	502.014	378.374	306.495	219.505	281.214	ENSG00000138668	347.293	-0.578861	0.578861	0.592719
ENSG00000169410	PTPN9	74.7739	175.771	52.8498	48.6266	46.5617	47.6501	ENSG00000169410	74.3723	-0.801175	0.801175	0.592719
ENSG00000171843	MLLT3	95.6243	222.378	85.0192	89.8855	66.5167	21.091	ENSG00000171843	96.7524	-0.838273	0.838273	0.592719
ENSG00000205795	CYS1	7.1898	11.9844	9.95721	11.0515	48.7789	28.1214	ENSG00000205795	19.5139	0.908803	0.908803	0.592719
ENSG00000213626	LBH	474.527	1038.65	459.563	377.224	441.228	299.961	ENSG00000213626	515.192	-0.685266	0.685266	0.592719
ENSG00000250332	AC010460.3	17.9745	11.9844	14.5528	6.6309	2.21722	0	ENSG00000250332	8.89331	-0.918306	0.918306	0.592719
ENSG00000053254	FOXN3	152.424	274.31	49.0201	86.9385	66.5167	61.7108	ENSG00000053254	115.153	-0.820392	0.820392	0.593495
ENSG00000065413	ANKRD44	227.198	583.242	129.444	153.984	157.423	148.418	ENSG00000065413	233.285	-0.782441	0.782441	0.593495
ENSG00000069345	DNAJA2	153.143	319.584	172.336	145.143	117.513	96.0813	ENSG00000069345	167.3	-0.693054	0.693054	0.593495
ENSG00000074842	MYDGF	42.4198	42.6113	45.9563	67.7825	90.9062	80.4583	ENSG00000074842	61.6891	0.701359	0.701359	0.593495
ENSG00000108094	CUL2	30.9161	66.5801	15.3188	21.3662	6.65167	8.59264	ENSG00000108094	24.9043	-0.906215	0.906215	0.593495
ENSG00000115875	SRSF7	306.285	585.905	301.014	241.659	188.464	263.247	ENSG00000115875	314.429	-0.655588	0.655588	0.593495
ENSG00000134954	ETS1	96.3433	290.289	58.9773	70.7296	82.0373	44.5255	ENSG00000134954	107.15	-0.835638	0.835638	0.593495
ENSG00000145860	RNF145	1340.18	3844.33	1021	1296.71	1033.23	857.702	ENSG00000145860	1565.52	-0.753648	0.753648	0.593495
ENSG00000153147	SMARCA5	179.026	338.227	171.57	152.511	141.902	85.1452	ENSG00000153147	178.064	-0.705767	0.705767	0.593495
ENSG00000160606	TLCD1	1.43796	3.99481	3.06376	11.7883	11.0861	13.2795	ENSG00000160606	7.44174	0.920438	0.920438	0.593495
ENSG00000162613	FUBP1	394.001	701.754	352.332	314.599	305.977	234.345	ENSG00000162613	383.835	-0.649233	0.649233	0.593495
ENSG00000171206	TRIM8	31.6351	66.5801	13.7869	11.7883	17.7378	11.7172	ENSG00000171206	25.5409	-0.892057	0.892057	0.593495
ENSG00000171310	CHST11	84.1206	158.461	58.2114	46.4163	53.2134	51.5558	ENSG00000171310	75.3297	-0.763824	0.763824	0.593495
ENSG00000175866	BAIAP2	35.23	23.9688	37.531	48.6266	62.0823	82.8018	ENSG00000175866	48.3734	0.76635	0.76635	0.593495
ENSG00000198911	SREBF2	346.548	817.604	303.312	282.182	290.456	230.439	ENSG00000198911	378.423	-0.710463	0.710463	0.593495
ENSG00000232027	AL671986.1	9.34674	22.6372	5.36157	4.4206	0	0.781149	ENSG00000232027	7.09122	-0.890257	0.890257	0.593495
ENSG00000256075	AC008033.1	6.47082	17.3108	6.89345	2.2103	2.21722	0	ENSG00000256075	5.85044	-0.883176	0.883176	0.593495
ENSG00000112182	BACH2	35.949	135.823	17.6166	21.3662	31.0411	16.4041	ENSG00000112182	43.0334	-0.892693	0.892693	0.595342
ENSG00000182185	RAD51B	16.5365	78.5645	15.3188	13.2618	13.3033	9.37379	ENSG00000182185	24.3931	-0.905922	0.905922	0.595342
ENSG00000090060	PAPOLA	289.749	516.662	238.207	217.346	223.94	162.479	ENSG00000090060	274.73	-0.665831	0.665831	0.601143
ENSG00000145375	SPATA5	43.1388	38.6165	32.1694	19.8927	19.955	11.7172	ENSG00000145375	27.5816	-0.827936	0.827936	0.601922
ENSG00000157322	CLEC18A	645.644	608.542	502.456	996.108	698.426	990.497	ENSG00000157322	740.279	0.553307	0.553307	0.601922
ENSG00000197070	ARRDC1	61.8323	54.5957	92.6786	107.568	124.165	136.701	ENSG00000197070	96.2567	0.675277	0.675277	0.601922
ENSG00000006451	RALA	267.46	446.087	158.549	170.193	181.812	128.108	ENSG00000006451	225.368	-0.702953	0.702953	0.60363
ENSG00000064687	ABCA7	46.7337	26.632	74.2961	106.831	93.1234	86.7075	ENSG00000064687	72.3873	0.740211	0.740211	0.60363
ENSG00000119707	RBM25	1233.77	1874.9	884.66	1005.69	787.114	549.929	ENSG00000119707	1056.01	-0.652262	0.652262	0.60363
ENSG00000124795	DEK	221.446	356.869	199.91	181.245	166.292	98.4248	ENSG00000124795	204.031	-0.6721	0.6721	0.60363
ENSG00000126698	DNAJC8	132.292	247.678	139.401	97.2532	128.599	33.5894	ENSG00000126698	129.802	-0.775204	0.775204	0.60363
ENSG00000144635	DYNC1LI1	92.7484	203.735	62.0411	72.2031	64.2995	32.0271	ENSG00000144635	87.8424	-0.80012	0.80012	0.60363
ENSG00000145147	SLIT2	17.9745	49.2693	13.7869	12.525	6.65167	6.24919	ENSG00000145147	17.7428	-0.897776	0.897776	0.60363
ENSG00000146676	PURB	314.194	603.216	161.613	183.455	212.853	170.29	ENSG00000146676	274.27	-0.736032	0.736032	0.60363
ENSG00000150347	ARID5B	44.5767	101.202	31.4035	28.7339	31.0411	17.9664	ENSG00000150347	42.4872	-0.830463	0.830463	0.60363
ENSG00000152601	MBNL1	691.658	1553.98	503.222	584.993	478.92	445.255	ENSG00000152601	709.671	-0.703089	0.703089	0.60363
ENSG00000163811	WDR43	229.355	394.154	243.569	201.874	177.378	136.701	ENSG00000163811	230.505	-0.63815	0.63815	0.60363
ENSG00000165272	AQP3	0	5.32641	0.765939	6.6309	13.3033	14.0607	ENSG00000165272	6.68121	0.874659	0.874659	0.60363
ENSG00000169554	ZEB2	135.887	275.642	102.636	127.461	77.6028	44.5255	ENSG00000169554	127.292	-0.777947	0.777947	0.60363
ENSG00000175063	UBE2C	69.0221	41.2797	79.6577	96.5164	133.033	115.61	ENSG00000175063	89.1865	0.688613	0.688613	0.60363
ENSG00000183117	CSMD1	24.4453	75.9013	12.255	5.89413	17.7378	14.0607	ENSG00000183117	25.049	-0.898865	0.898865	0.60363
ENSG00000183421	RIPK4	126.54	111.855	130.976	166.509	184.03	250.749	ENSG00000183421	161.776	0.612209	0.612209	0.60363
ENSG00000272953	AC092171.4	7.90878	7.98961	7.65939	22.8398	15.5206	25.7779	ENSG00000272953	14.616	0.890845	0.890845	0.60363
ENSG00000138175	ARL3	183.34	276.973	124.082	127.461	121.947	73.428	ENSG00000138175	151.205	-0.699758	0.699758	0.603762
ENSG00000158470	B4GALT5	138.044	372.849	128.678	108.305	104.21	118.735	ENSG00000158470	161.803	-0.738432	0.738432	0.603762
ENSG00000164190	NIPBL	685.907	1191.78	594.369	660.143	441.228	303.867	ENSG00000164190	646.216	-0.675823	0.675823	0.603762
ENSG00000070761	CFAP20	81.9637	194.414	52.8498	52.3104	46.5617	57.0239	ENSG00000070761	80.8539	-0.785664	0.785664	0.607471
ENSG00000100354	TNRC6B	452.238	784.314	346.204	361.752	345.887	166.385	ENSG00000100354	409.463	-0.699893	0.699893	0.607471
ENSG00000188322	SBK1	15.8176	70.5749	6.89345	12.525	2.21722	8.59264	ENSG00000188322	19.4368	-0.903104	0.903104	0.607471
ENSG00000008710	PKD1	159.613	137.155	111.827	186.402	221.722	249.187	ENSG00000008710	177.651	0.598038	0.598038	0.611223
ENSG00000112159	MDN1	234.387	406.139	185.357	211.452	146.337	60.9296	ENSG00000112159	207.434	-0.75355	0.75355	0.611223
ENSG00000127314	RAP1B	693.096	1627.22	417.437	568.047	456.748	416.352	ENSG00000127314	696.483	-0.729909	0.729909	0.611223
ENSG00000155849	ELMO1	28.7592	126.502	26.0419	32.4177	22.1722	11.7172	ENSG00000155849	41.2684	-0.874451	0.874451	0.611223
ENSG00000176986	SEC24C	145.953	291.621	78.8917	102.411	84.2545	72.6469	ENSG00000176986	129.296	-0.755776	0.755776	0.611223
ENSG00000177485	ZBTB33	10.0657	14.6476	11.4891	23.5765	26.6067	35.9329	ENSG00000177485	20.3864	0.848102	0.848102	0.611223
ENSG00000183199	HSP90AB3P	65.4272	166.45	67.4026	58.9413	53.2134	7.03034	ENSG00000183199	69.7442	-0.859974	0.859974	0.611223
ENSG00000196850	PPTC7	35.949	98.5385	33.7013	30.9442	17.7378	21.8722	ENSG00000196850	39.7905	-0.827865	0.827865	0.611223
ENSG00000244462	RBM12	115.037	259.662	109.529	100.2	68.7339	86.7075	ENSG00000244462	123.312	-0.717522	0.717522	0.611223
ENSG00000248988	AC093700.1	185.497	877.526	91.1467	100.937	68.7339	39.0574	ENSG00000248988	227.15	-0.872805	0.872805	0.611223
ENSG00000119953	SMNDC1	98.5002	199.74	52.0839	65.5722	66.5167	32.8083	ENSG00000119953	85.8703	-0.794613	0.794613	0.616108
ENSG00000058453	CROCC	32.3541	27.9636	35.2332	55.2575	64.2995	61.7108	ENSG00000058453	46.1364	0.72213	0.72213	0.616494
ENSG00000169239	CA5B	33.792	21.3056	20.6804	46.4163	50.9961	56.2427	ENSG00000169239	38.2389	0.764672	0.764672	0.616494
ENSG00000149480	MTA2	161.051	360.864	85.7852	96.5164	77.6028	122.64	ENSG00000149480	150.743	-0.767558	0.767558	0.61962
ENSG00000213315	AL122020.1	191.968	399.481	160.081	127.461	190.681	83.5829	ENSG00000213315	192.209	-0.724194	0.724194	0.62985
ENSG00000279759	AC118344.2	57.5184	78.5645	65.8708	114.936	82.0373	149.199	ENSG00000279759	91.3543	0.668737	0.668737	0.632104
ENSG00000112658	SRF	311.318	515.33	158.549	209.242	126.382	189.819	ENSG00000112658	251.773	-0.712756	0.712756	0.636196
ENSG00000171723	GPHN	12.9416	55.9273	9.19127	10.3147	2.21722	7.81149	ENSG00000171723	16.4006	-0.888767	0.888767	0.636196
ENSG00000180385	EMC3-AS1	71.179	94.5437	76.5939	39.7854	55.4306	42.182	ENSG00000180385	63.2858	-0.686287	0.686287	0.636196
ENSG00000078618	NRDC	113.599	165.119	129.444	86.2017	93.1234	64.0542	ENSG00000078618	108.59	-0.638289	0.638289	0.637704
ENSG00000111371	SLC38A1	7.1898	33.29	3.82969	3.68383	2.21722	2.34345	ENSG00000111371	8.75901	-0.86994	0.86994	0.637704
ENSG00000118257	NRP2	637.735	1506.04	564.497	582.782	514.396	439.006	ENSG00000118257	707.41	-0.673128	0.673128	0.637704
ENSG00000240652	AP001024.1	3172.86	8484.97	1489.75	1637.83	1254.95	1188.13	ENSG00000240652	2871.41	-0.885995	0.885995	0.637704
ENSG00000079215	SLC1A3	35.949	113.186	21.4463	28.7339	15.5206	21.091	ENSG00000079215	39.3212	-0.849162	0.849162	0.638586
ENSG00000114098	ARMC8	107.128	310.263	96.5083	78.834	117.513	58.5862	ENSG00000114098	128.139	-0.765816	0.765816	0.638586
ENSG00000241431	RPL37P6	19.4125	59.9221	10.7231	11.0515	8.8689	9.37379	ENSG00000241431	19.892	-0.87687	0.87687	0.640254
ENSG00000100246	DNAL4	63.9892	98.5385	39.8288	33.1545	37.6928	30.4648	ENSG00000100246	50.6114	-0.755596	0.755596	0.641184
ENSG00000135144	DTX1	27.3212	78.5645	11.4891	17.6824	13.3033	9.37379	ENSG00000135144	26.2891	-0.871128	0.871128	0.641184
ENSG00000073921	PICALM	871.403	2001.4	560.667	742.661	514.396	602.266	ENSG00000073921	882.132	-0.705364	0.705364	0.645961
ENSG00000072501	SMC1A	401.91	623.19	320.928	361.016	250.546	105.455	ENSG00000072501	343.841	-0.716901	0.716901	0.648207
ENSG00000130702	LAMA5	89.8725	50.6009	74.2961	96.5164	144.12	138.263	ENSG00000130702	98.9448	0.661265	0.661265	0.648207
ENSG00000169762	TAPT1	74.7739	182.429	58.9773	55.9943	59.865	40.6197	ENSG00000169762	78.7766	-0.760023	0.760023	0.648207
ENSG00000136040	PLXNC1	30.1971	113.186	13.7869	8.8412	33.2584	13.2795	ENSG00000136040	35.4249	-0.871646	0.871646	0.649955
ENSG00000242706	RPS27AP9	27.3212	57.2589	19.9144	14.7353	17.7378	10.1549	ENSG00000242706	24.5204	-0.839782	0.839782	0.649955
ENSG00000118900	UBN1	1395.54	2330.3	1348.82	1172.2	1104.18	988.153	ENSG00000118900	1389.86	-0.562004	0.562004	0.651515
ENSG00000050393	MCUR1	110.004	221.046	87.317	93.5694	79.8201	40.6197	ENSG00000050393	105.396	-0.739991	0.739991	0.65715
ENSG00000245848	CEBPA	101.376	131.829	22.9782	59.6781	15.5206	24.9968	ENSG00000245848	59.3964	-0.83978	0.83978	0.65715
ENSG00000092470	WDR76	22.2884	39.9481	30.6376	13.9986	6.65167	15.623	ENSG00000092470	21.5245	-0.829299	0.829299	0.65977
ENSG00000111432	FZD10	10.7847	33.29	7.65939	3.68383	8.8689	1.5623	ENSG00000111432	10.9749	-0.871794	0.871794	0.65977
ENSG00000135801	TAF5L	33.0731	117.181	32.9354	21.3662	31.0411	26.5591	ENSG00000135801	43.6926	-0.816453	0.816453	0.65977
ENSG00000143320	CRABP2	20.1314	15.9792	16.0847	25.7868	39.91	49.2124	ENSG00000143320	27.8508	0.795601	0.795601	0.65977
ENSG00000151474	FRMD4A	280.402	544.625	147.06	221.767	175.161	99.2059	ENSG00000151474	244.703	-0.740859	0.740859	0.65977
ENSG00000178741	COX5A	309.161	474.05	209.867	181.245	195.116	216.378	ENSG00000178741	264.303	-0.626874	0.626874	0.65977
ENSG00000207089	RNU6-921P	7.1898	38.6165	7.65939	5.89413	4.43445	2.34345	ENSG00000207089	11.0229	-0.87124	0.87124	0.65977
ENSG00000138669	PRKG2	10.0657	10.6528	9.19127	1.47353	4.43445	0.781149	ENSG00000138669	6.09982	-0.853326	0.853326	0.661403
ENSG00000151461	UPF2	289.03	561.936	137.103	191.559	179.595	147.637	ENSG00000151461	251.143	-0.72209	0.72209	0.661403
ENSG00000048052	HDAC9	35.23	95.8753	9.95721	23.5765	17.7378	3.90574	ENSG00000048052	31.0471	-0.868497	0.868497	0.661604
ENSG00000115738	ID2	153.143	513.998	134.805	57.4678	119.73	25.7779	ENSG00000115738	167.487	-0.866263	0.866263	0.661604
ENSG00000139737	SLAIN1	4.31388	21.3056	6.12751	0	4.43445	0.781149	ENSG00000139737	6.16044	-0.821742	0.821742	0.661604
ENSG00000164938	TP53INP1	48.1716	29.2952	58.2114	76.6237	73.1684	99.2059	ENSG00000164938	64.1127	0.694905	0.694905	0.661604
ENSG00000188529	SRSF10	255.238	487.366	240.505	187.139	219.505	183.57	ENSG00000188529	262.22	-0.623987	0.623987	0.661604
ENSG00000211445	GPX3	49.6096	27.9636	29.8716	42.7325	55.4306	126.546	ENSG00000211445	55.359	0.77665	0.77665	0.661604
ENSG00000077147	TM9SF3	1327.96	2629.91	1015.64	1077.89	1075.35	769.432	ENSG00000077147	1316.03	-0.641903	0.641903	0.662434
ENSG00000168758	SEMA4C	161.77	391.491	173.868	152.511	150.771	100.768	ENSG00000168758	188.53	-0.683641	0.683641	0.662434
ENSG00000114770	ABCC5	184.059	648.49	124.848	162.825	144.12	154.667	ENSG00000114770	236.502	-0.765723	0.765723	0.668839
ENSG00000125354	2006-09-01	67.5841	94.5437	49.786	44.9428	24.3895	37.4952	ENSG00000125354	53.1235	-0.724305	0.724305	0.668839
ENSG00000141429	GALNT1	317.07	664.469	282.631	284.392	254.981	192.163	ENSG00000141429	332.618	-0.651746	0.651746	0.668839
ENSG00000179456	ZBTB18	232.23	583.242	234.377	209.978	195.116	188.257	ENSG00000179456	273.867	-0.66801	0.66801	0.668839
ENSG00000253369	AC131902.1	5.03286	0	0.765939	7.36767	17.7378	9.37379	ENSG00000253369	6.71301	0.839981	0.839981	0.668839
ENSG00000261278	AC009094.1	114.318	150.471	34.4673	48.6266	39.91	53.1181	ENSG00000261278	73.4851	-0.770199	0.770199	0.668839
ENSG00000145703	IQGAP2	15.8176	29.2952	12.255	7.36767	6.65167	4.68689	ENSG00000145703	12.679	-0.860663	0.860663	0.671303
ENSG00000165219	GAPVD1	128.697	272.978	99.5721	97.99	110.861	57.0239	ENSG00000165219	127.854	-0.716437	0.716437	0.671303
ENSG00000166135	HIF1AN	294.782	499.351	193.783	230.608	177.378	159.354	ENSG00000166135	259.209	-0.654831	0.654831	0.671303
ENSG00000172183	ISG20	14.3796	2.6632	9.19127	25.7868	15.5206	32.0271	ENSG00000172183	16.5948	0.85175	0.85175	0.671303
ENSG00000163877	SNIP1	40.9818	77.2329	29.8716	29.4707	17.7378	18.7476	ENSG00000163877	35.6737	-0.786925	0.786925	0.672138
ENSG00000100664	EIF5	363.804	512.667	254.292	272.604	252.764	133.576	ENSG00000100664	298.284	-0.648133	0.648133	0.672831
ENSG00000231802	AC009502.2	19.4125	37.2849	14.5528	13.2618	6.65167	3.1246	ENSG00000231802	15.7147	-0.857992	0.857992	0.673094
ENSG00000118482	PHF3	232.23	382.17	191.485	199.664	168.509	82.0206	ENSG00000118482	209.346	-0.678713	0.678713	0.675714
ENSG00000079335	CDC14A	10.0657	35.9533	4.59563	2.94707	6.65167	3.1246	ENSG00000079335	10.5563	-0.85538	0.85538	0.67909
ENSG00000081019	RSBN1	182.621	569.926	121.784	157.668	157.423	118.735	ENSG00000081019	218.026	-0.749439	0.749439	0.67909
ENSG00000112739	PRPF4B	329.293	455.408	320.928	264.499	272.719	115.61	ENSG00000112739	293.076	-0.63922	0.63922	0.67909
ENSG00000116473	RAP1A	168.96	395.486	127.912	139.249	141.902	89.051	ENSG00000116473	177.093	-0.706546	0.706546	0.67909
ENSG00000158467	AHCYL2	17.9745	35.9533	7.65939	10.3147	2.21722	3.90574	ENSG00000158467	13.0041	-0.859909	0.859909	0.67909
ENSG00000182944	EWSR1	354.457	812.277	179.996	245.343	279.37	171.072	ENSG00000182944	340.419	-0.728817	0.728817	0.67909
ENSG00000187147	RNF220	354.457	608.542	235.909	229.871	250.546	228.096	ENSG00000187147	317.904	-0.633523	0.633523	0.67909
ENSG00000140931	CMTM3	81.2447	62.5853	68.9345	84.7282	110.861	176.54	ENSG00000140931	97.4823	0.660373	0.660373	0.680872
ENSG00000142327	RNPEPL1	106.409	91.8805	123.316	152.511	166.292	191.382	ENSG00000142327	138.632	0.575751	0.575751	0.680872
ENSG00000170873	MTSS1	13.6606	41.2797	10.7231	7.36767	11.0861	2.34345	ENSG00000170873	14.4101	-0.857043	0.857043	0.680872
ENSG00000179833	SERTAD2	175.431	420.786	121.018	135.565	141.902	103.893	ENSG00000179833	183.099	-0.708165	0.708165	0.680872
ENSG00000185591	SP1	137.325	255.668	85.7852	106.831	79.8201	68.7411	ENSG00000185591	122.362	-0.701107	0.701107	0.680872
ENSG00000185728	YTHDF3	429.95	1058.62	333.949	377.961	339.235	297.618	ENSG00000185728	472.89	-0.677954	0.677954	0.680872
ENSG00000187954	CYHR1	103.533	79.8961	117.955	142.933	155.206	189.038	ENSG00000187954	131.427	0.592123	0.592123	0.680872
ENSG00000205542	TMSB4X	17.2555	13.316	6.89345	3.68383	4.43445	1.5623	ENSG00000205542	7.85759	-0.85081	0.85081	0.680872
ENSG00000275632	AL035461.2	29.4782	38.6165	26.8079	15.4721	8.8689	15.623	ENSG00000275632	22.4777	-0.798218	0.798218	0.680872
ENSG00000139547	RDH16	5.75184	1.3316	3.06376	12.525	13.3033	13.2795	ENSG00000139547	8.20918	0.852127	0.852127	0.684357
ENSG00000175198	PCCA	34.511	35.9533	24.51	11.0515	8.8689	19.5287	ENSG00000175198	22.4039	-0.803899	0.803899	0.684357
ENSG00000177051	FBXO46	70.46	179.766	71.9983	67.7825	48.7789	48.4312	ENSG00000177051	81.2029	-0.72085	0.72085	0.684357
ENSG00000007944	MYLIP	37.3869	103.865	17.6166	20.6295	31.0411	12.4984	ENSG00000007944	37.1729	-0.825736	0.825736	0.684402
ENSG00000235137	HSP90AB6P	40.2629	37.2849	19.9144	19.8927	13.3033	6.24919	ENSG00000235137	22.8179	-0.819913	0.819913	0.68663
ENSG00000258427	RBM8B	46.7337	98.5385	52.8498	36.8383	37.6928	27.3402	ENSG00000258427	49.9989	-0.725857	0.725857	0.68663
ENSG00000127603	MACF1	926.046	1880.22	953.594	973.269	767.159	481.969	ENSG00000127603	997.043	-0.632394	0.632394	0.686849
ENSG00000119397	CNTRL	42.4198	134.492	57.4454	39.0486	50.9961	22.6533	ENSG00000119397	57.8425	-0.766491	0.766491	0.68718
ENSG00000198053	SIRPA	902.32	4354.34	481.776	476.688	476.703	388.231	ENSG00000198053	1180.01	-0.838131	0.838131	0.690383
ENSG00000234545	FAM133B	129.416	119.844	125.614	92.0958	82.0373	49.9935	ENSG00000234545	99.8335	-0.628739	0.628739	0.692599
ENSG00000120075	HOXB5	49.6096	35.9533	54.3817	72.2031	79.8201	93.7379	ENSG00000120075	64.2843	0.655275	0.655275	0.693369
ENSG00000009790	TRAF3IP3	7.1898	19.974	6.12751	2.94707	2.21722	1.5623	ENSG00000009790	6.66965	-0.831131	0.831131	0.693888
ENSG00000156860	FBRS	195.562	511.335	141.699	165.772	152.988	132.795	ENSG00000156860	216.692	-0.703588	0.703588	0.693888
ENSG00000017797	RALBP1	200.595	318.253	210.633	189.349	155.206	76.5526	ENSG00000017797	191.765	-0.649549	0.649549	0.694483
ENSG00000070366	SMG6	237.982	331.569	163.911	179.771	133.033	128.89	ENSG00000070366	195.859	-0.609148	0.609148	0.694483
ENSG00000070614	NDST1	308.442	596.558	245.1	249.764	226.157	206.223	ENSG00000070614	305.374	-0.625677	0.625677	0.694483
ENSG00000095951	HIVEP1	93.4674	231.699	46.7223	60.4149	70.9512	47.6501	ENSG00000095951	91.8174	-0.7575	0.7575	0.694483
ENSG00000100330	MTMR3	78.3688	197.077	55.1476	66.309	53.2134	43.7443	ENSG00000100330	82.31	-0.740701	0.740701	0.694483
ENSG00000105011	ASF1B	42.4198	25.3004	27.5738	10.3147	19.955	14.0607	ENSG00000105011	23.2707	-0.789926	0.789926	0.694483
ENSG00000117713	ARID1A	202.033	466.061	130.976	133.355	166.292	133.576	ENSG00000117713	205.382	-0.691969	0.691969	0.694483
ENSG00000118007	STAG1	76.9308	161.124	73.5301	75.1502	53.2134	30.4648	ENSG00000118007	78.4022	-0.725273	0.725273	0.694483
ENSG00000120451	SNX19	86.2776	57.2589	80.4236	111.252	106.427	155.449	ENSG00000120451	99.5145	0.617863	0.617863	0.694483
ENSG00000121716	PILRB	142.358	122.507	163.911	191.559	230.591	240.594	ENSG00000121716	181.92	0.546723	0.546723	0.694483
ENSG00000139718	SETD1B	304.128	608.542	205.272	285.129	164.075	165.604	ENSG00000139718	288.791	-0.679346	0.679346	0.694483
ENSG00000152217	SETBP1	13.6606	38.6165	6.12751	7.36767	6.65167	2.34345	ENSG00000152217	12.4612	-0.842132	0.842132	0.694483
ENSG00000164086	DUSP7	74.7739	225.041	42.1266	41.9957	70.9512	45.3066	ENSG00000164086	83.3658	-0.776954	0.776954	0.694483
ENSG00000169375	SIN3A	53.2045	102.533	61.2751	53.0472	35.4756	16.4041	ENSG00000169375	53.6566	-0.752293	0.752293	0.694483
ENSG00000171951	SCG2	22.2884	19.974	23.7441	5.15737	17.7378	3.90574	ENSG00000171951	15.4679	-0.834403	0.834403	0.694483
ENSG00000174469	CNTNAP2	11.5037	39.9481	3.82969	5.15737	6.65167	2.34345	ENSG00000174469	11.5723	-0.837293	0.837293	0.694483
ENSG00000182378	PLCXD1	13.6606	17.3108	17.6166	5.89413	0	7.03034	ENSG00000182378	10.2521	-0.846958	0.846958	0.694483
ENSG00000198689	SLC9A6	83.4016	109.191	58.2114	48.6266	37.6928	50.7747	ENSG00000198689	64.6497	-0.67299	0.67299	0.694483
ENSG00000237984	PTENP1	5.03286	23.9688	12.255	4.4206	0	3.90574	ENSG00000237984	8.26384	-0.834728	0.834728	0.694483
ENSG00000065548	ZC3H15	1042.52	1472.75	868.575	842.124	784.897	574.926	ENSG00000065548	930.966	-0.545479	0.545479	0.697678
ENSG00000070018	LRP6	46.7337	123.839	31.4035	46.4163	24.3895	14.0607	ENSG00000070018	47.8071	-0.797556	0.797556	0.697678
ENSG00000170382	LRRN2	12.9416	13.316	20.6804	27.9971	42.1273	33.5894	ENSG00000170382	25.1086	0.771346	0.771346	0.697678
ENSG00000104518	GSDMD	15.0986	14.6476	28.3397	32.4177	37.6928	53.1181	ENSG00000104518	30.2191	0.763037	0.763037	0.698149
ENSG00000225200	AC246787.1	74.0549	150.471	62.807	71.4664	46.5617	17.9664	ENSG00000225200	70.5546	-0.759821	0.759821	0.69862
ENSG00000154874	CCDC144B	66.1461	86.5541	62.0411	32.4177	59.865	28.1214	ENSG00000154874	55.8576	-0.693524	0.693524	0.701986
ENSG00000198783	ZNF830	93.4674	135.823	68.1686	66.309	64.2995	29.6837	ENSG00000198783	76.2919	-0.698394	0.698394	0.701986
ENSG00000002919	SNX11	122.946	207.73	101.87	68.5193	95.3406	89.051	ENSG00000002919	114.243	-0.637918	0.637918	0.702565
ENSG00000076201	PTPN23	25.8833	13.316	19.9144	40.5222	35.4756	45.3066	ENSG00000076201	30.0697	0.744808	0.744808	0.702565
ENSG00000146247	PHIP	278.245	478.045	222.888	250.501	179.595	151.543	ENSG00000146247	260.136	-0.620488	0.620488	0.702565
ENSG00000154277	UCHL1	94.9053	34.6217	48.2542	86.2017	73.1684	192.163	ENSG00000154277	88.219	0.731612	0.731612	0.702565
ENSG00000154822	PLCL2	21.5694	37.2849	24.51	8.10443	15.5206	12.4984	ENSG00000154822	19.9146	-0.7984	0.7984	0.702565
ENSG00000176022	B3GALT6	18.6935	13.316	10.7231	19.1559	37.6928	42.182	ENSG00000176022	23.6272	0.788652	0.788652	0.702565
ENSG00000224411	HSP90AA2P	141.639	282.3	81.9555	93.5694	97.5578	81.2395	ENSG00000224411	129.71	-0.692567	0.692567	0.702565
ENSG00000102054	RBBP7	463.742	878.857	372.246	376.488	343.67	324.958	ENSG00000102054	459.993	-0.60152	0.60152	0.704868
ENSG00000171940	ZNF217	56.0804	125.171	51.3179	44.206	37.6928	37.4952	ENSG00000171940	58.6605	-0.711666	0.711666	0.706896
ENSG00000011009	LYPLA2	662.899	1218.42	431.224	477.425	376.928	511.653	ENSG00000011009	613.091	-0.626008	0.626008	0.707471
ENSG00000110090	CPT1A	55.3614	41.2797	62.807	98.7267	75.3856	96.0813	ENSG00000110090	71.607	0.630828	0.630828	0.707471
ENSG00000170881	RNF139	46.0147	117.181	31.4035	31.681	31.0411	28.1214	ENSG00000170881	47.5738	-0.758844	0.758844	0.707471
ENSG00000186469	GNG2	37.3869	110.523	15.3188	16.2089	28.8239	21.091	ENSG00000186469	38.2254	-0.807856	0.807856	0.707471
ENSG00000187239	FNBP1	51.0476	87.8857	52.0839	34.628	46.5617	18.7476	ENSG00000187239	48.4924	-0.7236	0.7236	0.707471
ENSG00000123338	NCKAP1L	154.581	599.221	53.6157	67.0458	70.9512	41.4009	ENSG00000123338	164.469	-0.812467	0.812467	0.709686
ENSG00000134884	ARGLU1	622.636	1227.74	593.603	645.408	490.006	312.46	ENSG00000134884	648.642	-0.624839	0.624839	0.710561
ENSG00000159842	ABR	71.179	260.994	65.1048	57.4678	73.1684	63.2731	ENSG00000159842	98.5312	-0.742755	0.742755	0.710561
ENSG00000180233	ZNRF2	63.2702	178.435	47.4882	53.0472	46.5617	41.4009	ENSG00000180233	71.7005	-0.739159	0.739159	0.710561
ENSG00000198406	BZW1P2	14.3796	30.6268	15.3188	10.3147	6.65167	0	ENSG00000198406	12.8819	-0.830208	0.830208	0.710561
ENSG00000142544	CTU1	3.5949	14.6476	7.65939	16.9456	24.3895	25.7779	ENSG00000142544	15.5025	0.819061	0.819061	0.712134
ENSG00000125386	FAM193A	127.978	182.429	88.083	99.4635	70.9512	54.6804	ENSG00000125386	103.931	-0.653901	0.653901	0.714723
ENSG00000204262	COL5A2	360.209	278.305	325.524	486.266	414.621	507.747	ENSG00000204262	395.445	0.494286	0.494286	0.714723
ENSG00000144711	IQSEC1	27.3212	18.6424	24.51	30.2074	50.9961	61.7108	ENSG00000144711	35.5647	0.731576	0.731576	0.716171
ENSG00000275888	AC132872.3	10.0657	11.9844	16.0847	3.68383	6.65167	0.781149	ENSG00000275888	8.20858	-0.822981	0.822981	0.71808
ENSG00000114784	EIF1B	127.978	312.926	81.9555	134.092	68.7339	53.8993	ENSG00000114784	129.931	-0.734368	0.734368	0.719113
ENSG00000119326	CTNNAL1	16.5365	17.3108	28.3397	11.7883	4.43445	5.46804	ENSG00000119326	13.9796	-0.818079	0.818079	0.721977
ENSG00000121274	PAPD5	179.026	470.055	134.039	144.406	150.771	130.452	ENSG00000121274	201.458	-0.682458	0.682458	0.723741
ENSG00000072110	ACTN1	1072	1543.33	719.217	638.777	809.287	684.287	ENSG00000072110	911.149	-0.559873	0.559873	0.724521
ENSG00000147894	C9orf72	50.3286	113.186	23.7441	35.3648	24.3895	23.4345	ENSG00000147894	45.0746	-0.769339	0.769339	0.725927
ENSG00000177045	SIX5	28.7592	37.2849	32.1694	47.8898	68.7339	61.7108	ENSG00000177045	46.0913	0.672667	0.672667	0.725927
ENSG00000124789	NUP153	92.0294	207.73	71.9983	70.7296	66.5167	63.2731	ENSG00000124789	95.3795	-0.682221	0.682221	0.729518
ENSG00000095787	WAC	841.925	1588.6	582.114	657.933	556.523	608.515	ENSG00000095787	805.935	-0.604977	0.604977	0.732501
ENSG00000023171	GRAMD1B	109.285	452.745	39.0629	49.3634	48.7789	37.4952	ENSG00000023171	122.788	-0.800329	0.800329	0.734581
ENSG00000107938	EDRF1	41.7008	91.8805	36.7651	25.7868	37.6928	21.8722	ENSG00000107938	42.6164	-0.732276	0.732276	0.734581
ENSG00000111875	ASF1A	40.2629	65.2485	50.552	29.4707	37.6928	8.59264	ENSG00000111875	38.6366	-0.754288	0.754288	0.734581
ENSG00000116212	LRRC42	448.643	711.075	356.162	356.595	294.891	314.022	ENSG00000116212	413.565	-0.558006	0.558006	0.734581
ENSG00000120837	NFYB	177.588	258.331	159.315	125.25	137.468	116.391	ENSG00000120837	162.391	-0.561822	0.561822	0.734581
ENSG00000130827	PLXNA3	91.3104	71.9065	87.317	140.722	88.689	182.008	ENSG00000130827	110.326	0.60978	0.60978	0.734581
ENSG00000140406	TLNRD1	95.6243	230.367	87.317	74.4134	75.3856	77.3337	ENSG00000140406	106.74	-0.670002	0.670002	0.734581
ENSG00000150316	CWC15	159.613	307.6	107.231	117.146	121.947	85.9264	ENSG00000150316	149.911	-0.654949	0.654949	0.734581
ENSG00000155090	KLF10	42.4198	57.2589	41.3607	51.5737	93.1234	107.799	ENSG00000155090	65.5892	0.665469	0.665469	0.734581
ENSG00000157107	FCHO2	79.8067	151.803	45.1904	53.0472	57.6478	30.4648	ENSG00000157107	69.6599	-0.71923	0.71923	0.734581
ENSG00000165280	VCP	834.735	1538	698.536	742.661	616.388	561.646	ENSG00000165280	831.995	-0.57709	0.57709	0.734581
ENSG00000168522	FNTA	494.658	826.925	310.205	347.017	317.063	326.52	ENSG00000168522	437.065	-0.601001	0.601001	0.734581
ENSG00000227337	RPL23AP43	12.9416	23.9688	3.82969	4.4206	0	3.90574	ENSG00000227337	8.17775	-0.807636	0.807636	0.734581
ENSG00000154127	UBASH3B	9.34674	23.9688	9.19127	5.89413	4.43445	0.781149	ENSG00000154127	8.93609	-0.81178	0.81178	0.736717
ENSG00000179031	Z73417.1	34.511	103.865	34.4673	30.2074	31.0411	19.5287	ENSG00000179031	42.2701	-0.752831	0.752831	0.736717
ENSG00000138119	MYOF	43.8578	81.2277	45.9563	32.4177	35.4756	21.8722	ENSG00000138119	43.4679	-0.704096	0.704096	0.737674
ENSG00000099904	ZDHHC8	77.6498	201.072	65.1048	50.1001	82.0373	48.4312	ENSG00000099904	87.3992	-0.704525	0.704525	0.742529
ENSG00000103126	AXIN1	191.968	503.346	106.466	147.353	137.468	134.358	ENSG00000103126	203.493	-0.699897	0.699897	0.742529
ENSG00000108510	MED13	253.081	480.708	230.548	203.348	232.809	152.324	ENSG00000108510	258.803	-0.598951	0.598951	0.742529
ENSG00000149499	EML3	18.6935	17.3108	19.9144	34.628	31.0411	45.3066	ENSG00000149499	27.8158	0.726176	0.726176	0.742529
ENSG00000160678	S100A1	89.8725	117.181	121.784	167.246	117.513	249.968	ENSG00000160678	143.927	0.602235	0.602235	0.742529
ENSG00000214182	PTMAP5	51.7665	89.2173	36.7651	26.5236	31.0411	33.5894	ENSG00000214182	44.8172	-0.707029	0.707029	0.742529
ENSG00000268439	EMG1	20.8504	15.9792	16.8507	8.8412	6.65167	3.90574	ENSG00000268439	12.1798	-0.809534	0.809534	0.742529
ENSG00000111602	TIMELESS	89.8725	101.202	74.2961	43.4692	46.5617	64.8354	ENSG00000111602	70.0394	-0.623792	0.623792	0.746494
ENSG00000166886	NAB2	53.2045	142.481	43.6585	46.4163	35.4756	35.9329	ENSG00000166886	59.5282	-0.721991	0.721991	0.746494
ENSG00000184675	AMER1	33.0731	83.8909	22.9782	18.4192	15.5206	26.5591	ENSG00000184675	33.4068	-0.765775	0.765775	0.746847
ENSG00000100911	PSME2	375.307	1340.92	182.293	231.345	164.075	152.324	ENSG00000100911	407.711	-0.808184	0.808184	0.746996
ENSG00000124784	RIOK1	117.194	175.771	84.2533	86.9385	77.6028	53.8993	ENSG00000124784	99.2765	-0.635043	0.635043	0.746996
ENSG00000173436	MINOS1	135.887	109.191	85.7852	127.461	190.681	220.284	ENSG00000173436	144.882	0.588863	0.588863	0.746996
ENSG00000239527	RPS23P7	4.31388	13.316	10.7231	2.94707	2.21722	0	ENSG00000239527	5.58622	-0.771926	0.771926	0.746996
ENSG00000047849	MAP4	436.421	719.065	342.375	353.648	337.018	250.749	ENSG00000047849	406.546	-0.570756	0.570756	0.748248
ENSG00000101489	CELF4	28.0402	53.2641	4.59563	3.68383	19.955	4.68689	ENSG00000101489	19.0376	-0.807867	0.807867	0.748248
ENSG00000103249	CLCN7	58.2374	65.2485	88.083	101.674	99.7751	146.075	ENSG00000103249	93.1821	0.60257	0.60257	0.748248
ENSG00000122641	INHBA	334.326	395.486	196.08	215.873	177.378	189.819	ENSG00000122641	251.494	-0.565196	0.565196	0.748248
ENSG00000139154	AEBP2	71.179	193.082	42.8926	54.5207	53.2134	42.9632	ENSG00000139154	76.3085	-0.727924	0.727924	0.748248
ENSG00000144655	CSRNP1	38.1059	86.5541	25.276	22.103	24.3895	23.4345	ENSG00000144655	36.6438	-0.746205	0.746205	0.748248
ENSG00000156976	EIF4A2	279.683	705.749	134.805	205.558	195.116	187.476	ENSG00000156976	284.731	-0.696246	0.696246	0.748248
ENSG00000274292	AC084018.2	10.0657	19.974	10.7231	5.15737	0	4.68689	ENSG00000274292	8.43453	-0.806191	0.806191	0.748248
ENSG00000048991	R3HDM1	54.6425	102.533	41.3607	41.2589	31.0411	29.6837	ENSG00000048991	50.0867	-0.697806	0.697806	0.749666
ENSG00000105372	RPS19	4387.93	5977.56	3370.13	2825.5	3030.94	3438.62	ENSG00000105372	3838.45	-0.501855	0.501855	0.749666
ENSG00000132466	ANKRD17	355.176	651.153	255.824	287.339	235.026	242.937	ENSG00000132466	337.909	-0.597292	0.597292	0.749666
ENSG00000174579	MSL2	217.851	483.372	209.101	181.981	188.464	176.54	ENSG00000174579	242.885	-0.605592	0.605592	0.749666
ENSG00000225124	RPL23AP36	52.4855	125.171	22.9782	27.9971	44.3445	18.7476	ENSG00000225124	48.6206	-0.763174	0.763174	0.750491
ENSG00000089048	ESF1	285.435	375.512	235.909	231.345	208.419	124.203	ENSG00000089048	243.47	-0.570979	0.570979	0.760929
ENSG00000123136	DDX39A	30.1971	6.65801	16.0847	33.1545	42.1273	43.7443	ENSG00000123136	28.661	0.753045	0.753045	0.760929
ENSG00000160307	S100B	88.4345	63.9169	58.9773	209.242	64.2995	106.236	ENSG00000160307	98.5177	0.670598	0.670598	0.760929
ENSG00000164713	BRI3	1885.16	4660.61	1203.29	1905.28	1121.92	1302.96	ENSG00000164713	2013.2	-0.658439	0.658439	0.760929
ENSG00000180867	PDIA3P1	109.285	229.036	111.827	100.937	104.21	25.7779	ENSG00000180867	113.512	-0.711668	0.711668	0.760929
ENSG00000198492	YTHDF2	164.646	331.569	134.039	128.934	110.861	130.452	ENSG00000198492	166.75	-0.616832	0.616832	0.760929
ENSG00000226049	TLK2P1	8.62776	19.974	10.7231	3.68383	2.21722	4.68689	ENSG00000226049	8.31881	-0.800353	0.800353	0.760929
ENSG00000137200	CMTR1	77.6498	189.087	58.2114	57.4678	59.865	54.6804	ENSG00000137200	82.827	-0.685881	0.685881	0.761033
ENSG00000079134	THOC1	32.3541	87.8857	23.7441	23.5765	19.955	21.091	ENSG00000079134	34.7677	-0.749695	0.749695	0.761717
ENSG00000103034	NDRG4	598.91	408.802	519.307	646.144	642.995	1008.46	ENSG00000103034	637.437	0.519218	0.519218	0.761717
ENSG00000110011	DNAJC4	10.0657	3.99481	14.5528	25.0501	17.7378	28.1214	ENSG00000110011	16.5871	0.780688	0.780688	0.761717
ENSG00000115252	PDE1A	222.165	146.476	270.376	322.704	297.108	362.453	ENSG00000115252	270.214	0.537456	0.537456	0.761717
ENSG00000119689	DLST	77.6498	130.497	39.0629	55.9943	33.2584	35.1517	ENSG00000119689	61.9357	-0.704359	0.704359	0.761717
ENSG00000132964	CDK8	81.9637	139.818	60.5092	70.7296	50.9961	25.7779	ENSG00000132964	71.6325	-0.693223	0.693223	0.761717
ENSG00000139618	BRCA2	38.1059	37.2849	59.7432	19.8927	26.6067	24.9968	ENSG00000139618	34.4384	-0.6996	0.6996	0.761717
ENSG00000141551	CSNK1D	429.231	1037.32	200.676	316.81	294.891	282.776	ENSG00000141551	426.95	-0.681562	0.681562	0.761717
ENSG00000167566	NCKAP5L	16.5365	15.9792	29.1057	33.8913	35.4756	54.6804	ENSG00000167566	30.9448	0.721708	0.721708	0.761717
ENSG00000220205	VAMP2	512.633	877.526	166.209	290.286	226.157	317.146	ENSG00000220205	398.326	-0.681377	0.681377	0.761717
ENSG00000141750	STAC2	2.15694	29.2952	3.06376	0	0	3.90574	ENSG00000141750	6.40361	-0.722261	0.722261	0.763127
ENSG00000162521	RBBP4	335.045	628.516	189.187	268.92	195.116	199.193	ENSG00000162521	302.663	-0.634083	0.634083	0.763127
ENSG00000087152	ATXN7L3	437.14	809.614	357.694	360.279	317.063	330.426	ENSG00000087152	435.369	-0.56646	0.56646	0.76475
ENSG00000113368	LMNB1	53.9235	53.2641	68.1686	30.9442	39.91	30.4648	ENSG00000113368	46.1125	-0.648734	0.648734	0.76475
ENSG00000118515	SGK1	11.5037	89.2173	29.8716	24.3133	4.43445	17.1853	ENSG00000118515	29.4209	-0.789454	0.789454	0.76475
ENSG00000129315	CCNT1	67.5841	142.481	65.1048	50.1001	64.2995	39.0574	ENSG00000129315	71.4379	-0.66157	0.66157	0.76475
ENSG00000149930	TAOK2	237.982	517.993	168.507	217.346	130.816	175.759	ENSG00000149930	241.4	-0.640459	0.640459	0.76475
ENSG00000164346	NSA2	405.505	723.06	364.587	299.864	370.276	285.119	ENSG00000164346	408.069	-0.554454	0.554454	0.76475
ENSG00000168282	MGAT2	56.0804	121.176	28.3397	27.2604	28.8239	41.4009	ENSG00000168282	50.5135	-0.730157	0.730157	0.76475
ENSG00000204389	HSPA1A	96.3433	142.481	139.401	126.724	266.067	228.877	ENSG00000204389	166.649	0.59102	0.59102	0.76475
ENSG00000205531	NAP1L4	368.118	520.656	293.355	274.814	261.632	242.156	ENSG00000205531	326.789	-0.524706	0.524706	0.76475
ENSG00000101849	TBL1X	85.5586	125.171	71.9983	58.2046	55.4306	53.8993	ENSG00000101849	75.0436	-0.609105	0.609105	0.764767
ENSG00000221051		23.7263	45.2745	26.0419	18.4192	15.5206	8.59264	ENSG00000221051	22.9292	-0.753728	0.753728	0.764767
ENSG00000269858	EGLN2	335.045	604.547	208.335	238.712	128.599	282.776	ENSG00000269858	299.669	-0.640561	0.640561	0.764767
ENSG00000068831	RASGRP2	189.092	727.055	77.3598	92.0958	97.5578	77.3337	ENSG00000068831	210.082	-0.785348	0.785348	0.765347
ENSG00000108349	CASC3	700.286	1053.3	502.456	550.365	503.31	399.167	ENSG00000108349	618.147	-0.54633	0.54633	0.765347
ENSG00000197579	TOPORS	170.398	250.341	131.742	131.144	126.382	80.4583	ENSG00000197579	148.411	-0.591382	0.591382	0.765347
ENSG00000048707	VPS13D	122.946	296.947	101.104	100.937	104.21	88.2698	ENSG00000048707	135.736	-0.647222	0.647222	0.765819
ENSG00000033170	FUT8	16.5365	47.9377	11.4891	10.3147	11.0861	7.03034	ENSG00000033170	17.3991	-0.785524	0.785524	0.766708
ENSG00000197497	ZNF665	16.5365	23.9688	14.5528	7.36767	0	9.37379	ENSG00000197497	11.9666	-0.791314	0.791314	0.768698
ENSG00000065809	FAM107B	31.6351	79.8961	13.7869	19.8927	24.3895	5.46804	ENSG00000065809	29.1781	-0.780962	0.780962	0.768757
ENSG00000082074	FYB1	35.23	74.5697	32.1694	27.9971	28.8239	3.90574	ENSG00000082074	33.7827	-0.768612	0.768612	0.768757
ENSG00000147650	LRP12	64.7082	177.103	36.7651	51.5737	53.2134	29.6837	ENSG00000147650	68.8412	-0.727279	0.727279	0.768757
ENSG00000164761	TNFRSF11B	43.8578	37.2849	55.9135	49.3634	90.9062	106.236	ENSG00000164761	63.927	0.650692	0.650692	0.768757
ENSG00000161547	SRSF2	262.428	529.978	173.102	176.087	197.333	194.506	ENSG00000161547	255.572	-0.617717	0.617717	0.769502
ENSG00000221914	PPP2R2A	296.22	426.113	233.611	266.71	159.64	170.29	ENSG00000221914	258.764	-0.566101	0.566101	0.769502
ENSG00000009307	CSDE1	2622.12	3970.84	1883.44	2067.37	1991.07	1456.06	ENSG00000009307	2331.82	-0.537037	0.537037	0.770012
ENSG00000010810	FYN	33.792	170.445	27.5738	42.7325	26.6067	28.9025	ENSG00000010810	55.0088	-0.76021	0.76021	0.770012
ENSG00000068489	PRR11	74.7739	86.5541	90.3808	165.772	126.382	105.455	ENSG00000068489	108.22	0.565033	0.565033	0.770012
ENSG00000079432	CIC	588.125	881.52	196.846	321.23	221.722	374.17	ENSG00000079432	430.603	-0.660854	0.660854	0.770012
ENSG00000132780	NASP	96.3433	95.8753	115.657	80.3076	64.2995	17.1853	ENSG00000132780	78.278	-0.693871	0.693871	0.770012
ENSG00000137411	VARS2	23.0074	26.632	26.8079	45.6795	31.0411	64.0542	ENSG00000137411	36.2037	0.685807	0.685807	0.770012
ENSG00000230783	AC009961.3	4391.53	11730.1	2233.48	2843.18	1822.56	1769.3	ENSG00000230783	4131.69	-0.787331	0.787331	0.770012
ENSG00000257894	AC027288.3	49.6096	25.3004	32.9354	19.8927	15.5206	17.1853	ENSG00000257894	26.7407	-0.722163	0.722163	0.770012
ENSG00000171992	SYNPO	66.1461	61.2537	98.8061	96.5164	121.947	153.886	ENSG00000171992	99.7593	0.591577	0.591577	0.772403
ENSG00000095015	MAP3K1	46.7337	117.181	59.7432	47.8898	48.7789	12.4984	ENSG00000095015	55.4708	-0.725604	0.725604	0.772433
ENSG00000177239	MAN1B1	48.1716	38.6165	71.2323	86.2017	93.1234	88.2698	ENSG00000177239	70.9359	0.60772	0.60772	0.772433
ENSG00000167004	PDIA3	1144.62	1988.08	1364.9	1274.61	982.23	600.704	ENSG00000167004	1225.86	-0.557369	0.557369	0.774564
ENSG00000078140	UBE2K	202.033	390.159	166.975	158.405	179.595	122.64	ENSG00000078140	203.301	-0.595711	0.595711	0.776799
ENSG00000226624	AC005099.1	16.5365	30.6268	9.95721	11.7883	2.21722	3.1246	ENSG00000226624	12.3751	-0.785261	0.785261	0.777938
ENSG00000164877	MICALL2	19.4125	21.3056	23.7441	50.1001	31.0411	39.8386	ENSG00000164877	30.907	0.689605	0.689605	0.782887
ENSG00000004799	PDK4	21.5694	19.974	17.6166	44.206	37.6928	32.0271	ENSG00000004799	28.8477	0.692339	0.692339	0.784696
ENSG00000030419	IKZF2	13.6606	58.5905	12.255	13.2618	11.0861	6.24919	ENSG00000030419	19.1839	-0.777741	0.777741	0.784696
ENSG00000064666	CNN2	70.46	50.6009	80.4236	96.5164	84.2545	153.886	ENSG00000064666	89.357	0.603094	0.603094	0.784696
ENSG00000065978	YBX1	229.355	302.274	248.164	173.877	210.636	41.4009	ENSG00000065978	200.951	-0.670877	0.670877	0.784696
ENSG00000075151	EIF4G3	220.727	299.61	231.314	181.245	199.55	93.7379	ENSG00000075151	204.364	-0.568205	0.568205	0.784696
ENSG00000083290	ULK2	54.6425	83.8909	67.4026	41.9957	42.1273	35.9329	ENSG00000083290	54.332	-0.621362	0.621362	0.784696
ENSG00000094916	CBX5	702.443	696.428	661.005	568.047	509.961	240.594	ENSG00000094916	563.08	-0.552139	0.552139	0.784696
ENSG00000100564	PIGH	3.5949	3.99481	9.95721	13.2618	28.8239	11.7172	ENSG00000100564	11.8916	0.778612	0.778612	0.784696
ENSG00000107968	MAP3K8	7.1898	11.9844	9.95721	3.68383	2.21722	0.781149	ENSG00000107968	5.96894	-0.76381	0.76381	0.784696
ENSG00000119318	RAD23B	584.531	966.743	397.522	459.006	368.059	403.854	ENSG00000119318	529.952	-0.558337	0.558337	0.784696
ENSG00000122958	VPS26A	30.9161	75.9013	22.2122	15.4721	19.955	23.4345	ENSG00000122958	31.3152	-0.735802	0.735802	0.784696
ENSG00000126091	ST3GAL3	2.87592	6.65801	5.36157	13.2618	15.5206	14.0607	ENSG00000126091	9.62309	0.779487	0.779487	0.784696
ENSG00000137692	DCUN1D5	56.7994	165.119	41.3607	49.3634	31.0411	47.6501	ENSG00000137692	65.2222	-0.709366	0.709366	0.784696
ENSG00000152137	HSPB8	51.0476	42.6113	12.255	46.4163	82.0373	83.5829	ENSG00000152137	52.9917	0.707211	0.707211	0.784696
ENSG00000165029	ABCA1	40.2629	110.523	26.8079	30.2074	37.6928	14.8418	ENSG00000165029	43.3893	-0.736614	0.736614	0.784696
ENSG00000198898	CAPZA2	127.259	294.284	107.997	121.566	106.427	71.0846	ENSG00000198898	138.103	-0.641676	0.641676	0.784696
ENSG00000265241	RBM8A	1396.26	1596.59	1334.27	1108.83	1133	821.769	ENSG00000265241	1231.79	-0.452934	0.452934	0.784696
ENSG00000196352	CD55	23.7263	23.9688	79.6577	104.621	68.7339	75.7715	ENSG00000196352	62.7465	0.696848	0.696848	0.784831
ENSG00000272752	STAG3L5P-PVRIG2P-PILRB	184.778	133.16	136.337	227.661	199.55	251.53	ENSG00000272752	188.836	0.510239	0.510239	0.784831
ENSG00000152969	JAKMIP1	7.1898	22.6372	3.06376	2.2103	4.43445	0.781149	ENSG00000152969	6.71945	-0.749536	0.749536	0.784885
ENSG00000198668	CALM1	1521.36	1925.5	1380.99	1209.77	1208.39	998.308	ENSG00000198668	1374.05	-0.452356	0.452356	0.787018
ENSG00000125848	FLRT3	211.38	231.699	235.909	169.456	172.943	110.142	ENSG00000125848	188.588	-0.518577	0.518577	0.787709
ENSG00000213939	AC091153.1	28.7592	81.2277	15.3188	22.8398	17.7378	11.7172	ENSG00000213939	29.6001	-0.755333	0.755333	0.787709
ENSG00000112851	ERBIN	254.519	266.32	334.715	201.874	228.374	143.731	ENSG00000112851	238.256	-0.514025	0.514025	0.789066
ENSG00000279246	AP003108.3	7.1898	14.6476	16.8507	3.68383	4.43445	3.90574	ENSG00000279246	8.45202	-0.774843	0.774843	0.791657
ENSG00000128951	DUT	310.599	153.134	211.399	147.353	150.771	135.92	ENSG00000128951	184.863	-0.55033	0.55033	0.792986
ENSG00000136295	TTYH3	277.526	780.319	216.761	265.973	217.288	238.25	ENSG00000136295	332.686	-0.637558	0.637558	0.792986
ENSG00000183287	CCBE1	17.9745	29.2952	5.36157	8.10443	6.65167	0.781149	ENSG00000183287	11.3614	-0.771484	0.771484	0.792986
ENSG00000253552	HOXA-AS2	40.9818	14.6476	52.8498	83.9914	53.2134	68.7411	ENSG00000253552	52.4042	0.677942	0.677942	0.792986
ENSG00000260109	AC135628.1	17.9745	69.2433	6.12751	10.3147	6.65167	14.0607	ENSG00000260109	20.7287	-0.773289	0.773289	0.795662
ENSG00000085224	ATRX	815.323	1226.41	755.216	773.605	654.081	338.238	ENSG00000085224	760.478	-0.560247	0.560247	0.800862
ENSG00000264469		5.03286	11.9844	10.7231	2.94707	0	2.34345	ENSG00000264469	5.50516	-0.745374	0.745374	0.802489
ENSG00000102580	DNAJC3	263.866	487.366	209.867	233.555	199.55	160.917	ENSG00000102580	259.187	-0.573907	0.573907	0.805662
ENSG00000103043	VAC14	34.511	13.316	15.3188	19.8927	37.6928	84.3641	ENSG00000103043	34.1826	0.740583	0.740583	0.805662
ENSG00000230383	AC009245.1	97.7812	302.274	88.8489	73.6767	50.9961	11.7172	ENSG00000230383	104.216	-0.761997	0.761997	0.806839
ENSG00000163466	ARPC2	2189.29	3841.67	2752.78	2048.95	2330.3	1568.55	ENSG00000163466	2455.26	-0.496527	0.496527	0.810637
ENSG00000071655	MBD3	124.383	121.176	165.443	184.928	172.943	269.496	ENSG00000071655	173.062	0.530401	0.530401	0.810754
ENSG00000167701	GPT	7.1898	1.3316	4.59563	11.7883	15.5206	14.8418	ENSG00000167701	9.21128	0.768944	0.768944	0.810754
ENSG00000179218	CALR	2832.06	3843	1823.7	1774.13	2144.06	1748.21	ENSG00000179218	2360.86	-0.51104	0.51104	0.810754
ENSG00000267920	SNX6P1	19.4125	9.32121	6.12751	4.4206	4.43445	0	ENSG00000267920	7.28604	-0.748157	0.748157	0.810754
ENSG00000059122	FLYWCH1	13.6606	10.6528	18.3825	17.6824	15.5206	65.6165	ENSG00000059122	23.5859	0.746515	0.746515	0.811614
ENSG00000070961	ATP2B1	902.32	2287.69	550.71	554.785	556.523	160.136	ENSG00000070961	835.361	-0.764743	0.764743	0.811614
ENSG00000096060	FKBP5	12.2227	18.6424	16.0847	8.10443	6.65167	0.781149	ENSG00000096060	10.4145	-0.763968	0.763968	0.811614
ENSG00000102900	NUP93	446.486	1043.98	517.009	436.166	447.879	389.793	ENSG00000102900	546.885	-0.553553	0.553553	0.811614
ENSG00000109685	NSD2	203.471	233.03	241.271	189.349	135.251	124.984	ENSG00000109685	187.893	-0.510082	0.510082	0.811614
ENSG00000110066	KMT5B	110.723	210.393	80.4236	88.412	90.9062	50.7747	ENSG00000110066	105.272	-0.629375	0.629375	0.811614
ENSG00000113739	STC2	18.6935	17.3108	1.53188	2.94707	0	4.68689	ENSG00000113739	7.52836	-0.737371	0.737371	0.811614
ENSG00000116273	PHF13	112.88	181.098	65.8708	73.6767	62.0823	71.0846	ENSG00000116273	94.4487	-0.618593	0.618593	0.811614
ENSG00000133657	ATP13A3	120.07	221.046	97.2742	103.147	99.7751	50.7747	ENSG00000133657	115.348	-0.624037	0.624037	0.811614
ENSG00000133703	KRAS	165.365	338.227	155.486	134.828	166.292	101.549	ENSG00000133703	176.958	-0.586118	0.586118	0.811614
ENSG00000147050	KDM6A	42.4198	90.5489	19.9144	16.9456	22.1722	31.246	ENSG00000147050	37.2078	-0.72087	0.72087	0.811614
ENSG00000155330	C16orf87	28.7592	66.5801	18.3825	16.9456	22.1722	13.2795	ENSG00000155330	27.6865	-0.72738	0.72738	0.811614
ENSG00000161956	SENP3	43.8578	90.5489	28.3397	26.5236	33.2584	22.6533	ENSG00000161956	40.8636	-0.696065	0.696065	0.811614
ENSG00000162512	SDC3	255.238	996.038	150.124	165.036	130.816	153.886	ENSG00000162512	308.523	-0.766118	0.766118	0.811614
ENSG00000175505	CLCF1	20.8504	102.533	11.4891	15.4721	24.3895	13.2795	ENSG00000175505	31.3357	-0.756686	0.756686	0.811614
ENSG00000196123	KIAA0895L	37.3869	18.6424	36.7651	64.0987	37.6928	67.1788	ENSG00000196123	43.6275	0.657307	0.657307	0.811614
ENSG00000197937	ZNF347	51.0476	57.2589	35.2332	36.1016	22.1722	14.8418	ENSG00000197937	36.1092	-0.684717	0.684717	0.811614
ENSG00000204616	TRIM31	10.7847	9.32121	15.3188	3.68383	4.43445	3.1246	ENSG00000204616	7.77793	-0.764843	0.764843	0.811614
ENSG00000226781	TBCAP1	71.179	151.803	90.3808	78.0973	66.5167	20.3099	ENSG00000226781	79.7144	-0.679018	0.679018	0.811614
ENSG00000232994	RPL7P14	43.1388	79.8961	43.6585	24.3133	44.3445	1.5623	ENSG00000232994	39.4856	-0.754892	0.754892	0.811614
ENSG00000234735	AL022237.1	15.8176	21.3056	9.95721	6.6309	0	7.03034	ENSG00000234735	10.1236	-0.763042	0.763042	0.811614
ENSG00000261040	WFDC21P	53.9235	39.9481	60.5092	80.3076	82.0373	90.6133	ENSG00000261040	67.8898	0.580379	0.580379	0.811614
ENSG00000263126	AC040162.3	21.5694	35.9533	9.19127	10.3147	6.65167	7.81149	ENSG00000263126	15.2486	-0.761023	0.761023	0.811614
ENSG00000048828	FAM120A	1957.06	3737.81	1522.69	1736.56	1558.71	1327.17	ENSG00000048828	1973.33	-0.545141	0.545141	0.813881
ENSG00000117139	KDM5B	35.949	65.2485	30.6376	23.5765	26.6067	17.9664	ENSG00000117139	33.3308	-0.684398	0.684398	0.813881
ENSG00000211455	STK38L	48.8906	47.9377	58.9773	61.1516	84.2545	115.61	ENSG00000211455	69.4703	0.600036	0.600036	0.813881
ENSG00000094975	SUCO	564.399	802.956	415.139	390.486	436.793	367.14	ENSG00000094975	496.152	-0.504747	0.504747	0.815332
ENSG00000197535	MYO5A	81.9637	155.797	84.2533	72.2031	66.5167	53.1181	ENSG00000197535	85.6421	-0.596884	0.596884	0.815332
ENSG00000004975	DVL2	168.241	296.947	101.104	140.722	86.4717	99.9871	ENSG00000004975	148.912	-0.613205	0.613205	0.816516
ENSG00000104853	CLPTM1	86.9965	149.139	60.5092	64.8355	46.5617	57.0239	ENSG00000104853	77.511	-0.619936	0.619936	0.816516
ENSG00000108679	LGALS3BP	106.409	59.9221	100.338	123.04	117.513	189.819	ENSG00000108679	116.174	0.571362	0.571362	0.816516
ENSG00000111728	ST8SIA1	57.5184	69.2433	72.7642	100.2	126.382	90.6133	ENSG00000111728	86.1202	0.552065	0.552065	0.816516
ENSG00000125676	THOC2	671.527	1063.95	523.902	548.154	538.785	398.386	ENSG00000125676	624.117	-0.521779	0.521779	0.816516
ENSG00000146067	FAM193B	237.263	540.63	166.975	234.292	144.12	165.604	ENSG00000146067	248.147	-0.618906	0.618906	0.816516
ENSG00000006210	CX3CL1	53.9235	151.803	33.7013	37.5751	31.0411	48.4312	ENSG00000006210	59.4125	-0.694155	0.694155	0.817893
ENSG00000030582	GRN	349.424	328.906	374.544	382.382	447.879	755.371	ENSG00000030582	439.751	0.513941	0.513941	0.817893
ENSG00000127483	HP1BP3	480.997	798.961	280.334	341.86	330.366	300.742	ENSG00000127483	422.21	-0.564519	0.564519	0.817893
ENSG00000132153	DHX30	161.77	274.31	98.0402	103.884	101.992	113.267	ENSG00000132153	142.211	-0.592459	0.592459	0.817893
ENSG00000132819	RBM38	10.0657	30.6268	4.59563	6.6309	2.21722	3.1246	ENSG00000132819	9.54349	-0.7519	0.7519	0.817893
ENSG00000144136	SLC20A1	2087.2	3346.32	1924.04	1541.32	1933.42	1561.52	ENSG00000144136	2065.63	-0.484188	0.484188	0.817893
ENSG00000156103	MMP16	20.1314	10.6528	8.42533	1.47353	4.43445	6.24919	ENSG00000156103	8.56112	-0.753381	0.753381	0.817893
ENSG00000156299	TIAM1	65.4272	94.5437	19.1485	29.4707	35.4756	22.6533	ENSG00000156299	44.4532	-0.705322	0.705322	0.817893
ENSG00000163714	U2SURP	243.015	380.838	218.293	199.664	215.071	127.327	ENSG00000163714	230.701	-0.542691	0.542691	0.817893
ENSG00000165671	NSD1	274.65	548.62	278.036	276.287	263.85	127.327	ENSG00000165671	294.795	-0.589105	0.589105	0.817893
ENSG00000172046	USP19	47.4527	145.145	11.4891	36.1016	22.1722	25.7779	ENSG00000172046	48.023	-0.742336	0.742336	0.817893
ENSG00000175221	MED16	12.2227	13.316	10.7231	32.4177	19.955	23.4345	ENSG00000175221	18.6782	0.718743	0.718743	0.817893
ENSG00000277443	MARCKS	1614.83	2969.47	1207.12	1477.95	1234.99	971.749	ENSG00000277443	1579.35	-0.549625	0.549625	0.817893
ENSG00000114127	XRN1	61.1133	123.839	96.5083	75.887	53.2134	22.6533	ENSG00000114127	72.2024	-0.658869	0.658869	0.818931
ENSG00000131153	GINS2	30.9161	21.3056	15.3188	14.7353	4.43445	7.03034	ENSG00000131153	15.6234	-0.743849	0.743849	0.819477
ENSG00000139323	POC1B	16.5365	9.32121	19.1485	27.9971	44.3445	24.9968	ENSG00000139323	23.7241	0.704627	0.704627	0.819477
ENSG00000170734	POLH	23.7263	22.6372	32.1694	12.525	13.3033	11.7172	ENSG00000170734	19.3464	-0.71365	0.71365	0.819477
ENSG00000183340	JRKL	130.135	159.792	118.721	100.937	104.21	35.1517	ENSG00000183340	108.158	-0.616642	0.616642	0.819477
ENSG00000162910	MRPL55	122.946	99.8701	130.976	153.247	161.857	218.722	ENSG00000162910	147.936	0.513706	0.513706	0.82145
ENSG00000051108	HERPUD1	130.135	147.808	165.443	163.562	201.767	319.49	ENSG00000051108	188.034	0.53726	0.53726	0.821808
ENSG00000140511	HAPLN3	188.373	213.056	242.803	338.176	212.853	416.352	ENSG00000140511	268.602	0.51637	0.51637	0.821808
ENSG00000164080	RAD54L2	64.7082	101.202	82.7214	55.2575	44.3445	49.9935	ENSG00000164080	66.3711	-0.580508	0.580508	0.821808
ENSG00000171863	RPS7	46.7337	63.9169	65.1048	48.6266	28.8239	10.1549	ENSG00000171863	43.8935	-0.692721	0.692721	0.821808
ENSG00000054523	KIF1B	117.913	155.797	114.891	95.7797	84.2545	70.3034	ENSG00000054523	106.49	-0.53487	0.53487	0.823216
ENSG00000105983	LMBR1	18.6935	10.6528	22.2122	27.9971	33.2584	42.9632	ENSG00000105983	25.9629	0.690822	0.690822	0.823216
ENSG00000267199	AP001029.2	7.90878	3.99481	7.65939	17.6824	19.955	14.0607	ENSG00000267199	11.8768	0.746277	0.746277	0.823795
ENSG00000063978	RNF4	9.34674	9.32121	4.59563	19.1559	19.955	17.1853	ENSG00000063978	13.26	0.740863	0.740863	0.82608
ENSG00000005889	ZFX	83.4016	142.481	83.4873	64.8355	82.0373	38.2763	ENSG00000005889	82.4199	-0.603631	0.603631	0.826301
ENSG00000107372	ZFAND5	176.869	346.217	118.721	137.039	113.078	132.014	ENSG00000107372	170.656	-0.591887	0.591887	0.826301
ENSG00000136243	NUPL2	17.9745	19.974	26.8079	48.6266	35.4756	35.9329	ENSG00000136243	30.7986	0.660749	0.660749	0.826301
ENSG00000143870	PDIA6	602.505	860.215	414.373	421.43	454.531	374.952	ENSG00000143870	521.334	-0.507595	0.507595	0.826301
ENSG00000160094	ZNF362	36.668	62.5853	36.7651	32.4177	17.7378	18.7476	ENSG00000160094	34.1536	-0.671126	0.671126	0.826301
ENSG00000163735	CXCL5	25.1643	82.5593	11.4891	17.6824	17.7378	14.0607	ENSG00000163735	28.1156	-0.73364	0.73364	0.826301
ENSG00000167615	LENG8	152.424	126.502	101.104	187.139	124.165	292.15	ENSG00000167615	163.914	0.564516	0.564516	0.826301
ENSG00000184992	BRI3BP	321.384	367.522	243.569	195.243	261.632	177.321	ENSG00000184992	261.112	-0.494953	0.494953	0.826301
ENSG00000188760	TMEM198	9.34674	10.6528	2.29782	19.1559	22.1722	15.623	ENSG00000188760	13.2081	0.744639	0.744639	0.826301
ENSG00000197451	HNRNPAB	468.056	933.453	522.37	388.276	483.355	401.511	ENSG00000197451	532.837	-0.514141	0.514141	0.826301
ENSG00000197530	MIB2	2.87592	1.3316	4.59563	11.0515	13.3033	7.81149	ENSG00000197530	6.82825	0.740544	0.740544	0.826301
ENSG00000198846	TOX	2.15694	102.533	21.4463	0.736767	0	0	ENSG00000198846	21.1456	-0.55471	0.55471	0.826301
ENSG00000204397	CARD16	7.1898	0	7.65939	10.3147	17.7378	19.5287	ENSG00000204397	10.4051	0.746971	0.746971	0.826301
ENSG00000214019	AL034370.1	48.8906	114.518	47.4882	39.0486	48.7789	27.3402	ENSG00000214019	54.3441	-0.653821	0.653821	0.826301
ENSG00000217241	CBX3P9	23.7263	38.6165	19.9144	16.2089	15.5206	1.5623	ENSG00000217241	19.2582	-0.742144	0.742144	0.826301
ENSG00000256288	AC022075.3	32.3541	6.65801	19.9144	33.1545	37.6928	53.8993	ENSG00000256288	30.6122	0.704329	0.704329	0.826301
ENSG00000259562	AC090607.2	20.1314	13.316	15.3188	7.36767	8.8689	3.1246	ENSG00000259562	11.3546	-0.74519	0.74519	0.826301
ENSG00000135363	LMO2	4.31388	29.2952	3.82969	3.68383	4.43445	0	ENSG00000135363	7.59285	-0.709181	0.709181	0.828687
ENSG00000140443	IGF1R	21.5694	29.2952	33.7013	16.2089	11.0861	12.4984	ENSG00000140443	20.7266	-0.702238	0.702238	0.828687
ENSG00000198933	TBKBP1	133.73	315.59	83.4873	131.881	48.7789	100.768	ENSG00000198933	135.706	-0.656059	0.656059	0.828687
ENSG00000220920	AL023807.1	17.2555	34.6217	5.36157	8.8412	4.43445	5.46804	ENSG00000220920	12.6637	-0.745858	0.745858	0.828687
ENSG00000252636	RNU6-826P	63.9892	54.5957	71.9983	34.628	57.6478	16.4041	ENSG00000252636	49.8772	-0.652735	0.652735	0.828687
ENSG00000254759	NAP1L1P1	23.0074	58.5905	23.7441	20.6295	19.955	1.5623	ENSG00000254759	24.5815	-0.741054	0.741054	0.828687
ENSG00000115524	SF3B1	759.962	1434.14	569.859	670.458	589.782	506.185	ENSG00000115524	755.063	-0.542381	0.542381	0.829278
ENSG00000105186	ANKRD27	333.607	572.589	252.76	260.815	232.809	253.873	ENSG00000105186	317.742	-0.531543	0.531543	0.830614
ENSG00000004534	RBM6	252.362	563.268	251.228	278.498	197.333	182.789	ENSG00000004534	287.58	-0.565963	0.565963	0.831623
ENSG00000009954	BAZ1B	477.403	759.013	497.86	487.003	399.1	250.749	ENSG00000009954	478.521	-0.520889	0.520889	0.831623
ENSG00000100888	CHD8	172.555	339.558	136.337	157.668	144.12	86.7075	ENSG00000100888	172.824	-0.591122	0.591122	0.831623
ENSG00000174348	PODN	19.4125	19.974	19.1485	53.784	17.7378	39.8386	ENSG00000174348	28.3159	0.683962	0.683962	0.831623
ENSG00000248333	CDK11B	58.2374	86.5541	39.0629	51.5737	26.6067	10.1549	ENSG00000248333	45.3649	-0.696578	0.696578	0.831623
ENSG00000066739	ATG2B	100.657	256.999	74.2961	94.3061	57.6478	84.3641	ENSG00000066739	111.378	-0.636846	0.636846	0.832408
ENSG00000108819	PPP1R9B	138.763	344.885	91.9127	109.041	95.3406	119.516	ENSG00000108819	149.91	-0.625665	0.625665	0.832408
ENSG00000204815	TTC25	11.5037	13.316	11.4891	30.2074	17.7378	26.5591	ENSG00000204815	18.4688	0.706439	0.706439	0.832408
ENSG00000132485	ZRANB2	458.709	675.122	395.99	443.533	339.235	177.321	ENSG00000132485	414.985	-0.557071	0.557071	0.834175
ENSG00000203262	AL137845.1	16.5365	27.9636	2.29782	7.36767	0	3.90574	ENSG00000203262	9.67857	-0.728008	0.728008	0.835549
ENSG00000068400	GRIPAP1	368.118	611.205	428.926	393.433	263.85	287.463	ENSG00000068400	392.166	-0.494406	0.494406	0.836094
ENSG00000110880	CORO1C	652.834	1801.66	311.737	429.535	292.674	292.15	ENSG00000110880	630.098	-0.739694	0.739694	0.836094
ENSG00000123405	NFE2	1.43796	1.3316	3.82969	7.36767	13.3033	7.03034	ENSG00000123405	5.71677	0.719836	0.719836	0.836094
ENSG00000186480	INSIG1	104.971	91.8805	129.444	56.731	68.7339	82.8018	ENSG00000186480	89.0937	-0.546427	0.546427	0.836094
ENSG00000197142	ACSL5	35.23	78.5645	26.0419	29.4707	19.955	18.7476	ENSG00000197142	34.6683	-0.684134	0.684134	0.836094
ENSG00000233429	HOTAIRM1	182.621	162.455	157.783	251.237	232.809	232.782	ENSG00000233429	203.281	0.457268	0.457268	0.836094
ENSG00000244398	AC116533.1	284.716	563.268	176.166	175.35	164.075	266.372	ENSG00000244398	271.658	-0.595038	0.595038	0.836094
ENSG00000153560	UBP1	80.5257	203.735	79.6577	73.6767	57.6478	75.7715	ENSG00000153560	95.1691	-0.612608	0.612608	0.838907
ENSG00000078403	MLLT10	71.898	149.139	64.3389	66.309	66.5167	18.7476	ENSG00000078403	72.8249	-0.661767	0.661767	0.841372
ENSG00000105866	SP4	23.0074	65.2485	9.95721	14.7353	15.5206	10.1549	ENSG00000105866	23.104	-0.728156	0.728156	0.841372
ENSG00000108774	RAB5C	1176.25	1704.45	1023.29	913.591	977.796	849.109	ENSG00000108774	1107.42	-0.455639	0.455639	0.841372
ENSG00000113810	SMC4	167.522	250.341	127.146	131.144	126.382	89.051	ENSG00000113810	148.598	-0.545068	0.545068	0.841372
ENSG00000115257	PCSK4	25.1643	11.9844	16.0847	36.8383	26.6067	40.6197	ENSG00000115257	26.2164	0.675249	0.675249	0.841372
ENSG00000115657	ABCB6	10.0657	5.32641	13.021	21.3662	15.5206	28.1214	ENSG00000115657	15.5702	0.719136	0.719136	0.841372
ENSG00000119906	SLF2	58.2374	86.5541	71.9983	41.9957	48.7789	42.182	ENSG00000119906	58.2911	-0.575466	0.575466	0.841372
ENSG00000134186	PRPF38B	342.953	559.273	267.313	297.654	279.37	167.947	ENSG00000134186	319.085	-0.544432	0.544432	0.841372
ENSG00000170242	USP47	447.205	824.262	442.713	380.908	458.965	285.119	ENSG00000170242	473.195	-0.520818	0.520818	0.841372
ENSG00000172262	ZNF131	86.2776	126.502	96.5083	80.3076	64.2995	46.8689	ENSG00000172262	83.4607	-0.562131	0.562131	0.841372
ENSG00000173156	RHOD	12.9416	11.9844	7.65939	16.2089	31.0411	25.7779	ENSG00000173156	17.6022	0.711513	0.711513	0.841372
ENSG00000173546	CSPG4	1104.35	1063.95	1485.16	1618.68	1580.88	1866.95	ENSG00000173546	1453.33	0.427727	0.427727	0.841372
ENSG00000183354	KIAA2026	115.756	207.73	133.273	115.672	108.644	53.8993	ENSG00000183354	122.496	-0.580747	0.580747	0.841372
ENSG00000242110	AMACR	26.6022	43.9429	8.42533	13.2618	8.8689	9.37379	ENSG00000242110	18.4125	-0.727029	0.727029	0.841372
ENSG00000258199	AC073896.4	3.5949	5.32641	3.82969	8.8412	24.3895	7.81149	ENSG00000258199	8.96553	0.734359	0.734359	0.841372
ENSG00000134109	EDEM1	17.9745	78.5645	3.06376	8.10443	6.65167	17.1853	ENSG00000134109	21.924	-0.733934	0.733934	0.842076
ENSG00000137216	TMEM63B	144.515	147.808	198.378	236.502	310.411	191.382	ENSG00000137216	204.833	0.498943	0.498943	0.842076
ENSG00000172366	MCRIP2	7.1898	5.32641	7.65939	13.9986	19.955	17.1853	ENSG00000172366	11.8857	0.728127	0.728127	0.842076
ENSG00000047365	ARAP2	51.0476	127.834	37.531	38.3119	53.2134	21.091	ENSG00000047365	54.8381	-0.671264	0.671264	0.845273
ENSG00000100034	PPM1F	65.4272	55.9273	57.4454	85.4649	86.4717	106.236	ENSG00000100034	76.1621	0.537473	0.537473	0.845273
ENSG00000101773	RBBP8	37.3869	39.9481	39.0629	14.7353	33.2584	17.1853	ENSG00000101773	30.2628	-0.659631	0.659631	0.845273
ENSG00000118960	HS1BP3	7.1898	7.98961	7.65939	15.4721	11.0861	27.3402	ENSG00000118960	12.7895	0.72637	0.72637	0.845858
ENSG00000117528	ABCD3	109.285	133.16	81.9555	77.3605	59.865	66.3977	ENSG00000117528	88.004	-0.543742	0.543742	0.849053
ENSG00000146054	TRIM7	30.1971	26.632	22.2122	36.8383	42.1273	61.7108	ENSG00000146054	36.6196	0.632089	0.632089	0.850937
ENSG00000140525	FANCI	93.4674	109.191	88.8489	65.5722	53.2134	66.3977	ENSG00000140525	79.4485	-0.533145	0.533145	0.850966
ENSG00000044574	HSPA5	2585.45	5185.26	2126.25	2013.58	2545.37	1872.41	ENSG00000044574	2721.39	-0.526375	0.526375	0.857085
ENSG00000064205	WISP2	42.4198	38.6165	54.3817	67.0458	64.2995	89.051	ENSG00000064205	59.3024	0.572318	0.572318	0.857085
ENSG00000164318	EGFLAM	73.3359	39.9481	90.3808	106.831	99.7751	124.203	ENSG00000164318	89.079	0.563289	0.563289	0.865048
ENSG00000280383	Z95331.1	12.2227	15.9792	13.7869	1.47353	8.8689	5.46804	ENSG00000280383	9.63321	-0.727103	0.727103	0.867978
ENSG00000021300	PLEKHB1	18.6935	26.632	26.0419	39.7854	26.6067	62.4919	ENSG00000021300	33.3752	0.649927	0.649927	0.869578
ENSG00000127947	PTPN12	248.767	363.527	217.527	167.246	252.764	117.953	ENSG00000127947	227.964	-0.535763	0.535763	0.869578
ENSG00000144724	PTPRG	140.201	129.165	81.9555	101.674	64.2995	42.9632	ENSG00000144724	93.3764	-0.587493	0.587493	0.869987
ENSG00000160285	LSS	26.6022	25.3004	24.51	37.5751	42.1273	54.6804	ENSG00000160285	35.1326	0.621456	0.621456	0.869987
ENSG00000138802	SEC24B	68.3031	138.487	32.1694	44.206	50.9961	31.246	ENSG00000138802	60.9012	-0.655121	0.655121	0.870988
ENSG00000110107	PRPF19	537.078	667.133	451.138	358.069	421.273	398.386	ENSG00000110107	472.179	-0.440862	0.440862	0.871734
ENSG00000164111	ANXA5	111.442	105.197	94.9764	115.672	164.075	192.163	ENSG00000164111	130.587	0.509657	0.509657	0.871734
ENSG00000181472	ZBTB2	45.2957	87.8857	27.5738	30.2074	28.8239	24.9968	ENSG00000181472	40.7972	-0.653988	0.653988	0.871734
ENSG00000046653	GPM6B	56.0804	99.8701	47.4882	41.2589	50.9961	23.4345	ENSG00000046653	53.1881	-0.625733	0.625733	0.871751
ENSG00000082458	DLG3	95.6243	185.093	59.7432	64.0987	68.7339	64.8354	ENSG00000082458	89.688	-0.601316	0.601316	0.871751
ENSG00000136450	SRSF1	1089.25	1616.56	684.749	713.19	831.459	715.532	ENSG00000136450	941.792	-0.502716	0.502716	0.871751
ENSG00000138398	PPIG	729.764	874.862	515.477	570.994	518.83	352.298	ENSG00000138398	593.704	-0.484565	0.484565	0.871751
ENSG00000152518	ZFP36L2	443.61	1042.64	213.697	369.857	286.022	318.709	ENSG00000152518	445.757	-0.611605	0.611605	0.871751
ENSG00000155959	VBP1	81.2447	131.829	54.3817	43.4692	55.4306	58.5862	ENSG00000155959	70.8235	-0.593427	0.593427	0.871751
ENSG00000182985	CADM1	17.9745	65.2485	13.7869	11.7883	24.3895	2.34345	ENSG00000182985	22.5885	-0.722974	0.722974	0.871751
ENSG00000258357	AC023161.2	22.2884	51.9325	18.3825	22.103	11.0861	0.781149	ENSG00000258357	21.0956	-0.722879	0.722879	0.871751
ENSG00000102978	POLR2C	268.898	510.004	163.911	218.82	166.292	190.6	ENSG00000102978	253.087	-0.567429	0.567429	0.872822
ENSG00000181827	RFX7	28.7592	109.191	26.0419	29.4707	22.1722	25.7779	ENSG00000181827	40.2355	-0.684258	0.684258	0.87407
ENSG00000278133	AC135050.6	28.0402	33.29	22.2122	38.3119	50.9961	56.2427	ENSG00000278133	38.1822	0.61494	0.61494	0.87407
ENSG00000060237	WNK1	1119.45	1884.22	1066.95	960.744	1117.48	663.977	ENSG00000060237	1135.47	-0.493818	0.493818	0.874273
ENSG00000127054	INTS11	33.0731	31.9584	33.7013	55.9943	37.6928	71.8657	ENSG00000127054	44.0476	0.601784	0.601784	0.874273
ENSG00000141441	GAREM1	30.9161	46.6061	24.51	22.103	8.8689	17.1853	ENSG00000141441	25.0316	-0.673997	0.673997	0.874273
ENSG00000112249	ASCC3	76.2118	113.186	112.593	72.9399	75.3856	39.0574	ENSG00000112249	81.5623	-0.568036	0.568036	0.874717
ENSG00000128708	HAT1	112.161	203.735	98.0402	106.094	86.4717	59.3673	ENSG00000128708	110.978	-0.569885	0.569885	0.874717
ENSG00000166598	HSP90B1	2623.56	3225.14	1973.06	2105.68	2028.76	1220.15	ENSG00000166598	2196.06	-0.478201	0.478201	0.874717
ENSG00000168496	FEN1	91.3104	41.2797	55.1476	20.6295	22.1722	55.4616	ENSG00000168496	47.6668	-0.651555	0.651555	0.874717
ENSG00000129675	ARHGEF6	71.898	157.129	58.9773	55.2575	66.5167	45.3066	ENSG00000129675	75.8475	-0.604976	0.604976	0.877784
ENSG00000162298	SYVN1	185.497	384.833	106.466	117.883	168.509	112.485	ENSG00000162298	179.279	-0.596669	0.596669	0.877784
ENSG00000134072	CAMK1	111.442	185.093	54.3817	81.7811	62.0823	56.2427	ENSG00000134072	91.837	-0.607451	0.607451	0.883166
ENSG00000143162	CREG1	13.6606	19.974	13.7869	17.6824	42.1273	36.714	ENSG00000143162	23.9909	0.674843	0.674843	0.883166
ENSG00000183496	MEX3B	24.4453	50.6009	21.4463	22.103	15.5206	1.5623	ENSG00000183496	22.6131	-0.713625	0.713625	0.883166
ENSG00000163697	APBB2	20.1314	6.65801	24.51	27.9971	50.9961	30.4648	ENSG00000163697	26.7929	0.675938	0.675938	0.883574
ENSG00000063244	U2AF2	271.055	552.615	163.911	177.561	221.722	202.318	ENSG00000063244	264.864	-0.571125	0.571125	0.888577
ENSG00000114166	KAT2B	58.2374	170.445	46.7223	60.4149	31.0411	51.5558	ENSG00000114166	69.7361	-0.645181	0.645181	0.888577
ENSG00000116016	EPAS1	271.055	588.568	134.039	218.82	186.247	172.634	ENSG00000116016	261.894	-0.599353	0.599353	0.888577
ENSG00000138376	BARD1	48.1716	34.6217	48.2542	22.103	24.3895	28.1214	ENSG00000138376	34.2769	-0.617232	0.617232	0.888577
ENSG00000159111	MRPL10	12.2227	6.65801	22.9782	27.2604	33.2584	28.9025	ENSG00000159111	21.88	0.681712	0.681712	0.888577
ENSG00000160199	PKNOX1	55.3614	70.5749	44.4245	25.0501	24.3895	45.3066	ENSG00000160199	44.1845	-0.612716	0.612716	0.888577
ENSG00000227615	AP001324.1	552.176	519.325	565.263	397.117	412.404	399.167	ENSG00000227615	474.242	-0.40126	0.40126	0.888577
ENSG00000105997	HOXA3	53.2045	51.9325	54.3817	86.2017	84.2545	77.3337	ENSG00000105997	67.8848	0.528821	0.528821	0.889004
ENSG00000110047	EHD1	544.987	527.314	871.639	974.005	789.332	1020.96	ENSG00000110047	788.04	0.458626	0.458626	0.889024
ENSG00000275835	TUBGCP5	47.4527	55.9273	75.828	41.9957	31.0411	32.0271	ENSG00000275835	47.3786	-0.590541	0.590541	0.889024
ENSG00000102316	MAGED2	212.818	138.487	201.442	211.452	286.022	320.271	ENSG00000102316	228.415	0.483393	0.483393	0.889277
ENSG00000168280	KIF5C	21.5694	49.2693	6.12751	5.15737	17.7378	7.81149	ENSG00000168280	17.9455	-0.713623	0.713623	0.889277
ENSG00000136861	CDK5RAP2	69.741	87.8857	64.3389	49.3634	53.2134	35.9329	ENSG00000136861	60.0792	-0.55978	0.55978	0.889683
ENSG00000154310	TNIK	15.0986	29.2952	11.4891	8.8412	11.0861	2.34345	ENSG00000154310	13.0256	-0.712827	0.712827	0.889683
ENSG00000179604	CDC42EP4	50.3286	50.6009	75.062	62.6252	99.7751	127.327	ENSG00000179604	77.6198	0.569465	0.569465	0.889683
ENSG00000114978	MOB1A	94.9053	287.626	51.3179	60.4149	77.6028	90.6133	ENSG00000114978	110.413	-0.64695	0.64695	0.891645
ENSG00000149418	ST14	10.7847	9.32121	9.95721	2.2103	4.43445	3.1246	ENSG00000149418	6.63874	-0.706138	0.706138	0.891645
ENSG00000187605	TET3	46.0147	98.5385	39.0629	50.1001	28.8239	12.4984	ENSG00000187605	45.8398	-0.665273	0.665273	0.891645
ENSG00000070831	CDC42	299.815	601.884	170.038	193.033	221.722	236.688	ENSG00000070831	287.197	-0.570019	0.570019	0.892952
ENSG00000104805	NUCB1	60.3943	51.9325	98.8061	109.041	84.2545	144.513	ENSG00000104805	91.4902	0.556086	0.556086	0.892952
ENSG00000114353	GNAI2	561.523	982.722	513.945	482.582	490.006	432.757	ENSG00000114353	577.256	-0.477432	0.477432	0.892952
ENSG00000130177	CDC16	27.3212	39.9481	26.0419	53.0472	50.9961	51.5558	ENSG00000130177	41.4851	0.590552	0.590552	0.892952
ENSG00000141556	TBCD	143.077	102.533	143.231	159.878	177.378	240.594	ENSG00000141556	161.115	0.490408	0.490408	0.892952
ENSG00000149554	CHEK1	37.3869	27.9636	35.9991	13.9986	8.8689	26.5591	ENSG00000149554	25.1294	-0.66282	0.66282	0.892952
ENSG00000164951	PDP1	4.31388	2.6632	6.12751	13.9986	8.8689	14.0607	ENSG00000164951	8.33879	0.71025	0.71025	0.892952
ENSG00000177084	POLE	48.8906	63.9169	72.7642	43.4692	28.8239	36.714	ENSG00000177084	49.0965	-0.580747	0.580747	0.892952
ENSG00000183684	ALYREF	210.661	288.958	209.867	171.667	124.165	183.57	ENSG00000183684	198.148	-0.476358	0.476358	0.892952
ENSG00000204228	HSD17B8	101.376	149.139	73.5301	64.0987	79.8201	60.1485	ENSG00000204228	88.0188	-0.549175	0.549175	0.892952
ENSG00000204569	PPP1R10	414.851	556.61	376.076	380.908	325.932	203.88	ENSG00000204569	376.376	-0.487852	0.487852	0.892952
ENSG00000134644	PUM1	320.665	490.03	314.801	313.126	270.501	162.479	ENSG00000134644	311.934	-0.504638	0.504638	0.89331
ENSG00000144043	TEX261	131.573	87.8857	134.039	139.249	177.378	217.941	ENSG00000144043	148.011	0.502061	0.502061	0.89371
ENSG00000164576	SAP30L	127.259	91.8805	104.934	137.039	164.075	178.883	ENSG00000164576	134.012	0.483608	0.483608	0.89371
ENSG00000104517	UBR5	444.329	661.806	312.503	357.332	305.977	289.806	ENSG00000104517	395.292	-0.489812	0.489812	0.893772
ENSG00000109929	SC5D	19.4125	34.6217	46.7223	22.8398	17.7378	8.59264	ENSG00000109929	24.9878	-0.674978	0.674978	0.893772
ENSG00000122952	ZWINT	26.6022	7.98961	21.4463	2.94707	4.43445	13.2795	ENSG00000122952	12.7832	-0.708011	0.708011	0.893772
ENSG00000131871	SELENOS	396.877	600.552	355.396	315.336	368.059	243.718	ENSG00000131871	379.99	-0.476899	0.476899	0.893772
ENSG00000143494	VASH2	8.62776	14.6476	3.82969	1.47353	4.43445	1.5623	ENSG00000143494	5.76256	-0.684072	0.684072	0.893772
ENSG00000187522	HSPA14	39.5439	37.2849	29.8716	23.5765	17.7378	15.623	ENSG00000187522	27.2729	-0.63825	0.63825	0.893772
ENSG00000196118	CCDC189	3.5949	11.9844	13.021	16.2089	8.8689	42.9632	ENSG00000196118	16.1069	0.705971	0.705971	0.893772
ENSG00000147065	MSN	2451	5918.97	2038.93	2313.45	2208.35	2118.48	ENSG00000147065	2841.53	-0.535513	0.535513	0.895577
ENSG00000100105	PATZ1	85.5586	134.492	55.1476	65.5722	44.3445	51.5558	ENSG00000100105	72.7784	-0.579643	0.579643	0.896177
ENSG00000111785	RIC8B	74.7739	99.8701	55.1476	45.6795	42.1273	51.5558	ENSG00000111785	61.5257	-0.561164	0.561164	0.896177
ENSG00000116604	MEF2D	290.468	656.48	191.485	197.453	297.108	194.506	ENSG00000116604	304.583	-0.574225	0.574225	0.896177
ENSG00000169139	UBE2V2	731.202	890.842	596.666	564.363	572.044	454.629	ENSG00000169139	634.958	-0.430334	0.430334	0.896177
ENSG00000172725	CORO1B	38.8249	130.497	45.1904	35.3648	37.6928	41.4009	ENSG00000172725	54.8285	-0.633931	0.633931	0.896177
ENSG00000183621	ZNF438	14.3796	7.98961	10.7231	2.94707	6.65167	2.34345	ENSG00000183621	7.50576	-0.701507	0.701507	0.896177
ENSG00000184445	KNTC1	28.0402	26.632	19.9144	11.0515	13.3033	12.4984	ENSG00000184445	18.5733	-0.671449	0.671449	0.896177
ENSG00000197774	EME2	36.668	26.632	15.3188	55.9943	31.0411	53.8993	ENSG00000197774	36.5922	0.631538	0.631538	0.896177
ENSG00000212907	MT-ND4L	196.281	490.03	207.569	215.136	146.337	192.163	ENSG00000212907	241.253	-0.550427	0.550427	0.896177
ENSG00000257643	AC084824.2	14.3796	31.9584	5.36157	8.8412	2.21722	5.46804	ENSG00000257643	11.371	-0.704969	0.704969	0.896177
ENSG00000160014	CALM3	1031.74	1414.16	732.238	694.771	789.332	733.499	ENSG00000160014	899.289	-0.456881	0.456881	0.89676
ENSG00000102786	INTS6	107.128	147.808	111.827	89.1488	90.9062	61.7108	ENSG00000102786	101.421	-0.511379	0.511379	0.899754
ENSG00000130816	DNMT1	112.88	109.191	114.125	87.6752	57.6478	74.2092	ENSG00000130816	92.6214	-0.502988	0.502988	0.899754
ENSG00000135473	PAN2	20.8504	27.9636	27.5738	31.681	57.6478	47.6501	ENSG00000135473	35.5611	0.611448	0.611448	0.899754
ENSG00000136149	RPL13AP25	277.526	296.947	217.527	180.508	221.722	153.105	ENSG00000136149	224.556	-0.458662	0.458662	0.899754
ENSG00000165355	FBXO33	70.46	137.155	42.8926	47.1531	50.9961	44.5255	ENSG00000165355	65.5304	-0.604801	0.604801	0.899754
ENSG00000176788	BASP1	347.986	805.619	405.182	358.069	385.797	273.402	ENSG00000176788	429.342	-0.516296	0.516296	0.899754
ENSG00000182768	NGRN	97.0623	59.9221	78.1258	103.147	99.7751	163.26	ENSG00000182768	100.215	0.530831	0.530831	0.899754
ENSG00000186184	POLR1D	43.1388	46.6061	47.4882	64.8355	82.0373	71.0846	ENSG00000186184	59.1984	0.538209	0.538209	0.899754
ENSG00000224208	AL590762.3	29.4782	43.9429	22.9782	20.6295	17.7378	10.1549	ENSG00000224208	24.1536	-0.660168	0.660168	0.899754
ENSG00000100099	HPS4	212.818	231.699	183.059	182.718	137.468	102.331	ENSG00000100099	175.015	-0.486743	0.486743	0.899911
ENSG00000112761	WISP3	7.90878	6.65801	6.12751	19.8927	11.0861	17.1853	ENSG00000112761	11.4764	0.695442	0.695442	0.899911
ENSG00000120686	UFM1	56.0804	27.9636	32.1694	51.5737	82.0373	67.96	ENSG00000120686	52.9641	0.586661	0.586661	0.899911
ENSG00000123342	MMP19	29.4782	42.6113	32.1694	16.9456	22.1722	17.9664	ENSG00000123342	26.8905	-0.632394	0.632394	0.899911
ENSG00000149577	SIDT2	70.46	65.2485	86.5511	117.146	133.033	91.3944	ENSG00000149577	93.9722	0.508314	0.508314	0.899911
ENSG00000163346	PBXIP1	118.632	121.176	162.379	181.981	170.726	231.22	ENSG00000163346	164.352	0.471449	0.471449	0.899911
ENSG00000163435	ELF3	84.8396	90.5489	92.6786	135.565	119.73	134.358	ENSG00000163435	109.62	0.474796	0.474796	0.899911
ENSG00000168297	PXK	30.9161	47.9377	20.6804	13.9986	15.5206	20.3099	ENSG00000168297	24.8939	-0.653861	0.653861	0.899911
ENSG00000175471	MCTP1	8.62776	42.6113	5.36157	11.0515	4.43445	0.781149	ENSG00000175471	12.1446	-0.690197	0.690197	0.899911
ENSG00000206149	HERC2P9	13.6606	19.974	14.5528	10.3147	4.43445	3.1246	ENSG00000206149	11.0102	-0.700378	0.700378	0.899911
ENSG00000223467	CALM1P1	15.8176	21.3056	15.3188	12.525	4.43445	2.34345	ENSG00000223467	11.9575	-0.699973	0.699973	0.899911
ENSG00000231434	AL365440.1	12.9416	27.9636	8.42533	5.89413	0	9.37379	ENSG00000231434	10.7664	-0.699418	0.699418	0.899911
ENSG00000272668	AL590560.2	27.3212	25.3004	26.0419	41.9957	42.1273	49.9935	ENSG00000272668	35.4633	0.592591	0.592591	0.899911
ENSG00000280181	AC025262.2	5.75184	0	1.53188	10.3147	11.0861	7.81149	ENSG00000280181	6.08268	0.679711	0.679711	0.899911
ENSG00000130511	SSBP4	55.3614	66.5801	87.317	109.041	90.9062	118.735	ENSG00000130511	87.9901	0.516593	0.516593	0.900111
ENSG00000167930	FAM234A	40.9818	21.3056	35.9991	50.1001	50.9961	67.1788	ENSG00000167930	44.4269	0.587706	0.587706	0.901199
ENSG00000121957	GPSM2	16.5365	15.9792	19.1485	26.5236	31.0411	39.0574	ENSG00000121957	24.7144	0.636263	0.636263	0.90356
ENSG00000197329	PELI1	195.562	380.838	141.699	176.824	126.382	144.513	ENSG00000197329	194.303	-0.542953	0.542953	0.903777
ENSG00000102804	TSC22D1	23.7263	14.6476	27.5738	28.7339	66.5167	34.3706	ENSG00000102804	32.5948	0.63476	0.63476	0.904861
ENSG00000106004	HOXA5	69.0221	49.2693	42.1266	41.9957	28.8239	20.3099	ENSG00000106004	41.9246	-0.605879	0.605879	0.904861
ENSG00000127990	SGCE	3.5949	6.65801	0	9.57797	11.0861	12.4984	ENSG00000127990	7.2359	0.683445	0.683445	0.904861
ENSG00000129657	SEC14L1	46.0147	121.176	42.1266	48.6266	42.1273	21.091	ENSG00000129657	53.527	-0.63355	0.63355	0.904861
ENSG00000266897	AC005546.1	12.2227	9.32121	8.42533	2.94707	2.21722	3.90574	ENSG00000266897	6.50654	-0.690815	0.690815	0.904861
ENSG00000106244	PDAP1	208.504	249.01	174.634	173.877	157.423	40.6197	ENSG00000106244	167.345	-0.59093	0.59093	0.906504
ENSG00000109332	UBE2D3	750.615	1323.61	572.922	649.828	618.605	503.841	ENSG00000109332	736.571	-0.492561	0.492561	0.906504
ENSG00000131979	GCH1	5.03286	7.98961	3.82969	5.89413	26.6067	14.8418	ENSG00000131979	10.6991	0.696208	0.696208	0.906504
ENSG00000140262	TCF12	82.6827	167.782	49.786	64.0987	68.7339	38.2763	ENSG00000140262	78.5599	-0.605338	0.605338	0.906504
ENSG00000162572	SCNN1D	14.3796	13.316	11.4891	34.628	28.8239	16.4041	ENSG00000162572	19.8401	0.663007	0.663007	0.906504
ENSG00000099864	PALM	6.47082	0	11.4891	22.103	19.955	10.1549	ENSG00000099864	11.6955	0.69515	0.69515	0.909006
ENSG00000005243	COPZ2	78.3688	57.2589	52.8498	68.5193	84.2545	153.105	ENSG00000005243	82.3927	0.55946	0.55946	0.910807
ENSG00000036054	TBC1D23	21.5694	61.2537	37.531	27.2604	8.8689	21.091	ENSG00000036054	29.5957	-0.654066	0.654066	0.910807
ENSG00000067798	NAV3	47.4527	46.6061	42.1266	36.1016	26.6067	11.7172	ENSG00000067798	35.1018	-0.625952	0.625952	0.910807
ENSG00000070756	PABPC1	1138.14	2704.48	1354.18	1387.33	1299.29	527.276	ENSG00000070756	1401.78	-0.554873	0.554873	0.910807
ENSG00000099889	ARVCF	7.1898	5.32641	7.65939	21.3662	8.8689	17.1853	ENSG00000099889	11.266	0.688724	0.688724	0.910807
ENSG00000100796	PPP4R3A	164.646	239.688	168.507	143.669	146.337	99.2059	ENSG00000100796	160.342	-0.481315	0.481315	0.910807
ENSG00000101745	ANKRD12	246.61	249.01	215.229	175.35	208.419	93.7379	ENSG00000101745	198.059	-0.499021	0.499021	0.910807
ENSG00000107562	CXCL12	332.169	672.459	169.273	355.858	144.12	171.853	ENSG00000107562	307.622	-0.596693	0.596693	0.910807
ENSG00000110987	BCL7A	40.9818	70.5749	22.2122	32.4177	24.3895	8.59264	ENSG00000110987	33.1948	-0.66059	0.66059	0.910807
ENSG00000112312	GMNN	26.6022	22.6372	11.4891	5.89413	8.8689	11.7172	ENSG00000112312	14.5348	-0.684827	0.684827	0.910807
ENSG00000125731	SH2D3A	17.2555	39.9481	18.3825	7.36767	11.0861	15.623	ENSG00000125731	18.2771	-0.676702	0.676702	0.910807
ENSG00000135047	CTSL	102.814	149.139	131.742	132.618	239.46	204.661	ENSG00000135047	160.072	0.493405	0.493405	0.910807
ENSG00000140153	WDR20	25.1643	66.5801	26.8079	19.1559	17.7378	22.6533	ENSG00000140153	29.6832	-0.64595	0.64595	0.910807
ENSG00000143376	SNX27	86.2776	118.513	55.1476	47.8898	70.9512	41.4009	ENSG00000143376	70.0299	-0.567197	0.567197	0.910807
ENSG00000174891	RSRC1	114.318	153.134	114.891	95.7797	101.992	49.2124	ENSG00000174891	104.888	-0.529302	0.529302	0.910807
ENSG00000187741	FANCA	29.4782	13.316	28.3397	13.9986	6.65167	11.7172	ENSG00000187741	17.2502	-0.672108	0.672108	0.910807
ENSG00000196504	PRPF40A	547.863	745.697	469.521	393.433	492.224	367.14	ENSG00000196504	502.646	-0.439348	0.439348	0.910807
ENSG00000196739	COL27A1	36.668	47.9377	20.6804	23.5765	15.5206	14.0607	ENSG00000196739	26.4073	-0.645083	0.645083	0.910807
ENSG00000198815	FOXJ3	73.3359	161.124	39.8288	46.4163	31.0411	67.96	ENSG00000198815	69.951	-0.625458	0.625458	0.910807
ENSG00000198964	SGMS1	110.723	282.3	58.9773	98.7267	88.689	63.2731	ENSG00000198964	117.115	-0.615229	0.615229	0.910807
ENSG00000267473		6.47082	7.98961	11.4891	19.1559	8.8689	29.6837	ENSG00000267473	13.943	0.685491	0.685491	0.910807
ENSG00000175040	CHST2	12.9416	33.29	3.06376	4.4206	6.65167	5.46804	ENSG00000175040	10.9726	-0.688045	0.688045	0.911329
ENSG00000114416	FXR1	229.355	414.128	216.761	217.346	230.591	81.2395	ENSG00000114416	231.57	-0.56002	0.56002	0.91151
ENSG00000143434	SEMA6C	7.1898	5.32641	7.65939	19.8927	6.65167	21.091	ENSG00000143434	11.3018	0.688437	0.688437	0.913086
ENSG00000121864	ZNF639	30.1971	49.2693	26.8079	14.7353	22.1722	20.3099	ENSG00000121864	27.2486	-0.630465	0.630465	0.914227
ENSG00000055070	SZRD1	232.23	420.786	186.123	191.559	192.898	167.947	ENSG00000055070	231.924	-0.503542	0.503542	0.914873
ENSG00000005810	MYCBP2	266.022	565.931	299.482	291.023	283.805	156.23	ENSG00000005810	310.415	-0.520083	0.520083	0.915263
ENSG00000021762	OSBPL5	333.607	262.326	368.417	456.059	372.494	514.777	ENSG00000021762	384.613	0.428023	0.428023	0.915263
ENSG00000061337	LZTS1	7.1898	25.3004	12.255	7.36767	4.43445	3.90574	ENSG00000061337	10.0755	-0.687539	0.687539	0.915263
ENSG00000076003	MCM6	20.8504	30.6268	32.1694	3.68383	24.3895	13.2795	ENSG00000076003	20.8333	-0.672535	0.672535	0.915263
ENSG00000081237	PTPRC	2.15694	33.29	2.29782	3.68383	4.43445	0	ENSG00000081237	7.64385	-0.633493	0.633493	0.915263
ENSG00000086061	DNAJA1	104.971	97.2069	98.0402	58.2046	95.3406	44.5255	ENSG00000086061	83.0481	-0.528693	0.528693	0.915263
ENSG00000099769	IGFALS	7.1898	2.6632	2.29782	9.57797	8.8689	17.1853	ENSG00000099769	7.96383	0.685076	0.685076	0.915263
ENSG00000101199	ARFGAP1	156.019	131.829	147.06	190.086	161.857	279.651	ENSG00000101199	177.75	0.472344	0.472344	0.915263
ENSG00000107581	EIF3A	851.272	1254.37	835.639	842.124	758.291	317.928	ENSG00000107581	809.937	-0.513401	0.513401	0.915263
ENSG00000119844	AFTPH	211.38	535.304	179.996	192.296	215.071	168.728	ENSG00000119844	250.462	-0.546731	0.546731	0.915263
ENSG00000120910	PPP3CC	8.62776	6.65801	11.4891	14.7353	11.0861	34.3706	ENSG00000120910	14.4945	0.679933	0.679933	0.915263
ENSG00000138081	FBXO11	153.143	283.631	146.294	128.197	155.206	97.6436	ENSG00000138081	160.686	-0.514044	0.514044	0.915263
ENSG00000140943	MBTPS1	69.0221	54.5957	62.807	89.1488	108.644	87.4887	ENSG00000140943	78.6177	0.499816	0.499816	0.915263
ENSG00000143878	RHOB	243.015	235.694	304.844	259.342	412.404	464.784	ENSG00000143878	320.014	0.462866	0.462866	0.915263
ENSG00000157927	RADIL	20.8504	6.65801	30.6376	44.206	35.4756	35.1517	ENSG00000157927	28.8299	0.643675	0.643675	0.915263
ENSG00000165795	NDRG2	52.4855	61.2537	59.7432	72.9399	110.861	85.9264	ENSG00000165795	73.8683	0.513967	0.513967	0.915263
ENSG00000167325	RRM1	515.508	338.227	412.841	300.601	314.846	298.399	ENSG00000167325	363.404	-0.42438	0.42438	0.915263
ENSG00000169504	CLIC4	5.03286	18.6424	5.36157	1.47353	4.43445	2.34345	ENSG00000169504	6.21471	-0.668198	0.668198	0.915263
ENSG00000172354	GNB2	830.422	1962.78	456.5	663.827	753.856	554.616	ENSG00000172354	870.334	-0.564089	0.564089	0.915263
ENSG00000172432	GTPBP2	37.3869	62.5853	13.021	8.8412	35.4756	9.37379	ENSG00000172432	27.7806	-0.675805	0.675805	0.915263
ENSG00000173653	RCE1	37.3869	59.9221	29.1057	25.0501	24.3895	20.3099	ENSG00000173653	32.694	-0.612064	0.612064	0.915263
ENSG00000185129	PURA	518.384	776.324	323.992	392.697	383.58	305.429	ENSG00000185129	450.068	-0.49233	0.49233	0.915263
ENSG00000185697	MYBL1	16.5365	19.974	31.4035	11.0515	17.7378	3.1246	ENSG00000185697	16.638	-0.678601	0.678601	0.915263
ENSG00000198315	ZKSCAN8	25.1643	9.32121	16.8507	24.3133	31.0411	46.0878	ENSG00000198315	25.4631	0.643695	0.643695	0.915263
ENSG00000242861	AL591895.1	71.179	70.5749	63.5729	81.0443	137.468	99.2059	ENSG00000242861	87.1742	0.506905	0.506905	0.915263
ENSG00000273759	AL117379.1	10.0657	3.99481	3.82969	19.1559	8.8689	17.1853	ENSG00000273759	10.5167	0.688915	0.688915	0.915263
ENSG00000048405	ZNF800	41.7008	119.844	61.2751	33.1545	42.1273	51.5558	ENSG00000048405	58.2763	-0.593762	0.593762	0.916612
ENSG00000015171	ZMYND11	158.895	263.657	129.444	140.722	115.296	105.455	ENSG00000015171	152.245	-0.501494	0.501494	0.916906
ENSG00000033867	SLC4A7	143.077	267.652	165.443	166.509	119.73	82.8018	ENSG00000033867	157.535	-0.520589	0.520589	0.916906
ENSG00000058272	PPP1R12A	550.738	984.054	389.863	544.471	370.276	339.8	ENSG00000058272	529.867	-0.508977	0.508977	0.916906
ENSG00000061938	TNK2	96.3433	77.2329	80.4236	122.303	139.685	112.485	ENSG00000061938	104.746	0.469505	0.469505	0.916906
ENSG00000072274	TFRC	15.8176	34.6217	16.0847	11.0515	13.3033	6.24919	ENSG00000072274	16.188	-0.67067	0.67067	0.916906
ENSG00000072778	ACADVL	82.6827	55.9273	92.6786	91.3591	113.078	152.324	ENSG00000072778	98.0083	0.510972	0.510972	0.916906
ENSG00000078070	MCCC1	3.5949	2.6632	3.06376	8.10443	15.5206	7.03034	ENSG00000078070	6.66287	0.672311	0.672311	0.916906
ENSG00000080608	PUM3	132.292	171.777	154.72	108.305	117.513	93.7379	ENSG00000080608	129.724	-0.457929	0.457929	0.916906
ENSG00000084731	KIF3C	46.7337	39.9481	52.8498	60.4149	77.6028	82.0206	ENSG00000084731	59.9283	0.524223	0.524223	0.916906
ENSG00000087086	FTL	220.727	189.087	186.889	192.296	299.325	385.106	ENSG00000087086	245.572	0.4749	0.4749	0.916906
ENSG00000091136	LAMB1	90.5914	131.829	34.4673	55.2575	42.1273	47.6501	ENSG00000091136	66.987	-0.592939	0.592939	0.916906
ENSG00000100647	SUSD6	167.522	364.859	99.5721	112.725	172.943	91.3944	ENSG00000100647	168.169	-0.575588	0.575588	0.916906
ENSG00000100749	VRK1	13.6606	19.974	19.1485	10.3147	4.43445	7.03034	ENSG00000100749	12.4271	-0.669869	0.669869	0.916906
ENSG00000103642	LACTB	78.3688	111.855	59.7432	54.5207	64.2995	37.4952	ENSG00000103642	67.7137	-0.54927	0.54927	0.916906
ENSG00000109089	CDR2L	107.128	162.455	62.0411	64.0987	57.6478	79.6772	ENSG00000109089	88.8414	-0.552215	0.552215	0.916906
ENSG00000109501	WFS1	86.9965	41.2797	88.083	103.884	124.165	114.048	ENSG00000109501	93.0759	0.523085	0.523085	0.916906
ENSG00000110651	CD81	530.607	415.46	622.708	545.207	813.721	855.358	ENSG00000110651	630.51	0.435321	0.435321	0.916906
ENSG00000115808	STRN	111.442	246.346	94.9764	118.619	66.5167	87.4887	ENSG00000115808	120.898	-0.553799	0.553799	0.916906
ENSG00000116497	S100PBP	358.052	749.692	317.099	365.436	261.632	303.086	ENSG00000116497	392.499	-0.506486	0.506486	0.916906
ENSG00000123080	CDKN2C	13.6606	1.3316	14.5528	15.4721	19.955	35.1517	ENSG00000123080	16.6873	0.671791	0.671791	0.916906
ENSG00000129245	FXR2	376.745	713.739	353.098	302.074	392.449	282.776	ENSG00000129245	403.48	-0.480805	0.480805	0.916906
ENSG00000129493	HEATR5A	107.847	211.725	104.934	109.778	97.5578	55.4616	ENSG00000129493	114.55	-0.549244	0.549244	0.916906
ENSG00000131504	DIAPH1	346.548	759.013	312.503	289.549	317.063	326.52	ENSG00000131504	391.866	-0.500924	0.500924	0.916906
ENSG00000135976	ANKRD36	52.4855	54.5957	98.0402	57.4678	39.91	7.81149	ENSG00000135976	51.7185	-0.643879	0.643879	0.916906
ENSG00000139163	ETNK1	267.46	608.542	166.975	207.031	212.853	221.065	ENSG00000139163	280.655	-0.552152	0.552152	0.916906
ENSG00000139865	TTC6	23.0074	10.6528	19.1485	8.8412	4.43445	8.59264	ENSG00000139865	12.4462	-0.678976	0.678976	0.916906
ENSG00000141971	MVB12A	60.3943	59.9221	90.3808	90.6223	99.7751	132.014	ENSG00000141971	88.8515	0.509031	0.509031	0.916906
ENSG00000142188	TMEM50B	44.5767	45.2745	39.8288	56.731	86.4717	64.8354	ENSG00000142188	56.2864	0.53287	0.53287	0.916906
ENSG00000148110	MFSD14B	75.4929	201.072	51.3179	59.6781	59.865	66.3977	ENSG00000148110	85.6372	-0.591938	0.591938	0.916906
ENSG00000151006	PRSS53	17.2555	23.9688	28.3397	33.1545	42.1273	46.8689	ENSG00000151006	31.9525	0.59762	0.59762	0.916906
ENSG00000151292	CSNK1G3	66.1461	131.829	68.1686	61.8884	62.0823	39.0574	ENSG00000151292	71.5286	-0.554129	0.554129	0.916906
ENSG00000153250	RBMS1	749.896	1339.59	915.297	898.855	693.991	437.443	ENSG00000153250	839.179	-0.480743	0.480743	0.916906
ENSG00000158161	EYA3	153.862	411.465	91.9127	128.197	164.075	82.8018	ENSG00000158161	172.052	-0.599893	0.599893	0.916906
ENSG00000161202	DVL3	123.665	186.424	68.1686	70.7296	84.2545	80.4583	ENSG00000161202	102.283	-0.543079	0.543079	0.916906
ENSG00000162341	TPCN2	46.7337	38.6165	52.0839	70.7296	55.4306	89.051	ENSG00000162341	58.7742	0.532855	0.532855	0.916906
ENSG00000164151	ICE1	82.6827	211.725	62.0411	77.3605	88.689	32.8083	ENSG00000164151	92.551	-0.611722	0.611722	0.916906
ENSG00000165417	GTF2A1	122.227	263.657	98.8061	99.4635	121.947	79.6772	ENSG00000165417	130.963	-0.547553	0.547553	0.916906
ENSG00000176853	FAM91A1	94.1863	233.03	70.4664	72.9399	68.7339	90.6133	ENSG00000176853	104.995	-0.57796	0.57796	0.916906
ENSG00000178177	LCORL	25.8833	53.2641	18.3825	18.4192	11.0861	17.1853	ENSG00000178177	24.0367	-0.644777	0.644777	0.916906
ENSG00000181885	CLDN7	42.4198	30.6268	64.3389	75.887	66.5167	79.6772	ENSG00000181885	59.9111	0.545457	0.545457	0.916906
ENSG00000187514	PTMA	4401.59	3347.65	4128.41	3578.48	3015.42	1191.25	ENSG00000187514	3277.13	-0.507113	0.507113	0.916906
ENSG00000187624	C17orf97	2.87592	1.3316	2.29782	2.2103	13.3033	10.9361	ENSG00000187624	5.49251	0.646809	0.646809	0.916906
ENSG00000188283	ZNF383	49.6096	37.2849	42.1266	36.8383	13.3033	18.7476	ENSG00000188283	32.9851	-0.60929	0.60929	0.916906
ENSG00000188848	BEND4	19.4125	34.6217	11.4891	12.525	8.8689	7.03034	ENSG00000188848	15.6579	-0.669524	0.669524	0.916906
ENSG00000213654	GPSM3	211.38	443.423	49.786	83.2546	77.6028	92.1756	ENSG00000213654	159.604	-0.678792	0.678792	0.916906
ENSG00000215030	RPL13P12	74.0549	89.2173	94.9764	51.5737	66.5167	53.1181	ENSG00000215030	71.5762	-0.508791	0.508791	0.916906
ENSG00000226156	RPL23AP76	21.5694	34.6217	11.4891	14.7353	0	10.1549	ENSG00000226156	15.4284	-0.677204	0.677204	0.916906
ENSG00000227036	LINC00511	5.03286	2.6632	0.765939	8.10443	6.65167	13.2795	ENSG00000227036	6.08294	0.658679	0.658679	0.916906
ENSG00000230551	AC021078.1	353.019	418.123	379.906	358.069	266.067	137.482	ENSG00000230551	318.778	-0.50014	0.50014	0.916906
ENSG00000272661	AC021097.1	45.2957	26.632	45.9563	56.731	55.4306	81.2395	ENSG00000272661	51.8809	0.556321	0.556321	0.916906
ENSG00000111676	ATN1	34.511	61.2537	47.4882	82.5179	44.3445	101.549	ENSG00000111676	61.9441	0.559635	0.559635	0.918513
ENSG00000156639	ZFAND3	373.15	729.718	200.676	276.287	312.629	224.19	ENSG00000156639	352.775	-0.542219	0.542219	0.918513
ENSG00000185122	HSF1	57.5184	47.9377	82.7214	108.305	99.7751	83.5829	ENSG00000185122	79.9734	0.511971	0.511971	0.918513
ENSG00000105879	CBLL1	70.46	113.186	51.3179	60.4149	44.3445	35.1517	ENSG00000105879	62.4792	-0.56311	0.56311	0.920621
ENSG00000171302	CANT1	117.194	97.2069	99.5721	146.617	133.033	169.509	ENSG00000171302	127.189	0.453436	0.453436	0.920951
ENSG00000057608	GDI2	454.395	636.506	302.546	333.019	237.243	368.702	ENSG00000057608	388.735	-0.476949	0.476949	0.921911
ENSG00000279794	AC024580.1	5.75184	0	8.42533	15.4721	17.7378	9.37379	ENSG00000279794	9.46014	0.671254	0.671254	0.921911
ENSG00000168566	SNRNP48	145.234	203.735	148.592	125.25	137.468	68.7411	ENSG00000168566	138.17	-0.499003	0.499003	0.924683
ENSG00000071127	WDR1	156.738	245.015	131.742	107.568	128.599	123.422	ENSG00000071127	148.847	-0.480541	0.480541	0.925418
ENSG00000154380	ENAH	150.986	159.792	154.72	136.302	101.992	77.3337	ENSG00000154380	130.188	-0.474761	0.474761	0.925418
ENSG00000159692	CTBP1	495.377	913.479	378.374	467.847	359.19	364.797	ENSG00000159692	496.511	-0.488178	0.488178	0.925418
ENSG00000162407	PLPP3	218.57	351.543	130.21	182.718	166.292	87.4887	ENSG00000162407	189.47	-0.541761	0.541761	0.925418
ENSG00000183283	DAZAP2	483.873	880.189	363.055	432.482	259.415	434.319	ENSG00000183283	475.556	-0.504322	0.504322	0.925418
ENSG00000186432	KPNA4	106.409	195.745	101.87	96.5164	97.5578	66.3977	ENSG00000186432	110.749	-0.5171	0.5171	0.925418
ENSG00000197479	PCDHB11	16.5365	13.316	19.9144	27.2604	22.1722	42.9632	ENSG00000197479	23.6938	0.623298	0.623298	0.925418
ENSG00000231500	RPS18	46.0147	66.5801	90.3808	53.0472	46.5617	16.4041	ENSG00000231500	53.1648	-0.598272	0.598272	0.925418
ENSG00000175294	CATSPER1	10.7847	7.98961	12.255	17.6824	15.5206	31.246	ENSG00000175294	15.913	0.653367	0.653367	0.926411
ENSG00000167703	SLC43A2	51.0476	37.2849	57.4454	75.1502	101.992	59.3673	ENSG00000167703	63.7146	0.531254	0.531254	0.927064
ENSG00000115464	USP34	399.034	600.552	344.673	393.433	294.891	232.782	ENSG00000115464	377.561	-0.464817	0.464817	0.928155
ENSG00000204315	FKBPL	23.7263	11.9844	16.0847	30.2074	22.1722	44.5255	ENSG00000204315	24.7834	0.623565	0.623565	0.928155
ENSG00000256682	AC006518.2	9.34674	15.9792	9.95721	3.68383	6.65167	3.1246	ENSG00000256682	8.12388	-0.668509	0.668509	0.928155
ENSG00000116584	ARHGEF2	50.3286	69.2433	78.1258	78.0973	99.7751	124.984	ENSG00000116584	83.4256	0.509776	0.509776	0.929249
ENSG00000168564	CDKN2AIP	26.6022	50.6009	30.6376	19.1559	17.7378	21.091	ENSG00000168564	27.6376	-0.608124	0.608124	0.930075
ENSG00000111452	ADGRD1	3.5949	5.32641	9.19127	13.9986	15.5206	14.8418	ENSG00000111452	10.4123	0.667422	0.667422	0.932235
ENSG00000083896	YTHDC1	514.07	709.744	473.35	474.478	452.314	228.096	ENSG00000083896	475.342	-0.474823	0.474823	0.93313
ENSG00000099326	MZF1	47.4527	47.9377	49.0201	101.674	37.6928	89.8321	ENSG00000099326	62.2682	0.551378	0.551378	0.93313
ENSG00000166016	ABTB2	20.1314	57.2589	13.7869	12.525	19.955	10.9361	ENSG00000166016	22.4322	-0.65253	0.65253	0.93313
ENSG00000182700	IGIP	81.2447	133.16	41.3607	43.4692	55.4306	52.337	ENSG00000182700	67.8337	-0.570726	0.570726	0.93313
ENSG00000059769	DNAJC25	46.7337	65.2485	37.531	38.3119	33.2584	8.59264	ENSG00000059769	38.2793	-0.621396	0.621396	0.933312
ENSG00000134453	RBM17	170.398	259.662	216.761	155.458	170.726	128.108	ENSG00000134453	183.519	-0.447267	0.447267	0.933312
ENSG00000185722	ANKFY1	110.723	242.352	97.2742	99.4635	104.21	79.6772	ENSG00000185722	122.283	-0.531416	0.531416	0.933709
ENSG00000162576	MXRA8	84.1206	31.9584	62.0411	68.5193	115.296	111.704	ENSG00000162576	78.9399	0.549093	0.549093	0.933803
ENSG00000197580	BCO2	33.0731	11.9844	24.51	33.1545	66.5167	34.3706	ENSG00000197580	33.9349	0.609836	0.609836	0.933803
ENSG00000073350	LLGL2	100.657	114.518	132.507	143.669	195.116	162.479	ENSG00000073350	141.491	0.448901	0.448901	0.93397
ENSG00000105926	MPP6	114.318	174.44	151.656	145.143	68.7339	60.9296	ENSG00000105926	119.203	-0.529186	0.529186	0.93397
ENSG00000164104	HMGB2	56.7994	93.2121	38.2969	24.3133	57.6478	28.9025	ENSG00000164104	49.862	-0.590744	0.590744	0.93397
ENSG00000173928	SWSAP1	49.6096	58.5905	29.1057	37.5751	19.955	16.4041	ENSG00000173928	35.2067	-0.605393	0.605393	0.93397
ENSG00000188070	C11orf95	94.1863	82.5593	108.763	120.83	130.816	163.26	ENSG00000188070	116.736	0.462222	0.462222	0.93397
ENSG00000086205	FOLH1	10.7847	6.65801	13.7869	16.2089	33.2584	19.5287	ENSG00000086205	16.7043	0.647158	0.647158	0.935623
ENSG00000102189	EEA1	125.821	157.129	124.848	109.778	108.644	41.4009	ENSG00000102189	111.27	-0.531224	0.531224	0.935623
ENSG00000130449	ZSWIM6	133.011	253.004	117.189	93.5694	157.423	67.1788	ENSG00000130449	136.896	-0.53881	0.53881	0.935623
ENSG00000130770	ATP5IF1	104.971	86.5541	82.7214	102.411	135.251	168.728	ENSG00000130770	113.439	0.478288	0.478288	0.935623
ENSG00000158747	NBL1	159.613	87.8857	212.165	200.401	210.636	286.682	ENSG00000158747	192.897	0.49656	0.49656	0.935623
ENSG00000155962	CLIC2	26.6022	17.3108	23.7441	27.2604	50.9961	44.5255	ENSG00000155962	31.7399	0.591761	0.591761	0.935785
ENSG00000099804	CDC34	28.7592	23.9688	32.9354	44.9428	50.9961	46.8689	ENSG00000099804	38.0785	0.554729	0.554729	0.936656
ENSG00000109790	KLHL5	41.7008	55.9273	39.8288	33.8913	17.7378	25.7779	ENSG00000109790	35.8107	-0.576492	0.576492	0.936656
ENSG00000112584	FAM120B	28.0402	15.9792	18.3825	30.9442	50.9961	33.5894	ENSG00000112584	29.6553	0.596839	0.596839	0.936656
ENSG00000133302	SLF1	38.8249	42.6113	59.7432	30.9442	35.4756	17.9664	ENSG00000133302	37.5943	-0.579895	0.579895	0.936656
ENSG00000137193	PIM1	206.347	773.661	63.5729	94.3061	148.554	50.7747	ENSG00000137193	222.869	-0.636765	0.636765	0.936656
ENSG00000137872	SEMA6D	73.3359	62.5853	42.1266	40.5222	37.6928	31.246	ENSG00000137872	47.9181	-0.548989	0.548989	0.936656
ENSG00000163032	VSNL1	7.1898	3.99481	18.3825	19.8927	22.1722	24.2156	ENSG00000163032	15.9746	0.653355	0.653355	0.936656
ENSG00000169641	LUZP1	63.9892	142.481	55.1476	78.834	37.6928	28.1214	ENSG00000169641	67.7111	-0.59389	0.59389	0.936656
ENSG00000177889	UBE2N	154.581	190.419	111.827	83.9914	108.644	116.391	ENSG00000177889	127.642	-0.476561	0.476561	0.936656
ENSG00000196663	TECPR2	20.8504	14.6476	29.1057	23.5765	44.3445	52.337	ENSG00000196663	30.8103	0.606245	0.606245	0.936656
ENSG00000204525	HLA-C	605.381	455.408	547.646	616.674	691.774	892.072	ENSG00000204525	634.826	0.40461	0.40461	0.936656
ENSG00000213368	ST13P11	27.3212	63.9169	27.5738	27.9971	24.3895	7.81149	ENSG00000213368	29.835	-0.632594	0.632594	0.937955
ENSG00000152102	FAM168B	138.763	262.326	101.87	91.3591	104.21	124.203	ENSG00000152102	137.122	-0.519637	0.519637	0.937956
ENSG00000029363	BCLAF1	358.052	444.755	393.693	361.016	290.456	185.132	ENSG00000029363	338.851	-0.447607	0.447607	0.938902
ENSG00000040275	SPDL1	60.3943	55.9273	84.2533	47.8898	55.4306	17.1853	ENSG00000040275	53.5134	-0.576078	0.576078	0.938902
ENSG00000076716	GPC4	69.741	83.8909	43.6585	61.1516	19.955	28.1214	ENSG00000076716	51.0864	-0.583532	0.583532	0.938902
ENSG00000116128	BCL9	36.668	97.2069	31.4035	44.9428	11.0861	25.7779	ENSG00000116128	41.1809	-0.620687	0.620687	0.938902
ENSG00000116539	ASH1L	278.964	478.045	246.632	256.395	279.37	65.6165	ENSG00000116539	267.504	-0.564343	0.564343	0.938902
ENSG00000128595	CALU	1211.48	1709.78	1057	1174.41	980.013	628.044	ENSG00000128595	1126.79	-0.447056	0.447056	0.938902
ENSG00000134905	CARS2	30.9161	23.9688	40.5948	49.3634	37.6928	71.0846	ENSG00000134905	42.2701	0.562219	0.562219	0.938902
ENSG00000137942	FNBP1L	18.6935	57.2589	20.6804	17.6824	17.7378	12.4984	ENSG00000137942	24.0919	-0.630702	0.630702	0.938902
ENSG00000140092	FBLN5	36.668	19.974	11.4891	47.1531	26.6067	50.7747	ENSG00000140092	32.1109	0.611904	0.611904	0.938902
ENSG00000153201	RANBP2	141.639	260.994	116.423	123.04	119.73	96.0813	ENSG00000153201	142.985	-0.502151	0.502151	0.938902
ENSG00000153443	UBALD1	6.47082	1.3316	0.765939	6.6309	4.43445	18.7476	ENSG00000153443	6.39688	0.633788	0.633788	0.938902
ENSG00000156475	PPP2R2B	117.194	83.8909	104.934	161.352	186.247	109.361	ENSG00000156475	127.163	0.473751	0.473751	0.938902
ENSG00000159086	PAXBP1	54.6425	133.16	56.6795	56.731	50.9961	37.4952	ENSG00000159086	64.9507	-0.560331	0.560331	0.938902
ENSG00000163694	RBM47	15.8176	45.2745	1.53188	7.36767	0	10.9361	ENSG00000163694	13.4879	-0.647458	0.647458	0.938902
ENSG00000164182	NDUFAF2	52.4855	49.2693	85.7852	43.4692	48.7789	22.6533	ENSG00000164182	50.4069	-0.563396	0.563396	0.938902
ENSG00000166925	TSC22D4	208.504	217.051	299.482	286.602	325.932	404.635	ENSG00000166925	290.368	0.429423	0.429423	0.938902
ENSG00000168216	LMBRD1	186.935	143.813	226.718	207.031	263.85	331.207	ENSG00000168216	226.592	0.44977	0.44977	0.938902
ENSG00000171241	SHCBP1	64.7082	71.9065	107.231	71.4664	50.9961	21.8722	ENSG00000171241	64.6968	-0.570244	0.570244	0.938902
ENSG00000172379	ARNT2	23.0074	54.5957	8.42533	15.4721	6.65167	14.0607	ENSG00000172379	20.3688	-0.651897	0.651897	0.938902
ENSG00000183022	TPM3P8	7.90878	26.632	13.021	8.10443	8.8689	0.781149	ENSG00000183022	10.886	-0.657633	0.657633	0.938902
ENSG00000185338	SOCS1	5.03286	58.5905	9.19127	8.8412	15.5206	0.781149	ENSG00000185338	16.3263	-0.649008	0.649008	0.938902
ENSG00000186314	PRELID2	56.7994	106.528	49.0201	41.2589	50.9961	37.4952	ENSG00000186314	57.0163	-0.551477	0.551477	0.938902
ENSG00000196220	SRGAP3	79.0878	131.829	58.9773	72.9399	37.6928	50.7747	ENSG00000196220	71.8835	-0.545301	0.545301	0.938902
ENSG00000197122	SRC	24.4453	29.2952	31.4035	49.3634	35.4756	53.8993	ENSG00000197122	37.3137	0.560799	0.560799	0.938902
ENSG00000198909	MAP3K3	138.763	174.44	146.294	87.6752	117.513	116.391	ENSG00000198909	130.179	-0.449842	0.449842	0.938902
ENSG00000236476	AL593856.1	17.2555	26.632	4.59563	9.57797	2.21722	4.68689	ENSG00000236476	10.8275	-0.658977	0.658977	0.938902
ENSG00000250451	HOXC-AS1	7.1898	21.3056	14.5528	5.15737	2.21722	7.81149	ENSG00000250451	9.70572	-0.658646	0.658646	0.938902
ENSG00000254598	CSNK2A3	20.8504	42.6113	28.3397	20.6295	19.955	5.46804	ENSG00000254598	22.9757	-0.635657	0.635657	0.938902
ENSG00000276148	AC084824.5	6.47082	3.99481	2.29782	16.2089	11.0861	7.81149	ENSG00000276148	7.97832	0.657167	0.657167	0.938902
ENSG00000279457	FO538757.1	156.738	157.129	142.465	236.502	164.075	233.564	ENSG00000279457	181.745	0.42914	0.42914	0.938902
ENSG00000008853	RHOBTB2	84.1206	65.2485	78.8917	103.884	110.861	118.735	ENSG00000008853	93.6235	0.461446	0.461446	0.93901
ENSG00000104129	DNAJC17	23.7263	17.3108	53.6157	16.2089	22.1722	11.7172	ENSG00000104129	24.1252	-0.628318	0.628318	0.93901
ENSG00000106624	AEBP1	1230.89	700.423	1371.8	1593.63	1019.92	2294.23	ENSG00000106624	1368.48	0.480421	0.480421	0.93901
ENSG00000118523	CTGF	5551.24	3870.97	3809.78	4992.33	6365.65	6553.06	ENSG00000118523	5190.5	0.392801	0.392801	0.93901
ENSG00000122376	FAM35A	25.8833	22.6372	37.531	34.628	42.1273	71.0846	ENSG00000122376	38.9819	0.576626	0.576626	0.93901
ENSG00000124486	USP9X	208.504	282.3	206.804	190.086	179.595	117.172	ENSG00000124486	197.41	-0.44953	0.44953	0.93901
ENSG00000130522	JUND	235.825	327.574	376.076	476.688	341.452	492.905	ENSG00000130522	375.087	0.42835	0.42835	0.93901
ENSG00000132718	SYT11	61.1133	102.533	26.0419	37.5751	46.5617	21.091	ENSG00000132718	49.1527	-0.601974	0.601974	0.93901
ENSG00000149308	NPAT	42.4198	38.6165	49.0201	30.9442	28.8239	17.9664	ENSG00000149308	34.6318	-0.56903	0.56903	0.93901
ENSG00000162645	GBP2	37.3869	21.3056	32.1694	17.6824	22.1722	10.9361	ENSG00000162645	23.6088	-0.611277	0.611277	0.93901
ENSG00000172086	KRCC1	189.092	278.305	171.57	181.245	150.771	98.4248	ENSG00000172086	178.235	-0.477698	0.477698	0.93901
ENSG00000175224	ATG13	35.23	19.974	52.0839	63.3619	59.865	57.0239	ENSG00000175224	47.9231	0.555501	0.555501	0.93901
ENSG00000198498	TMA16	51.0476	45.2745	43.6585	30.2074	39.91	13.2795	ENSG00000198498	37.2296	-0.584715	0.584715	0.93901
ENSG00000227203	SUB1P1	339.358	1098.57	274.206	215.136	219.505	19.5287	ENSG00000227203	361.051	-0.620735	0.620735	0.93901
ENSG00000227376	FTH1P16	16.5365	62.5853	24.51	15.4721	28.8239	1.5623	ENSG00000227376	24.915	-0.653363	0.653363	0.93901
ENSG00000083457	ITGAE	9.34674	30.6268	14.5528	36.1016	42.1273	24.2156	ENSG00000083457	26.1618	0.617645	0.617645	0.939167
ENSG00000143224	PPOX	43.8578	37.2849	63.5729	67.0458	57.6478	104.674	ENSG00000143224	62.3472	0.532335	0.532335	0.939167
ENSG00000074590	NUAK1	126.54	230.367	168.507	134.828	137.468	78.1149	ENSG00000074590	145.971	-0.489359	0.489359	0.939411
ENSG00000120833	SOCS2	40.9818	94.5437	21.4463	34.628	24.3895	22.6533	ENSG00000120833	39.7738	-0.611463	0.611463	0.939411
ENSG00000012232	EXTL3	73.3359	106.528	57.4454	55.9943	33.2584	55.4616	ENSG00000012232	63.6706	-0.529237	0.529237	0.939855
ENSG00000100242	SUN2	63.9892	63.9169	55.9135	86.2017	79.8201	104.674	ENSG00000100242	75.7526	0.479194	0.479194	0.940592
ENSG00000162924	REL	46.0147	82.5593	49.0201	55.9943	26.6067	10.1549	ENSG00000162924	45.0583	-0.612071	0.612071	0.940592
ENSG00000166224	SGPL1	24.4453	49.2693	30.6376	17.6824	22.1722	17.9664	ENSG00000166224	27.0289	-0.597194	0.597194	0.940592
ENSG00000177842	ZNF620	21.5694	35.9533	19.9144	12.525	22.1722	4.68689	ENSG00000177842	19.4702	-0.637883	0.637883	0.940592
ENSG00000112282	MED23	64.7082	83.8909	87.317	114.199	88.689	141.388	ENSG00000112282	96.6986	0.475947	0.475947	0.944357
ENSG00000185504	FAAP100	39.5439	38.6165	61.2751	78.0973	48.7789	92.1756	ENSG00000185504	59.7479	0.53071	0.53071	0.944357
ENSG00000111885	MAN1A1	12.9416	81.2277	10.7231	14.7353	13.3033	16.4041	ENSG00000111885	24.8892	-0.647877	0.647877	0.944465
ENSG00000204519	ZNF551	72.617	93.2121	68.9345	58.2046	64.2995	23.4345	ENSG00000204519	63.4504	-0.54742	0.54742	0.944465
ENSG00000228696	ARL17B	71.898	62.5853	55.9135	48.6266	35.4756	35.9329	ENSG00000228696	51.7386	-0.520403	0.520403	0.944465
ENSG00000155545	MIER3	63.2702	127.834	64.3389	60.4149	66.5167	27.3402	ENSG00000155545	68.2858	-0.558486	0.558486	0.944554
ENSG00000069275	NUCKS1	3345.41	3250.44	2925.89	2728.98	2622.98	1649.79	ENSG00000069275	2753.91	-0.397813	0.397813	0.944902
ENSG00000210049	MT-TF	9.34674	87.8857	27.5738	25.0501	17.7378	13.2795	ENSG00000210049	30.1456	-0.642311	0.642311	0.944902
ENSG00000119703	ZC2HC1C	6.47082	2.6632	1.53188	9.57797	11.0861	10.9361	ENSG00000119703	7.04434	0.643784	0.643784	0.94586
ENSG00000197977	ELOVL2	25.8833	37.2849	15.3188	10.3147	17.7378	12.4984	ENSG00000197977	19.8396	-0.6243	0.6243	0.945889
ENSG00000130158	DOCK6	58.9563	65.2485	65.1048	74.4134	93.1234	114.829	ENSG00000130158	78.6126	0.482923	0.482923	0.946507
ENSG00000151067	CACNA1C	15.8176	21.3056	16.8507	40.5222	19.955	33.5894	ENSG00000151067	24.6734	0.597053	0.597053	0.946507
ENSG00000158615	PPP1R15B	182.621	583.242	59.7432	123.04	77.6028	82.0206	ENSG00000158615	184.712	-0.641328	0.641328	0.946507
ENSG00000164330	EBF1	31.6351	59.9221	22.2122	31.681	15.5206	8.59264	ENSG00000164330	28.2606	-0.624516	0.624516	0.946507
ENSG00000180828	BHLHE22	7.90878	23.9688	4.59563	5.15737	2.21722	3.90574	ENSG00000180828	7.95893	-0.641524	0.641524	0.946507
ENSG00000211448	DIO2	76.2118	99.8701	68.9345	78.0973	44.3445	16.4041	ENSG00000211448	63.9771	-0.582567	0.582567	0.946507
ENSG00000068078	FGFR3	14.3796	11.9844	12.255	12.525	19.955	46.0878	ENSG00000068078	19.5311	0.632814	0.632814	0.946667
ENSG00000135090	TAOK3	543.549	929.458	461.095	488.476	452.314	415.571	ENSG00000135090	548.411	-0.440846	0.440846	0.946667
ENSG00000159200	RCAN1	102.095	102.533	87.317	88.412	48.7789	50.7747	ENSG00000159200	79.9852	-0.499299	0.499299	0.946667
ENSG00000177459	ERICH5	5.03286	1.3316	11.4891	11.0515	33.2584	7.81149	ENSG00000177459	11.6625	0.647249	0.647249	0.946667
ENSG00000100207	TCF20	79.0878	198.409	73.5301	75.887	93.1234	42.182	ENSG00000100207	93.7032	-0.557822	0.557822	0.946899
ENSG00000109689	STIM2	228.636	388.828	166.209	191.559	190.681	142.169	ENSG00000109689	218.014	-0.481223	0.481223	0.946899
ENSG00000115241	PPM1G	463.023	673.791	425.862	475.951	374.711	211.691	ENSG00000115241	437.505	-0.469299	0.469299	0.946899
ENSG00000136758	YME1L1	86.9965	106.528	151.656	98.7267	82.0373	32.8083	ENSG00000136758	93.1255	-0.542992	0.542992	0.946899
ENSG00000179151	EDC3	15.0986	29.2952	22.9782	28.7339	42.1273	46.0878	ENSG00000179151	30.7202	0.581222	0.581222	0.946899
ENSG00000110171	TRIM3	19.4125	41.2797	18.3825	13.2618	17.7378	9.37379	ENSG00000110171	19.908	-0.623385	0.623385	0.948167
ENSG00000166233	ARIH1	407.661	693.765	339.311	355.122	305.977	341.362	ENSG00000166233	407.2	-0.445542	0.445542	0.948167
ENSG00000259838	ELOCP2	10.7847	37.2849	3.82969	2.94707	4.43445	10.1549	ENSG00000259838	11.5726	-0.642113	0.642113	0.950131
ENSG00000114200	BCHE	3.5949	5.32641	3.82969	9.57797	17.7378	7.81149	ENSG00000114200	7.97971	0.644409	0.644409	0.950286
ENSG00000134982	APC	136.606	189.087	131.742	123.04	108.644	82.8018	ENSG00000134982	128.653	-0.457524	0.457524	0.950286
ENSG00000151150	ANK3	243.015	151.803	229.782	295.443	430.141	203.099	ENSG00000151150	258.881	0.468971	0.468971	0.950286
ENSG00000259682	AC091231.1	11.5037	13.316	13.7869	7.36767	6.65167	0.781149	ENSG00000259682	8.90118	-0.643382	0.643382	0.950286
ENSG00000278311	GGNBP2	902.32	1344.92	916.063	903.276	749.422	657.727	ENSG00000278311	912.288	-0.402118	0.402118	0.950286
ENSG00000168056	LTBP3	662.18	375.512	900.744	1088.2	789.332	930.348	ENSG00000168056	791.053	0.455777	0.455777	0.95189
ENSG00000198900	TOP1	368.118	533.972	253.526	321.23	290.456	159.354	ENSG00000198900	321.109	-0.484605	0.484605	0.95189
ENSG00000100150	DEPDC5	7.90878	7.98961	10.7231	11.7883	28.8239	18.7476	ENSG00000100150	14.3302	0.634603	0.634603	0.952031
ENSG00000143995	MEIS1	23.7263	37.2849	16.8507	19.1559	11.0861	7.03034	ENSG00000143995	19.189	-0.626661	0.626661	0.952031
ENSG00000137815	RTF1	637.735	1062.62	500.924	591.624	483.355	459.316	ENSG00000137815	622.595	-0.445268	0.445268	0.952534
ENSG00000101266	CSNK2A1	246.61	427.444	199.91	207.031	239.46	142.169	ENSG00000101266	243.771	-0.478273	0.478273	0.953799
ENSG00000112624	BICRAL	94.9053	217.051	85.7852	62.6252	135.251	39.0574	ENSG00000112624	105.779	-0.568751	0.568751	0.953799
ENSG00000266962	AC067852.2	55.3614	41.2797	78.1258	106.831	55.4306	110.142	ENSG00000266962	74.5284	0.520888	0.520888	0.953799
ENSG00000164180	TMEM161B	161.051	174.44	173.868	147.353	128.599	72.6469	ENSG00000164180	142.993	-0.466843	0.466843	0.954293
ENSG00000163399	ATP1A1	764.275	1307.63	661.771	669.721	671.819	598.36	ENSG00000163399	778.93	-0.429941	0.429941	0.956132
ENSG00000177350	RPL13AP3	3.5949	18.6424	10.7231	5.15737	4.43445	0.781149	ENSG00000177350	7.22224	-0.627584	0.627584	0.956474
ENSG00000044459	CNTLN	117.913	174.44	124.848	128.197	84.2545	60.1485	ENSG00000044459	114.967	-0.493196	0.493196	0.956609
ENSG00000064601	CTSA	166.084	151.803	188.421	209.242	201.767	293.712	ENSG00000064601	201.838	0.421904	0.421904	0.956609
ENSG00000072134	EPN2	148.829	187.756	114.891	129.671	101.992	70.3034	ENSG00000072134	125.574	-0.478629	0.478629	0.956609
ENSG00000136938	ANP32B	564.399	502.014	420.5	433.956	356.973	298.399	ENSG00000136938	429.373	-0.399317	0.399317	0.956609
ENSG00000142046	TMEM91	32.3541	34.6217	20.6804	41.9957	42.1273	58.5862	ENSG00000142046	38.3942	0.549631	0.549631	0.956609
ENSG00000154832	CXXC1	24.4453	26.632	29.1057	36.1016	42.1273	53.8993	ENSG00000154832	35.3852	0.549379	0.549379	0.956609
ENSG00000156026	MCU	84.1206	163.787	47.4882	74.4134	46.5617	52.337	ENSG00000156026	78.118	-0.554913	0.554913	0.956609
ENSG00000184271	POU6F1	6.47082	11.9844	9.95721	19.1559	17.7378	20.3099	ENSG00000184271	14.2693	0.62809	0.62809	0.956609
ENSG00000198133	TMEM229B	5.03286	22.6372	6.89345	2.94707	2.21722	5.46804	ENSG00000198133	7.53265	-0.631499	0.631499	0.957033
ENSG00000229817	AL133412.1	15.0986	43.9429	10.7231	15.4721	11.0861	1.5623	ENSG00000229817	16.3142	-0.640972	0.640972	0.957033
ENSG00000168807	SNTB2	90.5914	107.86	111.061	86.9385	75.3856	41.4009	ENSG00000168807	85.5396	-0.497695	0.497695	0.957708
ENSG00000146005	PSD2	8.62776	22.6372	0.765939	2.2103	4.43445	2.34345	ENSG00000146005	6.83652	-0.609634	0.609634	0.9608
ENSG00000179981	TSHZ1	51.7665	81.2277	24.51	37.5751	28.8239	21.091	ENSG00000179981	40.8324	-0.582617	0.582617	0.9608
ENSG00000183576	SETD3	133.011	173.108	103.402	87.6752	84.2545	106.236	ENSG00000183576	114.615	-0.459753	0.459753	0.9608
ENSG00000188295	ZNF669	14.3796	26.632	22.2122	5.89413	22.1722	2.34345	ENSG00000188295	15.6056	-0.638182	0.638182	0.9608
ENSG00000219545	UMAD1	10.7847	9.32121	7.65939	16.2089	26.6067	16.4041	ENSG00000219545	14.4975	0.626077	0.626077	0.9608
ENSG00000233493	TMEM238	7.90878	2.6632	5.36157	14.7353	8.8689	15.623	ENSG00000233493	9.19346	0.639192	0.639192	0.9608
ENSG00000105379	ETFB	282.559	209.062	305.61	336.702	319.28	444.474	ENSG00000105379	316.281	0.410848	0.410848	0.962342
ENSG00000146457	WTAP	84.8396	165.119	52.8498	60.4149	55.4306	67.96	ENSG00000146457	81.1022	-0.537002	0.537002	0.962342
ENSG00000148290	SURF1	32.3541	21.3056	44.4245	53.0472	35.4756	74.2092	ENSG00000148290	43.4694	0.554897	0.554897	0.962342
ENSG00000001617	SEMA3F	89.8725	114.518	49.786	69.2561	31.0411	51.5558	ENSG00000001617	67.6715	-0.536279	0.536279	0.962584
ENSG00000107672	NSMCE4A	51.0476	110.523	36.7651	39.7854	31.0411	42.9632	ENSG00000107672	52.0209	-0.561077	0.561077	0.962584
ENSG00000138767	CNOT6L	74.7739	210.393	56.6795	73.6767	73.1684	54.6804	ENSG00000138767	90.562	-0.557284	0.557284	0.962584
ENSG00000145390	USP53	198.438	227.704	156.252	136.302	181.812	79.6772	ENSG00000145390	163.364	-0.473925	0.473925	0.962584
ENSG00000153048	CARHSP1	43.8578	58.5905	35.2332	33.8913	24.3895	22.6533	ENSG00000153048	36.4359	-0.551969	0.551969	0.962584
ENSG00000156304	SCAF4	60.3943	141.15	65.1048	49.3634	64.2995	53.1181	ENSG00000156304	72.2383	-0.526106	0.526106	0.962584
ENSG00000160075	SSU72	92.7484	63.9169	79.6577	133.355	82.0373	130.452	ENSG00000160075	97.0278	0.47051	0.47051	0.962584
ENSG00000165416	SUGT1	383.935	495.356	301.014	254.184	348.104	246.843	ENSG00000165416	338.239	-0.421014	0.421014	0.962584
ENSG00000167656	LY6D	138.044	169.113	234.377	250.501	197.333	324.958	ENSG00000167656	219.054	0.446245	0.446245	0.962584
ENSG00000172845	SP3	33.0731	67.9117	36.7651	25.0501	31.0411	24.9968	ENSG00000172845	36.473	-0.560672	0.560672	0.962584
ENSG00000174021	GNG5	21.5694	11.9844	26.0419	27.9971	46.5617	35.1517	ENSG00000174021	28.2177	0.579835	0.579835	0.962584
ENSG00000196678	ERI2	20.1314	13.316	12.255	16.2089	39.91	33.5894	ENSG00000196678	22.5685	0.605154	0.605154	0.962584
ENSG00000199482	RNU6-633P	7.90878	22.6372	6.12751	2.94707	4.43445	5.46804	ENSG00000199482	8.25385	-0.634149	0.634149	0.962584
ENSG00000214954	LRRC69	15.0986	10.6528	16.0847	8.8412	6.65167	1.5623	ENSG00000214954	9.81521	-0.636874	0.636874	0.962584
ENSG00000275342	PRAG1	53.9235	23.9688	54.3817	66.309	104.21	53.1181	ENSG00000275342	59.3184	0.540536	0.540536	0.962584
ENSG00000100726	TELO2	29.4782	22.6372	45.1904	54.5207	57.6478	48.4312	ENSG00000100726	42.9843	0.536047	0.536047	0.964059
ENSG00000170638	TRABD	32.3541	35.9533	45.9563	78.0973	26.6067	80.4583	ENSG00000170638	49.9043	0.552219	0.552219	0.964059
ENSG00000232838	PET117	13.6606	15.9792	20.6804	8.8412	11.0861	3.90574	ENSG00000232838	12.3589	-0.631426	0.631426	0.964059
ENSG00000105438	KDELR1	1073.44	909.484	1230.1	1333.55	1294.86	1624.79	ENSG00000105438	1244.37	0.367395	0.367395	0.964669
ENSG00000166167	BTRC	20.8504	17.3108	24.51	32.4177	35.4756	39.8386	ENSG00000166167	28.4005	0.562875	0.562875	0.964669
ENSG00000000971	CFH	41.7008	33.29	45.1904	69.2561	62.0823	55.4616	ENSG00000000971	51.1635	0.503652	0.503652	0.965317
ENSG00000019582	CD74	12.9416	14.6476	12.255	19.1559	26.6067	28.9025	ENSG00000019582	19.0849	0.597484	0.597484	0.965317
ENSG00000034510	TMSB10	637.016	1047.97	345.438	358.069	461.183	528.057	ENSG00000034510	562.956	-0.48478	0.48478	0.965317
ENSG00000049541	RFC2	53.9235	42.6113	43.6585	23.5765	33.2584	31.246	ENSG00000049541	38.0457	-0.533756	0.533756	0.965317
ENSG00000060491	OGFR	276.807	245.015	404.416	451.638	350.321	478.063	ENSG00000060491	367.71	0.411267	0.411267	0.965317
ENSG00000066135	KDM4A	130.135	311.595	87.317	134.092	117.513	68.7411	ENSG00000066135	141.565	-0.543112	0.543112	0.965317
ENSG00000067560	RHOA	1808.23	3318.35	1632.98	1872.12	1427.89	1483.4	ENSG00000067560	1923.83	-0.430279	0.430279	0.965317
ENSG00000089057	SLC23A2	97.0623	407.47	62.807	102.411	106.427	106.236	ENSG00000089057	147.069	-0.582546	0.582546	0.965317
ENSG00000090470	PDCD7	151.705	170.445	141.699	131.144	115.296	78.896	ENSG00000090470	131.531	-0.439375	0.439375	0.965317
ENSG00000100288	CHKB	7.90878	7.98961	10.7231	11.7883	24.3895	21.091	ENSG00000100288	13.9817	0.620099	0.620099	0.965317
ENSG00000100926	TM9SF1	38.1059	67.9117	85.0192	57.4678	35.4756	15.623	ENSG00000100926	49.9339	-0.569895	0.569895	0.965317
ENSG00000101040	ZMYND8	201.314	311.595	124.082	147.353	139.685	139.045	ENSG00000101040	177.179	-0.474737	0.474737	0.965317
ENSG00000101126	ADNP	212.099	375.512	220.59	207.031	170.726	186.695	ENSG00000101126	228.776	-0.43624	0.43624	0.965317
ENSG00000103160	HSDL1	265.304	139.818	285.695	386.802	221.722	407.76	ENSG00000103160	284.517	0.468381	0.468381	0.965317
ENSG00000103319	EEF2K	98.5002	61.2537	91.1467	105.358	106.427	159.354	ENSG00000103319	103.673	0.47014	0.47014	0.965317
ENSG00000105404	RABAC1	83.4016	69.2433	104.934	92.0958	157.423	134.358	ENSG00000105404	106.909	0.462296	0.462296	0.965317
ENSG00000105486	LIG1	207.785	166.45	217.527	155.458	113.078	153.105	ENSG00000105486	168.901	-0.418097	0.418097	0.965317
ENSG00000105894	PTN	21.5694	19.974	26.0419	12.525	13.3033	10.1549	ENSG00000105894	17.2614	-0.599947	0.599947	0.965317
ENSG00000108312	UBTF	691.658	1165.15	635.729	728.662	560.958	474.939	ENSG00000108312	709.516	-0.428392	0.428392	0.965317
ENSG00000108509	CAMTA2	78.3688	211.725	80.4236	70.7296	84.2545	75.7715	ENSG00000108509	100.212	-0.525005	0.525005	0.965317
ENSG00000111647	UHRF1BP1L	15.0986	15.9792	29.8716	15.4721	8.8689	3.1246	ENSG00000111647	14.7358	-0.625591	0.625591	0.965317
ENSG00000119669	IRF2BPL	195.562	492.693	114.891	170.93	188.464	133.576	ENSG00000119669	216.019	-0.535333	0.535333	0.965317
ENSG00000120915	EPHX2	309.88	280.968	279.568	422.904	337.018	396.824	ENSG00000120915	337.86	0.37436	0.37436	0.965317
ENSG00000128512	DOCK4	8.62776	15.9792	9.19127	5.15737	4.43445	3.1246	ENSG00000128512	7.75244	-0.625098	0.625098	0.965317
ENSG00000128604	IRF5	4.31388	2.6632	4.59563	7.36767	17.7378	8.59264	ENSG00000128604	7.54514	0.628953	0.628953	0.965317
ENSG00000131459	GFPT2	40.2629	37.2849	39.0629	58.9413	48.7789	70.3034	ENSG00000131459	49.1057	0.50153	0.50153	0.965317
ENSG00000135002	RFK	32.3541	53.2641	58.9773	34.628	26.6067	24.9968	ENSG00000135002	38.4712	-0.546018	0.546018	0.965317
ENSG00000135999	EPC2	196.281	376.843	137.103	171.667	164.075	131.233	ENSG00000135999	196.2	-0.488397	0.488397	0.965317
ENSG00000138092	CENPO	27.3212	30.6268	32.9354	19.1559	15.5206	16.4041	ENSG00000138092	23.6607	-0.571885	0.571885	0.965317
ENSG00000140848	CPNE2	43.8578	27.9636	53.6157	60.4149	73.1684	65.6165	ENSG00000140848	54.1061	0.507851	0.507851	0.965317
ENSG00000141367	CLTC	1642.87	2498.09	1297.5	1413.12	1170.69	1347.48	ENSG00000141367	1561.62	-0.410335	0.410335	0.965317
ENSG00000142599	RERE	604.662	1074.6	342.375	637.303	414.621	203.099	ENSG00000142599	546.11	-0.527317	0.527317	0.965317
ENSG00000146122	DAAM2	1.43796	2.6632	10.7231	11.0515	37.6928	1.5623	ENSG00000146122	10.8552	0.609752	0.609752	0.965317
ENSG00000148341	SH3GLB2	29.4782	21.3056	49.0201	54.5207	37.6928	72.6469	ENSG00000148341	44.1107	0.546077	0.546077	0.965317
ENSG00000149136	SSRP1	610.414	781.65	501.69	463.426	450.096	488.218	ENSG00000149136	549.249	-0.386122	0.386122	0.965317
ENSG00000149503	INCENP	31.6351	86.5541	37.531	31.681	37.6928	20.3099	ENSG00000149503	40.9006	-0.567508	0.567508	0.965317
ENSG00000152439	ZNF773	161.77	186.424	130.976	145.88	113.078	56.2427	ENSG00000152439	132.395	-0.491441	0.491441	0.965317
ENSG00000154760	SLFN13	203.471	205.067	186.123	191.559	115.296	104.674	ENSG00000154760	167.698	-0.443657	0.443657	0.965317
ENSG00000156298	TSPAN7	1009.45	985.385	879.298	782.446	722.815	705.378	ENSG00000156298	847.462	-0.346848	0.346848	0.965317
ENSG00000163029	SMC6	214.975	327.574	179.23	210.715	181.812	73.428	ENSG00000163029	197.956	-0.505265	0.505265	0.965317
ENSG00000167157	PRRX2	10.7847	18.6424	5.36157	6.6309	4.43445	0	ENSG00000167157	7.64234	-0.608899	0.608899	0.965317
ENSG00000167642	SPINT2	183.34	205.067	134.805	180.508	277.153	282.776	ENSG00000167642	210.608	0.43076	0.43076	0.965317
ENSG00000168994	PXDC1	81.2447	218.383	31.4035	37.5751	66.5167	75.7715	ENSG00000168994	85.149	-0.588453	0.588453	0.965317
ENSG00000170606	HSPA4	198.438	303.605	154.72	151.037	168.509	137.482	ENSG00000170606	185.632	-0.445095	0.445095	0.965317
ENSG00000176171	BNIP3	40.9818	43.9429	42.8926	22.103	28.8239	28.1214	ENSG00000176171	34.4776	-0.536834	0.536834	0.965317
ENSG00000176407	KCMF1	181.183	316.921	170.038	169.456	155.206	137.482	ENSG00000176407	188.381	-0.446163	0.446163	0.965317
ENSG00000176624	MEX3C	92.7484	193.082	42.8926	67.7825	73.1684	52.337	ENSG00000176624	87.0019	-0.55875	0.55875	0.965317
ENSG00000177096	FAM109B	15.0986	7.98961	3.82969	13.9986	17.7378	27.3402	ENSG00000177096	14.3324	0.628882	0.628882	0.965317
ENSG00000180011	ZADH2	105.69	235.694	78.8917	95.0429	97.5578	71.0846	ENSG00000180011	113.993	-0.520827	0.520827	0.965317
ENSG00000185658	BRWD1	158.176	213.056	128.678	137.775	133.033	60.1485	ENSG00000185658	138.478	-0.489154	0.489154	0.965317
ENSG00000197696	NMB	70.46	35.9533	63.5729	72.9399	84.2545	106.236	ENSG00000197696	72.2361	0.498356	0.498356	0.965317
ENSG00000198324	FAM109A	51.0476	50.6009	55.9135	73.6767	77.6028	82.0206	ENSG00000198324	65.1437	0.469945	0.469945	0.965317
ENSG00000198752	CDC42BPB	197.719	315.59	162.379	212.189	128.599	103.893	ENSG00000198752	186.728	-0.484993	0.484993	0.965317
ENSG00000204227	RING1	77.6498	83.8909	98.0402	125.25	95.3406	149.199	ENSG00000204227	104.895	0.447486	0.447486	0.965317
ENSG00000205269	TMEM170B	11.5037	30.6268	9.95721	5.15737	8.8689	8.59264	ENSG00000205269	12.4511	-0.625158	0.625158	0.965317
ENSG00000213872	AC092798.1	12.9416	13.316	6.12751	5.15737	4.43445	2.34345	ENSG00000213872	7.38674	-0.622255	0.622255	0.965317
ENSG00000233206	RPS3AP1	12.2227	21.3056	3.06376	7.36767	0	3.1246	ENSG00000233206	7.84738	-0.610915	0.610915	0.965317
ENSG00000247828	TMEM161B-AS1	40.9818	34.6217	39.0629	37.5751	88.689	64.0542	ENSG00000247828	50.8308	0.53016	0.53016	0.965317
ENSG00000254912	AC135983.3	10.0657	18.6424	9.19127	7.36767	4.43445	2.34345	ENSG00000254912	8.67416	-0.631913	0.631913	0.965317
ENSG00000260027	HOXB7	101.376	70.5749	80.4236	61.8884	50.9961	56.2427	ENSG00000260027	70.2503	-0.474247	0.474247	0.965317
ENSG00000260988	AC090260.1	10.7847	25.3004	10.7231	11.0515	2.21722	3.90574	ENSG00000260988	10.6638	-0.631355	0.631355	0.965317
ENSG00000267350		15.0986	19.974	22.2122	33.8913	28.8239	35.1517	ENSG00000267350	25.8586	0.566621	0.566621	0.965317
ENSG00000271971	AC120053.1	10.7847	5.32641	5.36157	11.0515	28.8239	12.4984	ENSG00000271971	12.3077	0.626842	0.626842	0.965317
ENSG00000279977	AC008764.10	63.2702	93.2121	81.9555	54.5207	70.9512	28.1214	ENSG00000279977	65.3385	-0.52148	0.52148	0.965317
ENSG00000148690	FRA10AC1	110.723	126.502	155.486	104.621	104.21	61.7108	ENSG00000148690	110.542	-0.461233	0.461233	0.96555
ENSG00000177606	JUN	278.245	673.791	304.078	285.129	350.321	200.755	ENSG00000177606	348.72	-0.481783	0.481783	0.96696
ENSG00000075826	SEC31B	41.7008	42.6113	31.4035	61.1516	55.4306	60.1485	ENSG00000075826	48.741	0.498983	0.498983	0.968416
ENSG00000124508	BTN2A2	43.1388	50.6009	44.4245	64.0987	68.7339	73.428	ENSG00000124508	57.4041	0.479109	0.479109	0.968416
ENSG00000141030	COPS3	71.898	94.5437	26.8079	34.628	28.8239	46.8689	ENSG00000141030	50.5951	-0.559004	0.559004	0.968416
ENSG00000177556	ATOX1	87.7155	83.8909	117.189	109.041	110.861	207.786	ENSG00000177556	119.414	0.474018	0.474018	0.968416
ENSG00000120278	PLEKHG1	80.5257	178.435	56.6795	94.3061	53.2134	35.9329	ENSG00000120278	83.182	-0.554052	0.554052	0.968895
ENSG00000128944	KNSTRN	27.3212	18.6424	12.255	36.1016	28.8239	36.714	ENSG00000128944	26.643	0.570992	0.570992	0.969531
ENSG00000069667	RORA	228.636	472.719	184.591	223.24	243.895	96.0813	ENSG00000069667	241.527	-0.514007	0.514007	0.969896
ENSG00000148484	RSU1	12.2227	15.9792	16.0847	20.6295	22.1722	37.4952	ENSG00000148484	20.7639	0.587961	0.587961	0.969896
ENSG00000179119	SPTY2D1	110.004	171.777	101.87	89.1488	108.644	62.4919	ENSG00000179119	107.323	-0.471854	0.471854	0.969896
ENSG00000080503	SMARCA2	562.961	884.184	494.031	619.621	450.096	226.533	ENSG00000080503	539.571	-0.477008	0.477008	0.970984
ENSG00000102265	TIMP1	127.259	105.197	138.635	149.564	119.73	277.308	ENSG00000102265	152.949	0.470819	0.470819	0.970984
ENSG00000102699	PARP4	15.8176	18.6424	19.1485	28.7339	26.6067	36.714	ENSG00000102699	24.2772	0.565521	0.565521	0.970984
ENSG00000119574	ZBTB45	44.5767	39.9481	80.4236	101.674	64.2995	88.2698	ENSG00000119574	69.8653	0.501697	0.501697	0.970984
ENSG00000119938	PPP1R3C	222.884	258.331	324.758	209.242	485.572	492.124	ENSG00000119938	332.152	0.461327	0.461327	0.970984
ENSG00000121210	TMEM131L	30.9161	205.067	13.7869	26.5236	22.1722	20.3099	ENSG00000121210	53.1292	-0.585945	0.585945	0.970984
ENSG00000131051	RBM39	1005.13	1462.1	888.489	976.953	875.803	539.774	ENSG00000131051	958.042	-0.422834	0.422834	0.970984
ENSG00000137460	FHDC1	10.7847	14.6476	9.19127	12.525	24.3895	31.246	ENSG00000137460	17.1307	0.60428	0.60428	0.970984
ENSG00000168159	RNF187	635.578	559.273	653.346	699.928	674.036	1152.19	ENSG00000168159	729.059	0.399911	0.399911	0.970984
ENSG00000169220	RGS14	52.4855	51.9325	48.2542	30.9442	33.2584	33.5894	ENSG00000169220	41.744	-0.507597	0.507597	0.970984
ENSG00000170949	ZNF160	176.869	233.03	118.721	153.247	128.599	64.0542	ENSG00000170949	145.753	-0.492428	0.492428	0.970984
ENSG00000174840	PDE12	13.6606	9.32121	9.95721	16.2089	22.1722	26.5591	ENSG00000174840	16.3132	0.600603	0.600603	0.970984
ENSG00000183963	SMTN	14.3796	9.32121	19.9144	6.6309	8.8689	4.68689	ENSG00000183963	10.6337	-0.620595	0.620595	0.970984
ENSG00000197324	LRP10	189.811	233.03	230.548	296.917	310.411	269.496	ENSG00000197324	255.036	0.379442	0.379442	0.970984
ENSG00000231663	AL355472.1	7.90878	7.98961	3.06376	10.3147	13.3033	19.5287	ENSG00000231663	10.3515	0.620237	0.620237	0.970984
ENSG00000267679	EIF5AP2	10.7847	26.632	10.7231	6.6309	4.43445	8.59264	ENSG00000267679	11.2996	-0.620563	0.620563	0.970984
ENSG00000124762	CDKN1A	271.774	403.475	304.078	226.187	232.809	259.341	ENSG00000124762	282.944	-0.39198	0.39198	0.971086
ENSG00000135535	CD164	236.544	234.362	246.632	272.604	385.797	312.46	ENSG00000135535	281.4	0.381904	0.381904	0.971086
ENSG00000151287	TEX30	24.4453	37.2849	26.8079	13.2618	8.8689	23.4345	ENSG00000151287	22.3505	-0.58514	0.58514	0.971448
ENSG00000256338	RPL41P2	5.75184	14.6476	9.95721	5.15737	4.43445	0.781149	ENSG00000256338	6.78827	-0.608196	0.608196	0.971448
ENSG00000126247	CAPNS1	395.439	274.31	477.946	428.061	472.269	715.532	ENSG00000126247	460.593	0.425499	0.425499	0.972672
ENSG00000114062	UBE3A	388.249	701.754	364.587	372.067	388.014	259.341	ENSG00000114062	412.335	-0.437734	0.437734	0.972981
ENSG00000116133	DHCR24	237.263	129.165	243.569	140.722	119.73	163.26	ENSG00000116133	172.285	-0.44413	0.44413	0.974929
ENSG00000110074	FOXRED1	67.5841	83.8909	81.9555	52.3104	46.5617	57.0239	ENSG00000110074	64.8877	-0.467632	0.467632	0.975647
ENSG00000033627	ATP6V0A1	281.121	173.108	235.909	353.648	261.632	335.113	ENSG00000033627	273.422	0.40594	0.40594	0.976057
ENSG00000111832	RWDD1	258.114	455.408	237.441	202.611	259.415	207.786	ENSG00000111832	270.129	-0.433629	0.433629	0.976057
ENSG00000141295	SCRN2	68.3031	38.6165	98.8061	106.831	99.7751	108.58	ENSG00000141295	86.8186	0.486659	0.486659	0.976057
ENSG00000152240	HAUS1	20.8504	22.6372	47.4882	22.8398	13.3033	11.7172	ENSG00000152240	23.1394	-0.589356	0.589356	0.976057
ENSG00000157911	PEX10	10.7847	7.98961	13.021	13.9986	26.6067	24.2156	ENSG00000157911	16.1027	0.60046	0.60046	0.976057
ENSG00000172167	MTBP	18.6935	29.2952	13.021	11.0515	11.0861	7.81149	ENSG00000172167	15.1598	-0.60497	0.60497	0.976057
ENSG00000186642	PDE2A	301.971	672.459	155.486	325.651	195.116	174.196	ENSG00000186642	304.146	-0.526692	0.526692	0.976057
ENSG00000187498	COL4A1	288.311	428.776	148.592	246.08	135.251	182.008	ENSG00000187498	238.17	-0.488062	0.488062	0.976057
ENSG00000189046	ALKBH2	27.3212	26.632	28.3397	35.3648	46.5617	51.5558	ENSG00000189046	35.9626	0.525538	0.525538	0.976057
ENSG00000120685	PROSER1	32.3541	17.3108	33.7013	40.5222	46.5617	51.5558	ENSG00000120685	37.001	0.532496	0.532496	0.97628
ENSG00000174373	RALGAPA1	147.391	131.829	191.485	201.137	208.419	239.032	ENSG00000174373	186.549	0.403752	0.403752	0.97628
ENSG00000139433	GLTP	174.712	294.284	126.38	134.828	139.685	130.452	ENSG00000139433	166.724	-0.458186	0.458186	0.978692
ENSG00000122678	POLM	202.752	171.777	172.336	257.868	179.595	317.146	ENSG00000122678	216.913	0.413785	0.413785	0.980266
ENSG00000005882	PDK2	18.6935	10.6528	13.021	23.5765	22.1722	32.0271	ENSG00000005882	20.0239	0.579014	0.579014	0.981268
ENSG00000011028	MRC2	215.694	135.823	173.102	215.873	246.112	264.028	ENSG00000011028	208.439	0.404304	0.404304	0.981268
ENSG00000033327	GAB2	54.6425	103.865	39.0629	51.5737	28.8239	35.9329	ENSG00000033327	52.3168	-0.533376	0.533376	0.981268
ENSG00000108468	CBX1	220.727	266.32	244.335	161.352	243.895	118.735	ENSG00000108468	209.227	-0.428706	0.428706	0.981268
ENSG00000114626	ABTB1	76.2118	43.9429	70.4664	81.7811	73.1684	133.576	ENSG00000114626	79.8578	0.484119	0.484119	0.981268
ENSG00000119812	FAM98A	281.121	258.331	376.842	396.38	321.497	546.804	ENSG00000119812	363.496	0.409213	0.409213	0.981268
ENSG00000124181	PLCG1	107.128	117.181	27.5738	67.7825	26.6067	46.0878	ENSG00000124181	65.3933	-0.562312	0.562312	0.981268
ENSG00000130150	MOSPD2	37.3869	70.5749	18.3825	24.3133	19.955	24.2156	ENSG00000130150	32.4714	-0.570322	0.570322	0.981268
ENSG00000132680	KHDC4	241.577	629.848	222.122	268.92	290.456	141.388	ENSG00000132680	299.052	-0.503163	0.503163	0.981268
ENSG00000136098	NEK3	8.62776	15.9792	8.42533	22.8398	19.955	19.5287	ENSG00000136098	15.8926	0.594327	0.594327	0.981268
ENSG00000138107	ACTR1A	24.4453	31.9584	33.7013	40.5222	44.3445	57.805	ENSG00000138107	38.7961	0.517714	0.517714	0.981268
ENSG00000138829	FBN2	111.442	113.186	107.231	64.0987	115.296	49.2124	ENSG00000138829	93.411	-0.475302	0.475302	0.981268
ENSG00000153922	CHD1	199.157	288.958	198.378	217.346	157.423	89.051	ENSG00000153922	191.719	-0.464121	0.464121	0.981268
ENSG00000154582	ELOC	143.077	211.725	163.911	114.199	148.554	109.361	ENSG00000154582	148.471	-0.42205	0.42205	0.981268
ENSG00000155363	MOV10	66.8651	38.6165	66.6367	75.1502	68.7339	118.735	ENSG00000155363	72.4562	0.489257	0.489257	0.981268
ENSG00000157637	SLC38A10	66.1461	65.2485	78.1258	92.8326	86.4717	121.078	ENSG00000157637	84.9838	0.445139	0.445139	0.981268
ENSG00000158417	EIF5B	985.002	1368.89	900.744	929.799	769.377	730.374	ENSG00000158417	947.364	-0.375679	0.375679	0.981268
ENSG00000164591	MYOZ3	9.34674	7.98961	6.12751	16.2089	22.1722	12.4984	ENSG00000164591	12.3906	0.608436	0.608436	0.981268
ENSG00000164754	RAD21	270.336	458.071	254.292	241.659	263.85	193.725	ENSG00000164754	280.322	-0.422769	0.422769	0.981268
ENSG00000165288	BRWD3	30.1971	95.8753	60.5092	39.0486	37.6928	34.3706	ENSG00000165288	49.6156	-0.538938	0.538938	0.981268
ENSG00000165527	ARF6	100.657	171.777	71.9983	82.5179	59.865	79.6772	ENSG00000165527	94.4154	-0.485984	0.485984	0.981268
ENSG00000170270	GON7	2.87592	6.65801	6.89345	13.2618	15.5206	10.1549	ENSG00000170270	9.22745	0.613347	0.613347	0.981268
ENSG00000174718	KIAA1551	55.3614	101.202	34.4673	22.103	59.865	32.0271	ENSG00000174718	50.8376	-0.5569	0.5569	0.981268
ENSG00000174804	FZD4	61.8323	31.9584	62.0411	64.8355	95.3406	83.5829	ENSG00000174804	66.5985	0.489829	0.489829	0.981268
ENSG00000177189	RPS6KA3	102.814	195.745	65.8708	90.6223	75.3856	64.0542	ENSG00000177189	99.0821	-0.507412	0.507412	0.981268
ENSG00000177885	GRB2	328.574	581.91	314.035	358.805	297.108	185.913	ENSG00000177885	344.391	-0.451532	0.451532	0.981268
ENSG00000183864	TOB2	114.318	249.01	59.7432	101.674	59.865	91.3944	ENSG00000183864	112.667	-0.534024	0.534024	0.981268
ENSG00000186532	SMYD4	31.6351	62.5853	55.9135	39.7854	35.4756	8.59264	ENSG00000186532	38.9979	-0.575285	0.575285	0.981268
ENSG00000189114	BLOC1S3	11.5037	18.6424	23.7441	20.6295	28.8239	47.6501	ENSG00000189114	25.1656	0.576731	0.576731	0.981268
ENSG00000205268	PDE7A	33.792	42.6113	19.1485	5.89413	17.7378	25.7779	ENSG00000205268	24.1603	-0.591504	0.591504	0.981268
ENSG00000213923	CSNK1E	373.869	347.548	337.013	414.8	425.707	561.646	ENSG00000213923	410.097	0.367264	0.367264	0.981268
ENSG00000215548	FRG1JP	8.62776	10.6528	19.9144	5.89413	0	7.81149	ENSG00000215548	8.81677	-0.611724	0.611724	0.981268
ENSG00000235954	TTC28-AS1	15.0986	10.6528	24.51	8.8412	2.21722	10.1549	ENSG00000235954	11.9125	-0.610724	0.610724	0.981268
ENSG00000259771	AC092756.1	22.2884	46.6061	26.8079	15.4721	26.6067	12.4984	ENSG00000259771	25.0466	-0.574014	0.574014	0.981268
ENSG00000274421	AL162390.1	5.03286	30.6268	7.65939	8.8412	4.43445	1.5623	ENSG00000274421	9.69284	-0.60344	0.60344	0.981268
ENSG00000103657	HERC1	122.227	267.652	111.061	128.197	119.73	78.896	ENSG00000103657	137.961	-0.488396	0.488396	0.981492
ENSG00000060718	COL11A1	291.906	474.05	523.136	386.066	328.149	168.728	ENSG00000060718	362.006	-0.455617	0.455617	0.981618
ENSG00000115421	PAPOLG	30.1971	67.9117	28.3397	26.5236	28.8239	17.1853	ENSG00000115421	33.1636	-0.558769	0.558769	0.981618
ENSG00000115944	COX7A2L	124.383	139.818	134.039	163.562	206.202	175.759	ENSG00000115944	157.294	0.393984	0.393984	0.981618
ENSG00000117222	RBBP5	123.665	167.782	121.018	94.3061	124.165	71.8657	ENSG00000117222	117.134	-0.442406	0.442406	0.981618
ENSG00000117472	TSPAN1	322.822	194.414	401.352	414.8	494.441	383.544	ENSG00000117472	368.562	0.418371	0.418371	0.981618
ENSG00000122545	2007-09-01	470.213	559.273	384.501	427.325	368.059	205.442	ENSG00000122545	402.469	-0.427786	0.427786	0.981618
ENSG00000131381	RBSN	59.6753	62.5853	68.1686	107.568	73.1684	92.1756	ENSG00000131381	77.2235	0.449619	0.449619	0.981618
ENSG00000136982	DSCC1	44.5767	39.9481	53.6157	19.1559	24.3895	39.8386	ENSG00000136982	36.9208	-0.532995	0.532995	0.981618
ENSG00000137076	TLN1	89.1535	79.8961	94.9764	61.1516	66.5167	57.0239	ENSG00000137076	74.7864	-0.445043	0.445043	0.981618
ENSG00000178209	PLEC	247.329	221.046	214.463	263.762	299.325	350.736	ENSG00000178209	266.11	0.375453	0.375453	0.981618
ENSG00000265688	MAFG-AS1	147.391	58.5905	134.805	200.401	192.898	124.984	ENSG00000265688	143.178	0.476984	0.476984	0.981618
ENSG00000179271	GADD45GIP1	162.489	86.5541	137.869	151.774	210.636	195.287	ENSG00000179271	157.435	0.434227	0.434227	0.982636
ENSG00000272316	AL021368.2	15.8176	17.3108	14.5528	4.4206	13.3033	6.24919	ENSG00000272316	11.9424	-0.605383	0.605383	0.982636
ENSG00000125967	NECAB3	15.0986	3.99481	12.255	25.0501	6.65167	33.5894	ENSG00000125967	16.1066	0.604123	0.604123	0.982783
ENSG00000014164	ZC3H3	11.5037	25.3004	19.1485	3.68383	8.8689	13.2795	ENSG00000014164	13.6308	-0.601266	0.601266	0.982816
ENSG00000057252	SOAT1	26.6022	19.974	34.4673	41.2589	42.1273	48.4312	ENSG00000057252	35.4768	0.520701	0.520701	0.982816
ENSG00000085872	CHERP	63.2702	57.2589	49.0201	61.1516	86.4717	105.455	ENSG00000085872	70.4379	0.469058	0.469058	0.982816
ENSG00000109046	WSB1	989.316	1117.21	1036.32	1013.05	800.418	424.164	ENSG00000109046	896.747	-0.42126	0.42126	0.982816
ENSG00000111642	CHD4	1623.46	2763.07	1493.58	1641.52	1487.76	1122.51	ENSG00000111642	1688.65	-0.406898	0.406898	0.982816
ENSG00000129422	MTUS1	10.0657	2.6632	13.021	21.3662	13.3033	20.3099	ENSG00000129422	13.4549	0.601725	0.601725	0.982816
ENSG00000135749	PCNX2	40.9818	25.3004	31.4035	45.6795	48.7789	60.1485	ENSG00000135749	42.0488	0.5053	0.5053	0.982816
ENSG00000139910	NOVA1	25.8833	79.8961	26.0419	33.1545	24.3895	12.4984	ENSG00000139910	33.6439	-0.576225	0.576225	0.982816
ENSG00000148339	SLC25A25	11.5037	11.9844	13.021	3.68383	4.43445	7.03034	ENSG00000148339	8.60961	-0.605011	0.605011	0.982816
ENSG00000148343	MIGA2	3.5949	5.32641	2.29782	13.9986	2.21722	12.4984	ENSG00000148343	6.65555	0.59519	0.59519	0.982816
ENSG00000157500	APPL1	260.271	319.584	209.867	209.242	212.853	152.324	ENSG00000157500	227.357	-0.402816	0.402816	0.982816
ENSG00000159214	CCDC24	10.0657	10.6528	10.7231	16.9456	19.955	23.4345	ENSG00000159214	15.2961	0.586429	0.586429	0.982816
ENSG00000163660	CCNL1	141.639	322.248	91.1467	131.881	115.296	104.674	ENSG00000163660	151.147	-0.503531	0.503531	0.982816
ENSG00000164163	ABCE1	61.1133	66.5801	85.7852	49.3634	59.865	34.3706	ENSG00000164163	59.5129	-0.483672	0.483672	0.982816
ENSG00000167113	COQ4	86.9965	106.528	127.146	156.931	88.689	223.409	ENSG00000167113	131.617	0.466216	0.466216	0.982816
ENSG00000167740	CYB5D2	25.8833	15.9792	22.9782	49.3634	28.8239	31.246	ENSG00000167740	29.0456	0.545889	0.545889	0.982816
ENSG00000174227	PIGG	11.5037	0	1.53188	11.0515	17.7378	10.9361	ENSG00000174227	8.79349	0.594643	0.594643	0.982816
ENSG00000178605	GTPBP6	5.75184	5.32641	5.36157	13.9986	8.8689	14.0607	ENSG00000178605	8.89466	0.60473	0.60473	0.982816
ENSG00000179454	KLHL28	43.1388	31.9584	35.9991	26.5236	24.3895	16.4041	ENSG00000179454	29.7356	-0.540037	0.540037	0.982816
ENSG00000187735	TCEA1	130.135	190.419	91.1467	83.9914	128.599	64.0542	ENSG00000187735	114.724	-0.478562	0.478562	0.982816
ENSG00000198517	MAFK	69.0221	35.9533	90.3808	85.4649	101.992	112.485	ENSG00000198517	82.5498	0.481416	0.481416	0.982816
ENSG00000213411	RBM22P2	31.6351	35.9533	21.4463	49.3634	46.5617	44.5255	ENSG00000213411	38.2475	0.514294	0.514294	0.982816
ENSG00000215305	VPS16	34.511	42.6113	67.4026	69.9928	46.5617	109.361	ENSG00000215305	61.7401	0.511521	0.511521	0.982816
ENSG00000228218	ATF4P3	12.2227	10.6528	10.7231	7.36767	4.43445	0	ENSG00000228218	7.56679	-0.592833	0.592833	0.982816
ENSG00000234135	RPL23AP83	19.4125	59.9221	13.021	18.4192	11.0861	14.8418	ENSG00000234135	22.7838	-0.591959	0.591959	0.982816
ENSG00000254726	MEX3A	69.0221	114.518	55.9135	50.1001	64.2995	42.182	ENSG00000254726	66.0058	-0.491939	0.491939	0.982816
ENSG00000259659	AC009996.1	41.7008	41.2797	22.2122	22.8398	24.3895	14.0607	ENSG00000259659	27.7471	-0.556675	0.556675	0.982816
ENSG00000271705	RPL17P3	101.376	415.46	42.8926	83.2546	48.7789	64.8354	ENSG00000271705	126.1	-0.594651	0.594651	0.982816
ENSG00000272645	GTF2IP20	10.0657	14.6476	9.19127	21.3662	11.0861	30.4648	ENSG00000272645	16.137	0.589786	0.589786	0.982816
ENSG00000101246	ARFRP1	45.2957	58.5905	71.2323	94.3061	70.9512	89.8321	ENSG00000101246	71.7013	0.460186	0.460186	0.983452
ENSG00000140743	CDR2	4.31388	3.99481	9.19127	8.8412	15.5206	17.1853	ENSG00000140743	9.84117	0.603977	0.603977	0.983452
ENSG00000166813	KIF7	28.7592	50.6009	46.7223	61.1516	50.9961	78.896	ENSG00000166813	52.8544	0.495167	0.495167	0.983452
ENSG00000267575	AC006504.5	57.5184	47.9377	56.6795	67.0458	88.689	84.3641	ENSG00000267575	67.0391	0.454792	0.454792	0.983452
ENSG00000073969	NSF	41.7008	27.9636	39.0629	49.3634	46.5617	73.428	ENSG00000073969	46.3467	0.500525	0.500525	0.983841
ENSG00000137310	TCF19	40.9818	35.9533	36.7651	15.4721	17.7378	32.8083	ENSG00000137310	29.9531	-0.544197	0.544197	0.983841
ENSG00000078747	ITCH	51.0476	75.9013	68.1686	48.6266	55.4306	18.7476	ENSG00000078747	52.987	-0.522594	0.522594	0.984183
ENSG00000164663	USP49	38.8249	42.6113	30.6376	27.9971	22.1722	16.4041	ENSG00000164663	29.7745	-0.537934	0.537934	0.984183
ENSG00000168702	LRP1B	5.03286	9.32121	14.5528	24.3133	24.3895	11.7172	ENSG00000168702	14.8878	0.595885	0.595885	0.984183
ENSG00000279283	AC131009.4	38.8249	50.6009	30.6376	59.6781	77.6028	49.2124	ENSG00000279283	51.0928	0.49262	0.49262	0.985227
ENSG00000163297	ANTXR2	48.8906	41.2797	45.9563	58.9413	75.3856	70.3034	ENSG00000163297	56.7928	0.46605	0.46605	0.985247
ENSG00000119396	RAB14	347.986	685.775	224.42	258.605	232.809	58.5862	ENSG00000119396	301.364	-0.601543	0.601543	0.985749
ENSG00000129317	PUS7L	54.6425	45.2745	65.1048	39.7854	48.7789	9.37379	ENSG00000129317	43.8266	-0.555872	0.555872	0.985749
ENSG00000146112	PPP1R18	68.3031	113.186	107.997	123.04	124.165	163.26	ENSG00000146112	116.659	0.436182	0.436182	0.985749
ENSG00000186716	BCR	6.47082	11.9844	8.42533	11.7883	15.5206	26.5591	ENSG00000186716	13.4581	0.595561	0.595561	0.985749
ENSG00000189241	TSPYL1	113.599	93.2121	160.847	145.143	148.554	235.126	ENSG00000189241	149.413	0.441396	0.441396	0.985749
ENSG00000100151	PICK1	8.62776	5.32641	14.5528	22.8398	6.65167	28.9025	ENSG00000100151	14.4835	0.597514	0.597514	0.985787
ENSG00000076067	RBMS2	75.4929	62.5853	71.2323	75.1502	113.078	117.172	ENSG00000076067	85.7852	0.443298	0.443298	0.988195
ENSG00000077380	DYNC1I2	1073.44	1141.18	812.661	816.337	860.283	603.047	ENSG00000077380	884.491	-0.367806	0.367806	0.988195
ENSG00000104267	CA2	12.2227	22.6372	5.36157	4.4206	6.65167	5.46804	ENSG00000104267	9.4603	-0.598966	0.598966	0.988195
ENSG00000110422	HIPK3	218.57	443.423	153.188	195.243	146.337	198.412	ENSG00000110422	225.862	-0.470129	0.470129	0.988195
ENSG00000114735	HEMK1	69.741	67.9117	58.9773	85.4649	82.0373	113.267	ENSG00000114735	79.5665	0.441262	0.441262	0.988195
ENSG00000116678	LEPR	6.47082	27.9636	8.42533	5.89413	6.65167	4.68689	ENSG00000116678	10.0154	-0.598458	0.598458	0.988195
ENSG00000117318	ID3	197	551.283	68.9345	148.09	97.5578	76.5526	ENSG00000117318	189.903	-0.596878	0.596878	0.988195
ENSG00000124615	MOCS1	25.1643	38.6165	26.0419	34.628	46.5617	61.7108	ENSG00000124615	38.7872	0.518116	0.518116	0.988195
ENSG00000124813	RUNX2	15.8176	25.3004	4.59563	9.57797	6.65167	1.5623	ENSG00000124813	10.5843	-0.596662	0.596662	0.988195
ENSG00000126464	PRR12	32.3541	67.9117	22.9782	22.8398	17.7378	27.3402	ENSG00000126464	31.8603	-0.554546	0.554546	0.988195
ENSG00000130653	PNPLA7	20.1314	11.9844	26.8079	32.4177	22.1722	47.6501	ENSG00000130653	26.8606	0.554892	0.554892	0.988195
ENSG00000138246	DNAJC13	82.6827	145.145	64.3389	67.0458	73.1684	51.5558	ENSG00000138246	80.656	-0.482865	0.482865	0.988195
ENSG00000162302	RPS6KA4	65.4272	119.844	70.4664	61.1516	37.6928	64.0542	ENSG00000162302	69.7727	-0.482473	0.482473	0.988195
ENSG00000185963	BICD2	117.194	167.782	104.168	101.674	77.6028	89.8321	ENSG00000185963	109.709	-0.432167	0.432167	0.988195
ENSG00000250133	HOXC-AS2	13.6606	35.9533	18.3825	16.2089	11.0861	5.46804	ENSG00000250133	16.7932	-0.59091	0.59091	0.988195
ENSG00000270672	MTRNR2L6	10.0657	57.2589	7.65939	19.1559	4.43445	5.46804	ENSG00000270672	17.3404	-0.598893	0.598893	0.988195
ENSG00000272990	AC084036.1	20.1314	7.98961	12.255	19.8927	22.1722	34.3706	ENSG00000272990	19.4686	0.575562	0.575562	0.988195
ENSG00000101276	SLC52A3	1.43796	3.99481	7.65939	16.9456	11.0861	6.24919	ENSG00000101276	7.89552	0.593131	0.593131	0.988196
ENSG00000168062	BATF2	23.0074	5.32641	20.6804	25.7868	44.3445	25.7779	ENSG00000168062	24.1539	0.572031	0.572031	0.988196
ENSG00000155254	MARVELD1	341.515	275.642	497.094	432.482	474.486	631.168	ENSG00000155254	442.065	0.403169	0.403169	0.988958
ENSG00000068971	PPP2R5B	53.9235	62.5853	73.5301	84.7282	86.4717	101.549	ENSG00000068971	77.1314	0.440502	0.440502	0.989192
ENSG00000005339	CREBBP	356.614	577.915	247.398	315.336	305.977	196.068	ENSG00000005339	333.218	-0.443632	0.443632	0.990085
ENSG00000011451	WIZ	97.7812	141.15	88.083	63.3619	82.0373	81.2395	ENSG00000011451	92.2755	-0.441253	0.441253	0.990085
ENSG00000067221	STOML1	51.7665	30.6268	37.531	41.9957	82.0373	68.7411	ENSG00000067221	52.1164	0.499533	0.499533	0.990085
ENSG00000073605	GSDMB	5.75184	9.32121	3.82969	13.2618	17.7378	10.9361	ENSG00000073605	10.1397	0.595545	0.595545	0.990085
ENSG00000083857	FAT1	173.993	343.553	68.1686	95.7797	164.075	100.768	ENSG00000083857	157.723	-0.52158	0.52158	0.990085
ENSG00000104964	AES	1002.98	697.759	1079.97	976.953	1268.25	1499.02	ENSG00000104964	1087.49	0.378956	0.378956	0.990085
ENSG00000108433	GOSR2	44.5767	31.9584	45.1904	65.5722	44.3445	74.2092	ENSG00000108433	50.9752	0.484328	0.484328	0.990085
ENSG00000109381	ELF2	83.4016	121.176	42.8926	59.6781	46.5617	49.2124	ENSG00000109381	67.1537	-0.49928	0.49928	0.990085
ENSG00000116044	NFE2L2	127.259	146.476	149.358	111.252	117.513	75.7715	ENSG00000116044	121.272	-0.416893	0.416893	0.990085
ENSG00000123066	MED13L	143.077	266.32	129.444	146.617	119.73	100.768	ENSG00000123066	150.993	-0.449487	0.449487	0.990085
ENSG00000123416	TUBA1B	3297.24	2448.82	1954.68	1295.24	1926.77	2380.16	ENSG00000123416	2217.15	-0.399623	0.399623	0.990085
ENSG00000123989	CHPF	317.07	191.751	313.269	349.227	317.063	467.127	ENSG00000123989	325.918	0.40258	0.40258	0.990085
ENSG00000127837	AAMP	1200.7	1711.11	863.213	961.48	935.668	884.261	ENSG00000127837	1092.74	-0.386508	0.386508	0.990085
ENSG00000130695	CEP85	20.8504	11.9844	16.0847	10.3147	6.65167	6.24919	ENSG00000130695	12.0225	-0.592286	0.592286	0.990085
ENSG00000137573	SULF1	54.6425	102.533	31.4035	48.6266	42.1273	18.7476	ENSG00000137573	49.6801	-0.545671	0.545671	0.990085
ENSG00000137814	HAUS2	35.949	37.2849	45.9563	22.8398	31.0411	21.8722	ENSG00000137814	32.4905	-0.516889	0.516889	0.990085
ENSG00000146574	CCZ1B	70.46	62.5853	84.2533	98.7267	108.644	102.331	ENSG00000146574	87.8333	0.42511	0.42511	0.990085
ENSG00000150093	ITGB1	176.15	259.662	227.484	198.927	177.378	66.3977	ENSG00000150093	184.333	-0.472808	0.472808	0.990085
ENSG00000150782	IL18	91.3104	65.2485	71.2323	76.6237	119.73	139.045	ENSG00000150782	93.8649	0.451457	0.451457	0.990085
ENSG00000162402	USP24	176.15	306.268	158.549	182.718	128.599	132.014	ENSG00000162402	180.717	-0.434459	0.434459	0.990085
ENSG00000163170	BOLA3	75.4929	74.5697	91.1467	66.309	66.5167	20.3099	ENSG00000163170	65.7241	-0.514507	0.514507	0.990085
ENSG00000164970	FAM219A	76.9308	106.528	66.6367	61.8884	50.9961	54.6804	ENSG00000164970	69.6101	-0.45667	0.45667	0.990085
ENSG00000169519	METTL15	64.7082	66.5801	73.5301	85.4649	90.9062	114.829	ENSG00000169519	82.6697	0.432024	0.432024	0.990085
ENSG00000169564	PCBP1	1102.91	2382.24	1008.74	1056.52	1008.84	1098.3	ENSG00000169564	1276.26	-0.427887	0.427887	0.990085
ENSG00000173933	RBM4	133.73	97.2069	162.379	100.937	117.513	18.7476	ENSG00000173933	105.086	-0.537797	0.537797	0.990085
ENSG00000174915	PTDSS2	44.5767	19.974	64.3389	71.4664	68.7339	67.1788	ENSG00000174915	56.0448	0.505931	0.505931	0.990085
ENSG00000184634	MED12	102.095	203.735	65.1048	95.0429	66.5167	72.6469	ENSG00000184634	100.857	-0.49681	0.49681	0.990085
ENSG00000198225	FKBP1C	285.435	483.372	147.06	283.655	126.382	175.759	ENSG00000198225	250.277	-0.49164	0.49164	0.990085
ENSG00000242193	CRYZL2P	38.8249	30.6268	38.2969	51.5737	44.3445	68.7411	ENSG00000242193	45.4013	0.488909	0.488909	0.990085
ENSG00000255734	HNRNPABP1	8.62776	11.9844	9.19127	4.4206	6.65167	0	ENSG00000255734	6.81262	-0.579271	0.579271	0.990085
ENSG00000109339	MAPK10	21.5694	18.6424	37.531	47.8898	26.6067	53.1181	ENSG00000109339	34.2262	0.531427	0.531427	0.9909
ENSG00000125249	RAP2A	94.1863	194.414	58.9773	76.6237	90.9062	52.337	ENSG00000125249	94.5741	-0.504208	0.504208	0.9909
ENSG00000128917	DLL4	7.1898	29.2952	3.06376	8.10443	2.21722	2.34345	ENSG00000128917	8.70232	-0.579462	0.579462	0.9909
ENSG00000139970	RTN1	28.7592	90.5489	21.4463	22.103	26.6067	28.1214	ENSG00000139970	36.2642	-0.560353	0.560353	0.9909
ENSG00000143158	MPC2	26.6022	19.974	19.9144	23.5765	42.1273	47.6501	ENSG00000143158	29.9741	0.534487	0.534487	0.9909
ENSG00000148835	TAF5	14.3796	21.3056	13.021	9.57797	4.43445	7.81149	ENSG00000148835	11.755	-0.588165	0.588165	0.9909
ENSG00000166454	ATMIN	78.3688	70.5749	78.1258	119.356	106.427	93.7379	ENSG00000166454	91.0984	0.418178	0.418178	0.9909
ENSG00000170385	SLC30A1	142.358	264.989	62.0411	99.4635	106.427	89.8321	ENSG00000170385	127.518	-0.503304	0.503304	0.9909
ENSG00000176402	GJC3	18.6935	3.99481	16.0847	20.6295	37.6928	21.091	ENSG00000176402	19.6977	0.576392	0.576392	0.9909
ENSG00000176978	DPP7	70.46	105.197	105.7	127.461	95.3406	178.102	ENSG00000176978	113.71	0.443303	0.443303	0.9909
ENSG00000180155	LYNX1	69.0221	17.3108	88.8489	95.0429	97.5578	96.0813	ENSG00000180155	77.3106	0.518301	0.518301	0.9909
ENSG00000180543	TSPYL5	30.9161	25.3004	32.9354	37.5751	53.2134	51.5558	ENSG00000180543	38.5827	0.500036	0.500036	0.9909
ENSG00000183495	EP400	296.22	435.434	306.376	263.026	308.194	187.476	ENSG00000183495	299.454	-0.39833	0.39833	0.9909
ENSG00000197586	ENTPD6	10.7847	5.32641	9.95721	14.7353	11.0861	27.3402	ENSG00000197586	13.205	0.58756	0.58756	0.9909
ENSG00000198130	HIBCH	107.847	73.2381	69.7004	109.041	128.599	121.078	ENSG00000198130	101.584	0.42699	0.42699	0.9909
ENSG00000204388	HSPA1B	106.409	90.5489	79.6577	84.7282	186.247	139.045	ENSG00000204388	114.439	0.449682	0.449682	0.9909
ENSG00000262655	SPON1	1.43796	17.3108	7.65939	2.2103	4.43445	1.5623	ENSG00000262655	5.7692	-0.561908	0.561908	0.9909
ENSG00000110092	CCND1	534.921	608.542	641.091	682.246	698.426	957.689	ENSG00000110092	687.152	0.353302	0.353302	0.992291
ENSG00000123096	SSPN	115.037	47.9377	94.9764	159.878	117.513	107.799	ENSG00000123096	107.19	0.462063	0.462063	0.992291
ENSG00000137845	ADAM10	133.011	247.678	111.061	134.828	110.861	85.1452	ENSG00000137845	137.098	-0.458102	0.458102	0.992934
ENSG00000104957	CCDC130	135.887	137.155	195.314	182.718	208.419	253.092	ENSG00000104957	185.431	0.398303	0.398303	0.993062
ENSG00000105711	SCN1B	114.318	98.5385	93.4446	170.93	106.427	146.075	ENSG00000105711	121.622	0.413501	0.413501	0.99433
ENSG00000140451	PIF1	20.8504	11.9844	14.5528	34.628	15.5206	32.8083	ENSG00000140451	21.7241	0.557359	0.557359	0.99433
ENSG00000165699	TSC1	99.9382	226.372	57.4454	81.0443	77.6028	80.4583	ENSG00000165699	103.81	-0.505454	0.505454	0.99433
ENSG00000102024	PLS3	192.687	283.631	76.5939	165.036	84.2545	96.8625	ENSG00000102024	149.844	-0.501401	0.501401	0.99472
ENSG00000237186	AC092418.1	105.69	391.491	113.359	107.568	95.3406	16.4041	ENSG00000237186	138.309	-0.577175	0.577175	0.996062
ENSG00000188846	RPL14	74.7739	141.15	75.062	71.4664	68.7339	53.8993	ENSG00000188846	80.8475	-0.464334	0.464334	0.99687
ENSG00000072401	UBE2D1	47.4527	155.797	46.7223	50.8369	70.9512	24.9968	ENSG00000072401	66.1262	-0.540964	0.540964	0.997998
ENSG00000078725	BRINP1	6.47082	10.6528	9.19127	1.47353	4.43445	3.90574	ENSG00000078725	6.02144	-0.575908	0.575908	0.997998
ENSG00000103710	RASL12	7.90878	23.9688	11.4891	5.15737	8.8689	5.46804	ENSG00000103710	10.4768	-0.588673	0.588673	0.997998
ENSG00000109083	IFT20	264.585	420.786	149.358	188.612	192.898	190.6	ENSG00000109083	234.473	-0.445447	0.445447	0.997998
ENSG00000114933	INO80D	59.6753	147.808	49.0201	53.784	57.6478	48.4312	ENSG00000114933	69.3944	-0.504651	0.504651	0.997998
ENSG00000115128	SF3B6	33.0731	50.6009	39.0629	65.5722	57.6478	58.5862	ENSG00000115128	50.7572	0.470134	0.470134	0.997998
ENSG00000122435	TRMT13	45.2957	51.9325	57.4454	51.5737	26.6067	9.37379	ENSG00000122435	40.3713	-0.548304	0.548304	0.997998
ENSG00000130518	IQCN	6.47082	7.98961	6.12751	19.8927	6.65167	15.623	ENSG00000130518	10.4592	0.585576	0.585576	0.997998
ENSG00000131467	PSME3	146.672	233.03	113.359	103.884	117.513	121.859	ENSG00000131467	139.386	-0.432203	0.432203	0.997998
ENSG00000131584	ACAP3	28.7592	9.32121	26.8079	36.1016	39.91	37.4952	ENSG00000131584	29.7325	0.537539	0.537539	0.997998
ENSG00000141027	NCOR1	240.858	340.89	192.251	209.978	144.12	196.85	ENSG00000141027	220.824	-0.407482	0.407482	0.997998
ENSG00000142959	BEST4	12.9416	5.32641	9.95721	18.4192	13.3033	24.2156	ENSG00000142959	14.0272	0.577988	0.577988	0.997998
ENSG00000148331	ASB6	10.7847	10.6528	16.0847	14.7353	22.1722	33.5894	ENSG00000148331	18.0032	0.567141	0.567141	0.997998
ENSG00000153044	CENPH	32.3541	13.316	16.0847	12.525	4.43445	12.4984	ENSG00000153044	15.2021	-0.57887	0.57887	0.997998
ENSG00000159217	IGF2BP1	122.946	139.818	170.038	97.2532	144.12	63.2731	ENSG00000159217	122.908	-0.444043	0.444043	0.997998
ENSG00000164520	RAET1E	47.4527	31.9584	42.1266	27.2604	28.8239	21.091	ENSG00000164520	33.1188	-0.510502	0.510502	0.997998
ENSG00000165804	ZNF219	328.574	580.578	283.397	321.967	237.243	286.682	ENSG00000165804	339.74	-0.414435	0.414435	0.997998
ENSG00000170955	CAVIN3	39.5439	45.2745	59.7432	41.9957	75.3856	109.361	ENSG00000170955	61.884	0.495929	0.495929	0.997998
ENSG00000230630	DNM3OS	61.1133	126.502	58.2114	56.731	44.3445	55.4616	ENSG00000230630	67.0607	-0.484429	0.484429	0.997998
ENSG00000258711	AL358334.2	9.34674	10.6528	6.12751	25.0501	11.0861	14.8418	ENSG00000258711	12.8508	0.581707	0.581707	0.997998
ENSG00000000003	TSPAN6	78.3688	51.9325	64.3389	89.8855	88.689	93.7379	ENSG00000000003	77.8254	0.39867	0.39867	0.99947
ENSG00000000005	TNMD	9.34674	11.9844	55.1476	8.8412	46.5617	41.4009	ENSG00000000005	28.8804	0.162799	0.162799	0.99947
ENSG00000000419	DPM1	35.23	46.6061	44.4245	42.7325	48.7789	26.5591	ENSG00000000419	40.7218	-0.091331	0.091331	0.99947
ENSG00000000457	SCYL3	6.47082	6.65801	12.255	13.9986	8.8689	16.4041	ENSG00000000457	10.7759	0.355287	0.355287	0.99947
ENSG00000000460	C1orf112	9.34674	11.9844	19.1485	7.36767	2.21722	17.1853	ENSG00000000460	11.2083	-0.253338	0.253338	0.99947
ENSG00000000938	FGR	12.9416	7.98961	9.95721	11.0515	13.3033	10.1549	ENSG00000000938	10.8997	0.0645378	0.0645378	0.99947
ENSG00000001036	FUCA2	71.179	65.2485	65.8708	58.2046	88.689	92.9567	ENSG00000001036	73.6914	0.192433	0.192433	0.99947
ENSG00000001084	GCLC	22.2884	2.6632	13.7869	18.4192	11.0861	20.3099	ENSG00000001084	14.7589	0.193833	0.193833	0.99947
ENSG00000001167	NFYA	38.1059	37.2849	42.8926	27.9971	33.2584	50.7747	ENSG00000001167	38.3856	-0.0523761	0.0523761	0.99947
ENSG00000001460	STPG1	13.6606	27.9636	27.5738	15.4721	22.1722	17.9664	ENSG00000001460	20.8015	-0.218177	0.218177	0.99947
ENSG00000001461	NIPAL3	445.767	327.574	530.03	542.26	447.879	381.201	ENSG00000001461	445.785	0.06283	0.06283	0.99947
ENSG00000001497	LAS1L	34.511	25.3004	43.6585	46.4163	44.3445	48.4312	ENSG00000001497	40.4437	0.322445	0.322445	0.99947
ENSG00000001561	ENPP4	71.898	55.9273	55.9135	74.4134	86.4717	82.0206	ENSG00000001561	71.1074	0.325894	0.325894	0.99947
ENSG00000001629	ANKIB1	55.3614	78.5645	57.4454	54.5207	59.865	21.091	ENSG00000001629	54.4747	-0.393084	0.393084	0.99947
ENSG00000001630	CYP51A1	7.90878	3.99481	8.42533	7.36767	2.21722	8.59264	ENSG00000001630	6.41774	-0.0397563	0.0397563	0.99947
ENSG00000001631	KRIT1	225.76	310.263	296.418	333.019	308.194	107.017	ENSG00000001631	263.445	-0.127826	0.127826	0.99947
ENSG00000002016	RAD52	6.47082	2.6632	7.65939	9.57797	11.0861	5.46804	ENSG00000002016	7.15426	0.246777	0.246777	0.99947
ENSG00000002330	BAD	46.7337	47.9377	43.6585	40.5222	75.3856	50.7747	ENSG00000002330	50.8354	0.182634	0.182634	0.99947
ENSG00000002549	LAP3	28.0402	21.3056	33.7013	34.628	26.6067	19.5287	ENSG00000002549	27.3018	-0.035762	0.035762	0.99947
ENSG00000002586	CD99	89.1535	78.5645	53.6157	61.8884	106.427	124.984	ENSG00000002586	85.7721	0.322516	0.322516	0.99947
ENSG00000002587	HS3ST1	29.4782	19.974	21.4463	34.628	22.1722	24.9968	ENSG00000002587	25.4493	0.156139	0.156139	0.99947
ENSG00000002822	MAD1L1	5.03286	10.6528	15.3188	13.2618	19.955	14.8418	ENSG00000002822	13.1772	0.341405	0.341405	0.99947
ENSG00000002834	LASP1	898.006	1131.86	834.873	915.064	933.451	1073.3	ENSG00000002834	964.426	0.0276364	0.0276364	0.99947
ENSG00000003056	M6PR	33.0731	27.9636	55.9135	33.1545	64.2995	44.5255	ENSG00000003056	43.155	0.17172	0.17172	0.99947
ENSG00000003137	CYP26B1	5.03286	0	9.19127	16.2089	4.43445	10.9361	ENSG00000003137	7.63392	0.459967	0.459967	0.99947
ENSG00000003147	ICA1	225.76	191.751	144.762	330.071	141.902	165.604	ENSG00000003147	199.975	0.159656	0.159656	0.99947
ENSG00000003249	DBNDD1	7.1898	3.99481	16.0847	11.7883	2.21722	14.0607	ENSG00000003249	9.22258	0.048832	0.048832	0.99947
ENSG00000003393	ALS2	68.3031	73.2381	48.2542	65.5722	75.3856	39.0574	ENSG00000003393	61.6351	-0.0755003	0.0755003	0.99947
ENSG00000003400	CASP10	13.6606	18.6424	23.7441	22.8398	24.3895	23.4345	ENSG00000003400	21.1185	0.225047	0.225047	0.99947
ENSG00000003402	CFLAR	1025.27	894.836	801.938	858.333	807.069	581.956	ENSG00000003402	828.233	-0.249699	0.249699	0.99947
ENSG00000003509	NDUFAF7	17.9745	21.3056	21.4463	24.3133	19.955	22.6533	ENSG00000003509	21.2747	0.110759	0.110759	0.99947
ENSG00000003756	RBM5	184.778	383.501	173.102	199.664	215.071	160.917	ENSG00000003756	219.505	-0.301179	0.301179	0.99947
ENSG00000003989	SLC7A2	1.43796	19.974	8.42533	8.10443	4.43445	1.5623	ENSG00000003989	7.32308	-0.368201	0.368201	0.99947
ENSG00000004139	SARM1	34.511	35.9533	17.6166	44.9428	33.2584	38.2763	ENSG00000004139	34.093	0.317383	0.317383	0.99947
ENSG00000004142	POLDIP2	88.4345	67.9117	63.5729	90.6223	64.2995	105.455	ENSG00000004142	80.0493	0.216989	0.216989	0.99947
ENSG00000004455	AK2	173.274	78.5645	174.634	176.824	168.509	182.008	ENSG00000004455	158.969	0.24903	0.24903	0.99947
ENSG00000004478	FKBP4	96.3433	114.518	78.1258	64.8355	84.2545	112.485	ENSG00000004478	91.7604	-0.112207	0.112207	0.99947
ENSG00000004487	KDM1A	22.2884	37.2849	19.1485	29.4707	31.0411	23.4345	ENSG00000004487	27.1113	0.0744184	0.0744184	0.99947
ENSG00000004660	CAMKK1	23.0074	26.632	16.0847	29.4707	13.3033	21.8722	ENSG00000004660	21.7284	0.0272892	0.0272892	0.99947
ENSG00000004700	RECQL	40.2629	35.9533	51.3179	32.4177	35.4756	38.2763	ENSG00000004700	38.9506	-0.21126	0.21126	0.99947
ENSG00000004766	VPS50	21.5694	17.3108	21.4463	39.0486	13.3033	24.9968	ENSG00000004766	22.9459	0.27413	0.27413	0.99947
ENSG00000004776	HSPB6	3.5949	5.32641	10.7231	5.15737	4.43445	9.37379	ENSG00000004776	6.43501	-0.00696729	0.00696729	0.99947
ENSG00000004777	ARHGAP33	23.7263	22.6372	11.4891	6.6309	31.0411	24.2156	ENSG00000004777	19.9567	0.0262487	0.0262487	0.99947
ENSG00000004779	NDUFAB1	171.117	141.15	168.507	134.828	148.554	237.469	ENSG00000004779	166.938	0.102639	0.102639	0.99947
ENSG00000004864	SLC25A13	71.179	43.9429	72.7642	76.6237	84.2545	47.6501	ENSG00000004864	66.0691	0.0951693	0.0951693	0.99947
ENSG00000004866	ST7	19.4125	6.65801	13.7869	8.10443	4.43445	17.9664	ENSG00000004866	11.7271	-0.177672	0.177672	0.99947
ENSG00000004897	CDC27	207.785	296.947	218.293	214.399	201.767	238.25	ENSG00000004897	229.574	-0.118993	0.118993	0.99947
ENSG00000004961	HCCS	66.1461	58.5905	74.2961	55.9943	50.9961	49.2124	ENSG00000004961	59.2059	-0.289085	0.289085	0.99947
ENSG00000005007	UPF1	217.851	276.973	287.227	219.556	272.719	188.257	ENSG00000005007	243.764	-0.185093	0.185093	0.99947
ENSG00000005020	SKAP2	341.515	320.916	259.653	485.529	290.456	329.645	ENSG00000005020	337.953	0.236149	0.236149	0.99947
ENSG00000005022	SLC25A5	246.61	227.704	219.824	169.456	197.333	235.907	ENSG00000005022	216.139	-0.180483	0.180483	0.99947
ENSG00000005059	MCUB	31.6351	33.29	33.7013	21.3662	22.1722	34.3706	ENSG00000005059	29.4226	-0.233833	0.233833	0.99947
ENSG00000005075	POLR2J	61.8323	58.5905	48.2542	36.8383	37.6928	57.0239	ENSG00000005075	50.0387	-0.269901	0.269901	0.99947
ENSG00000005100	DHX33	111.442	115.849	88.8489	113.462	101.992	108.58	ENSG00000005100	106.696	0.0381914	0.0381914	0.99947
ENSG00000005102	MEOX1	23.7263	53.2641	9.95721	20.6295	8.8689	13.2795	ENSG00000005102	21.6209	-0.552303	0.552303	0.99947
ENSG00000005108	THSD7A	20.1314	53.2641	15.3188	41.9957	24.3895	13.2795	ENSG00000005108	28.0632	-0.0709275	0.0709275	0.99947
ENSG00000005156	LIG3	107.128	113.186	127.912	144.406	141.902	158.573	ENSG00000005156	132.185	0.311713	0.311713	0.99947
ENSG00000005175	RPAP3	81.2447	97.2069	82.7214	92.8326	115.296	44.5255	ENSG00000005175	85.6378	-0.0573126	0.0573126	0.99947
ENSG00000005189	REXO5	6.47082	3.99481	6.12751	6.6309	13.3033	11.7172	ENSG00000005189	8.04077	0.410346	0.410346	0.99947
ENSG00000005194	CIAPIN1	29.4782	27.9636	46.7223	39.0486	55.4306	56.2427	ENSG00000005194	42.481	0.391558	0.391558	0.99947
ENSG00000005206	SPPL2B	327.855	298.279	449.606	433.219	390.231	515.558	ENSG00000005206	402.458	0.28153	0.28153	0.99947
ENSG00000005238	FAM214B	68.3031	94.5437	88.083	105.358	77.6028	71.0846	ENSG00000005238	84.1625	0.0266134	0.0266134	0.99947
ENSG00000005249	PRKAR2B	45.2957	67.9117	10.7231	75.887	6.65167	17.1853	ENSG00000005249	37.2757	-0.0910813	0.0910813	0.99947
ENSG00000005302	MSL3	34.511	27.9636	40.5948	45.6795	33.2584	18.7476	ENSG00000005302	33.4591	-0.0627662	0.0627662	0.99947
ENSG00000005379	TSPOAP1	226.479	316.921	163.911	259.342	184.03	222.627	ENSG00000005379	228.885	-0.0628778	0.0628778	0.99947
ENSG00000005436	GCFC2	12.2227	10.6528	31.4035	17.6824	15.5206	6.24919	ENSG00000005436	15.6219	-0.281195	0.281195	0.99947
ENSG00000005448	WDR54	32.3541	19.974	19.1485	19.8927	24.3895	12.4984	ENSG00000005448	21.3762	-0.255475	0.255475	0.99947
ENSG00000005469	CROT	35.949	42.6113	68.1686	75.1502	35.4756	31.246	ENSG00000005469	48.1001	-0.0211236	0.0211236	0.99947
ENSG00000005486	RHBDD2	124.383	105.197	124.082	100.937	70.9512	149.199	ENSG00000005486	112.458	-0.0991609	0.0991609	0.99947
ENSG00000005700	IBTK	116.475	137.155	143.231	131.144	166.292	141.388	ENSG00000005700	139.281	0.118901	0.118901	0.99947
ENSG00000005801	ZNF195	21.5694	14.6476	30.6376	16.9456	19.955	23.4345	ENSG00000005801	21.1983	-0.11241	0.11241	0.99947
ENSG00000005812	FBXL3	81.2447	134.492	35.2332	47.1531	57.6478	56.2427	ENSG00000005812	68.6689	-0.470027	0.470027	0.99947
ENSG00000005884	ITGA3	886.502	1334.27	1046.27	1192.09	1113.05	789.742	ENSG00000005884	1060.32	-0.0692166	0.0692166	0.99947
ENSG00000005893	LAMP2	462.304	989.38	340.077	473.004	434.576	337.456	ENSG00000005893	506.133	-0.427877	0.427877	0.99947
ENSG00000006007	GDE1	613.29	523.32	634.963	577.625	483.355	601.485	ENSG00000006007	572.34	-0.0810596	0.0810596	0.99947
ENSG00000006015	REX1BD	69.0221	35.9533	66.6367	70.7296	108.644	67.1788	ENSG00000006015	69.6941	0.383186	0.383186	0.99947
ENSG00000006016	CRLF1	79.0878	71.9065	72.7642	76.6237	57.6478	35.9329	ENSG00000006016	65.6605	-0.317027	0.317027	0.99947
ENSG00000006025	OSBPL7	17.2555	13.316	21.4463	30.9442	13.3033	46.0878	ENSG00000006025	23.7255	0.553203	0.553203	0.99947
ENSG00000006062	MAP3K14	92.0294	123.839	87.317	133.355	93.1234	85.1452	ENSG00000006062	102.468	0.0472964	0.0472964	0.99947
ENSG00000006118	TMEM132A	6.47082	10.6528	2.29782	5.15737	2.21722	7.03034	ENSG00000006118	5.63773	-0.115394	0.115394	0.99947
ENSG00000006125	AP2B1	438.578	339.558	539.987	456.795	518.83	439.787	ENSG00000006125	455.589	0.08655	0.08655	0.99947
ENSG00000006194	ZNF263	101.376	103.865	85.7852	122.303	84.2545	172.634	ENSG00000006194	111.703	0.338687	0.338687	0.99947
ENSG00000006282	SPATA20	43.8578	35.9533	29.1057	34.628	22.1722	70.3034	ENSG00000006282	39.3367	0.190059	0.190059	0.99947
ENSG00000006283	CACNA1G	3.5949	0	5.36157	2.94707	17.7378	8.59264	ENSG00000006283	6.37233	0.535532	0.535532	0.99947
ENSG00000006327	TNFRSF12A	386.092	447.418	637.261	360.279	532.134	474.157	ENSG00000006327	472.89	-0.0974503	0.0974503	0.99947
ENSG00000006432	MAP3K9	7.90878	30.6268	11.4891	10.3147	8.8689	7.81149	ENSG00000006432	12.8366	-0.445947	0.445947	0.99947
ENSG00000006453	BAIAP2L1	95.6243	39.9481	96.5083	95.7797	99.7751	100.768	ENSG00000006453	88.0673	0.270214	0.270214	0.99947
ENSG00000006459	KDM7A	38.8249	143.813	26.8079	39.7854	46.5617	39.8386	ENSG00000006459	55.9386	-0.480818	0.480818	0.99947
ENSG00000006468	ETV1	204.19	185.093	310.205	323.441	254.981	212.473	ENSG00000006468	248.397	0.151112	0.151112	0.99947
ENSG00000006530	AGK	21.5694	18.6424	13.021	25.0501	17.7378	21.8722	ENSG00000006530	19.6488	0.205074	0.205074	0.99947
ENSG00000006534	ALDH3B1	85.5586	90.5489	156.252	147.353	157.423	139.045	ENSG00000006534	129.363	0.344479	0.344479	0.99947
ENSG00000006555	TTC22	17.2555	21.3056	13.021	16.9456	4.43445	17.1853	ENSG00000006555	15.0246	-0.185336	0.185336	0.99947
ENSG00000006576	PHTF2	111.442	105.197	117.955	113.462	86.4717	153.105	ENSG00000006576	114.605	0.0808276	0.0808276	0.99947
ENSG00000006607	FARP2	54.6425	59.9221	55.1476	64.8355	57.6478	89.051	ENSG00000006607	63.5411	0.277557	0.277557	0.99947
ENSG00000006625	GGCT	191.968	178.435	152.422	139.986	135.251	167.947	ENSG00000006625	161.001	-0.20372	0.20372	0.99947
ENSG00000006634	DBF4	10.7847	5.32641	3.82969	14.7353	8.8689	7.03034	ENSG00000006634	8.42923	0.292061	0.292061	0.99947
ENSG00000006652	IFRD1	25.8833	53.2641	35.2332	30.9442	37.6928	32.0271	ENSG00000006652	35.8408	-0.132504	0.132504	0.99947
ENSG00000006695	COX10	16.5365	5.32641	12.255	6.6309	8.8689	7.81149	ENSG00000006695	9.57154	-0.307147	0.307147	0.99947
ENSG00000006704	GTF2IRD1	35.23	47.9377	40.5948	30.2074	26.6067	42.182	ENSG00000006704	37.1264	-0.219105	0.219105	0.99947
ENSG00000006712	PAF1	75.4929	47.9377	74.2961	55.2575	86.4717	65.6165	ENSG00000006712	67.5121	0.0254319	0.0254319	0.99947
ENSG00000006715	VPS41	114.318	109.191	119.486	151.037	113.078	85.1452	ENSG00000006715	115.376	0.023405	0.023405	0.99947
ENSG00000006744	ELAC2	51.0476	19.974	41.3607	39.7854	42.1273	74.2092	ENSG00000006744	44.7507	0.344034	0.344034	0.99947
ENSG00000006747	SCIN	432.826	255.668	385.267	368.383	470.051	281.214	ENSG00000006747	365.568	0.0427555	0.0427555	0.99947
ENSG00000006757	PNPLA4	11.5037	15.9792	16.8507	15.4721	8.8689	11.7172	ENSG00000006757	13.3986	-0.147438	0.147438	0.99947
ENSG00000006831	ADIPOR2	255.957	287.626	319.397	296.917	263.85	335.113	ENSG00000006831	293.143	0.0533746	0.0533746	0.99947
ENSG00000006837	CDKL3	8.62776	21.3056	10.7231	5.15737	8.8689	5.46804	ENSG00000006837	10.0251	-0.546335	0.546335	0.99947
ENSG00000007047	MARK4	91.3104	58.5905	67.4026	77.3605	79.8201	71.0846	ENSG00000007047	74.2614	0.0472844	0.0472844	0.99947
ENSG00000007080	CCDC124	53.2045	49.2693	60.5092	60.4149	59.865	80.4583	ENSG00000007080	60.6202	0.250837	0.250837	0.99947
ENSG00000007174	DNAH9	104.252	78.5645	135.571	117.146	130.816	167.166	ENSG00000007174	122.253	0.319092	0.319092	0.99947
ENSG00000007202	KIAA0100	269.617	190.419	393.693	344.07	286.022	226.533	ENSG00000007202	285.059	0.000640023	0.000640023	0.99947
ENSG00000007237	GAS7	61.1133	65.2485	34.4673	65.5722	33.2584	34.3706	ENSG00000007237	49.005	-0.178862	0.178862	0.99947
ENSG00000007255	TRAPPC6A	242.296	139.818	347.736	256.395	217.288	272.621	ENSG00000007255	246.026	0.0256425	0.0256425	0.99947
ENSG00000007341	ST7L	20.1314	22.6372	19.1485	25.0501	26.6067	25.7779	ENSG00000007341	23.2253	0.229897	0.229897	0.99947
ENSG00000007376	RPUSD1	3.5949	9.32121	3.82969	4.4206	8.8689	7.81149	ENSG00000007376	6.3078	0.142668	0.142668	0.99947
ENSG00000007384	RHBDF1	148.829	194.414	125.614	153.247	170.726	212.473	ENSG00000007384	167.55	0.17575	0.17575	0.99947
ENSG00000007392	LUC7L	246.61	287.626	239.739	302.811	228.374	292.15	ENSG00000007392	266.218	0.0892682	0.0892682	0.99947
ENSG00000007402	CACNA2D2	61.8323	63.9169	78.8917	120.093	84.2545	60.9296	ENSG00000007402	78.3197	0.306464	0.306464	0.99947
ENSG00000007520	TSR3	463.023	272.978	408.245	353.648	348.104	409.322	ENSG00000007520	375.887	-0.0392187	0.0392187	0.99947
ENSG00000007541	PIGQ	17.2555	7.98961	21.4463	27.2604	13.3033	42.182	ENSG00000007541	21.5729	0.535776	0.535776	0.99947
ENSG00000007545	CRAMP1	64.7082	106.528	106.466	97.2532	95.3406	52.337	ENSG00000007545	87.1054	-0.152134	0.152134	0.99947
ENSG00000007866	TEAD3	11.5037	17.3108	26.0419	18.4192	8.8689	18.7476	ENSG00000007866	16.8153	-0.120174	0.120174	0.99947
ENSG00000007923	DNAJC11	34.511	37.2849	35.2332	30.2074	19.955	53.1181	ENSG00000007923	35.0516	-0.00196831	0.00196831	0.99947
ENSG00000008018	PSMB1	527.731	416.791	408.245	396.38	425.707	529.619	ENSG00000008018	450.746	-0.00060349	0.00060349	0.99947
ENSG00000008083	JARID2	104.252	137.155	75.828	86.2017	88.689	71.0846	ENSG00000008083	93.8684	-0.303605	0.303605	0.99947
ENSG00000008086	CDKL5	73.3359	53.2641	68.1686	88.412	77.6028	63.2731	ENSG00000008086	70.6761	0.186626	0.186626	0.99947
ENSG00000008256	CYTH3	76.2118	95.8753	116.423	92.8326	79.8201	59.3673	ENSG00000008256	86.755	-0.261986	0.261986	0.99947
ENSG00000008282	SYPL1	63.2702	45.2745	52.0839	64.0987	84.2545	72.6469	ENSG00000008282	63.6048	0.358515	0.358515	0.99947
ENSG00000008283	CYB561	401.191	360.864	492.499	531.945	396.883	317.928	ENSG00000008283	416.885	-0.00789678	0.00789678	0.99947
ENSG00000008294	SPAG9	703.881	925.463	819.555	935.694	767.159	444.474	ENSG00000008294	766.038	-0.164404	0.164404	0.99947
ENSG00000008324	SS18L2	9.34674	14.6476	17.6166	19.1559	22.1722	19.5287	ENSG00000008324	17.078	0.345743	0.345743	0.99947
ENSG00000008382	MPND	18.6935	17.3108	24.51	21.3662	37.6928	22.6533	ENSG00000008382	23.7045	0.257122	0.257122	0.99947
ENSG00000008394	MGST1	361.647	306.268	226.718	247.554	467.834	360.11	ENSG00000008394	328.355	0.220585	0.220585	0.99947
ENSG00000008405	CRY1	9.34674	15.9792	9.95721	8.10443	8.8689	17.1853	ENSG00000008405	11.5736	0.00522852	0.00522852	0.99947
ENSG00000008441	NFIX	383.216	494.024	469.521	550.365	416.838	331.988	ENSG00000008441	440.992	-0.0435527	0.0435527	0.99947
ENSG00000008513	ST3GAL1	1767.97	1990.74	2108.63	2569.11	2004.37	2110.66	ENSG00000008513	2091.91	0.172911	0.172911	0.99947
ENSG00000008838	MED24	551.457	351.543	585.177	513.526	627.474	550.71	ENSG00000008838	529.981	0.158807	0.158807	0.99947
ENSG00000008869	HEATR5B	43.8578	54.5957	45.9563	44.206	46.5617	41.4009	ENSG00000008869	46.0964	-0.101653	0.101653	0.99947
ENSG00000008952	SEC62	515.508	770.998	337.779	419.22	425.707	333.551	ENSG00000008952	467.127	-0.39454	0.39454	0.99947
ENSG00000008988	RPS20	3233.97	3194.51	3240.69	2791.61	3081.94	4343.97	ENSG00000008988	3314.45	0.0723097	0.0723097	0.99947
ENSG00000009335	UBE3C	143.077	155.797	189.953	165.036	206.202	176.54	ENSG00000009335	172.767	0.136131	0.136131	0.99947
ENSG00000009413	REV3L	62.5512	106.528	58.2114	74.4134	68.7339	42.182	ENSG00000009413	68.77	-0.22895	0.22895	0.99947
ENSG00000009780	FAM76A	31.6351	99.8701	32.1694	39.7854	68.7339	42.9632	ENSG00000009780	52.5262	-0.0805667	0.0805667	0.99947
ENSG00000009830	POMT2	74.0549	61.2537	58.2114	71.4664	77.6028	96.8625	ENSG00000009830	73.2419	0.28909	0.28909	0.99947
ENSG00000009844	VTA1	68.3031	87.8857	72.7642	62.6252	93.1234	82.8018	ENSG00000009844	77.9172	0.0405476	0.0405476	0.99947
ENSG00000009950	MLXIPL	14.3796	3.99481	11.4891	20.6295	4.43445	13.2795	ENSG00000009950	11.3678	0.205779	0.205779	0.99947
ENSG00000010017	RANBP9	32.3541	79.8961	48.2542	30.9442	57.6478	49.9935	ENSG00000010017	49.8483	-0.162315	0.162315	0.99947
ENSG00000010072	SPRTN	20.1314	21.3056	26.8079	11.0515	22.1722	35.9329	ENSG00000010072	22.9003	0.0119994	0.0119994	0.99947
ENSG00000010165	METTL13	43.8578	54.5957	36.7651	32.4177	35.4756	57.0239	ENSG00000010165	43.3559	-0.0675973	0.0675973	0.99947
ENSG00000010219	DYRK4	21.5694	6.65801	20.6804	6.6309	19.955	11.7172	ENSG00000010219	14.5352	-0.261186	0.261186	0.99947
ENSG00000010244	ZNF207	2044.78	2589.97	1682.77	2298.71	1811.47	1496.68	ENSG00000010244	1987.4	-0.152441	0.152441	0.99947
ENSG00000010256	UQCRC1	141.639	91.8805	104.168	111.252	88.689	156.23	ENSG00000010256	115.643	0.073338	0.073338	0.99947
ENSG00000010270	STARD3NL	18.6935	14.6476	18.3825	14.7353	28.8239	14.8418	ENSG00000010270	18.3541	0.0599262	0.0599262	0.99947
ENSG00000010278	CD9	194.125	334.232	94.2105	173.14	328.149	246.843	ENSG00000010278	228.45	0.207081	0.207081	0.99947
ENSG00000010292	NCAPD2	20.1314	29.2952	26.0419	25.0501	13.3033	35.9329	ENSG00000010292	24.9591	0.0305581	0.0305581	0.99947
ENSG00000010295	IFFO1	204.19	211.725	229.782	261.552	243.895	288.244	ENSG00000010295	239.898	0.270611	0.270611	0.99947
ENSG00000010310	GIPR	47.4527	55.9273	56.6795	73.6767	37.6928	102.331	ENSG00000010310	62.2932	0.357454	0.357454	0.99947
ENSG00000010318	PHF7	7.90878	9.32121	8.42533	6.6309	8.8689	12.4984	ENSG00000010318	8.94225	0.0707356	0.0707356	0.99947
ENSG00000010319	SEMA3G	9.34674	3.99481	13.7869	7.36767	8.8689	7.03034	ENSG00000010319	8.39922	-0.134955	0.134955	0.99947
ENSG00000010322	NISCH	77.6498	94.5437	96.5083	106.831	108.644	134.358	ENSG00000010322	103.089	0.333399	0.333399	0.99947
ENSG00000010327	STAB1	79.0878	110.523	73.5301	64.8355	79.8201	82.8018	ENSG00000010327	81.7664	-0.171512	0.171512	0.99947
ENSG00000010361	FUZ	15.0986	10.6528	12.255	15.4721	8.8689	21.8722	ENSG00000010361	14.0366	0.195072	0.195072	0.99947
ENSG00000010404	IDS	388.968	295.616	363.055	338.913	454.531	365.578	ENSG00000010404	367.777	0.122272	0.122272	0.99947
ENSG00000010539	ZNF200	62.5512	142.481	76.5939	93.5694	62.0823	60.1485	ENSG00000010539	82.9044	-0.28246	0.28246	0.99947
ENSG00000010626	LRRC23	86.9965	94.5437	117.955	99.4635	75.3856	136.701	ENSG00000010626	101.841	0.0636425	0.0636425	0.99947
ENSG00000010704	HFE	36.668	22.6372	24.51	31.681	26.6067	35.1517	ENSG00000010704	29.5424	0.118507	0.118507	0.99947
ENSG00000010803	SCMH1	67.5841	46.6061	52.0839	55.2575	46.5617	56.2427	ENSG00000010803	54.056	-0.0550899	0.0550899	0.99947
ENSG00000010818	HIVEP2	157.457	263.657	98.8061	117.883	128.599	107.017	ENSG00000010818	145.57	-0.450653	0.450653	0.99947
ENSG00000011007	ELOA	79.0878	114.518	88.083	88.412	86.4717	82.0206	ENSG00000011007	89.7655	-0.105491	0.105491	0.99947
ENSG00000011021	CLCN6	7.1898	5.32641	7.65939	8.8412	15.5206	7.03034	ENSG00000011021	8.59462	0.266872	0.266872	0.99947
ENSG00000011083	SLC6A7	5.03286	3.99481	1.53188	8.8412	6.65167	10.1549	ENSG00000011083	6.03456	0.527991	0.527991	0.99947
ENSG00000011105	TSPAN9	25.8833	18.6424	13.021	16.9456	15.5206	14.0607	ENSG00000011105	17.3456	-0.197373	0.197373	0.99947
ENSG00000011114	BTBD7	298.377	266.32	379.906	352.174	270.501	123.422	ENSG00000011114	281.783	-0.282412	0.282412	0.99947
ENSG00000011143	MKS1	60.3943	57.2589	75.828	62.6252	77.6028	85.1452	ENSG00000011143	69.8091	0.174852	0.174852	0.99947
ENSG00000011243	AKAP8L	58.2374	105.197	82.7214	98.7267	88.689	37.4952	ENSG00000011243	78.511	-0.103433	0.103433	0.99947
ENSG00000011260	UTP18	58.9563	61.2537	49.0201	53.784	39.91	24.2156	ENSG00000011260	47.8566	-0.397751	0.397751	0.99947
ENSG00000011275	RNF216	213.537	174.44	183.059	254.921	230.591	171.853	ENSG00000011275	204.734	0.174188	0.174188	0.99947
ENSG00000011295	TTC19	367.399	276.973	398.288	334.492	350.321	367.14	ENSG00000011295	349.102	0.00842454	0.00842454	0.99947
ENSG00000011304	PTBP1	564.399	399.481	546.88	526.788	549.872	630.387	ENSG00000011304	536.301	0.156965	0.156965	0.99947
ENSG00000011376	LARS2	7.90878	14.6476	19.1485	9.57797	11.0861	9.37379	ENSG00000011376	11.9571	-0.269505	0.269505	0.99947
ENSG00000011405	PIK3C2A	908.79	820.267	1083.8	1058.73	1017.71	607.734	ENSG00000011405	916.172	-0.0617263	0.0617263	0.99947
ENSG00000011422	PLAUR	80.5257	110.523	111.827	93.5694	110.861	107.799	ENSG00000011422	102.517	0.0360038	0.0360038	0.99947
ENSG00000011426	ANLN	27.3212	18.6424	11.4891	19.8927	26.6067	28.9025	ENSG00000011426	22.1424	0.252957	0.252957	0.99947
ENSG00000011454	RABGAP1	86.2776	103.865	117.955	100.2	86.4717	75.7715	ENSG00000011454	95.0901	-0.194107	0.194107	0.99947
ENSG00000011485	PPP5C	10.7847	14.6476	13.021	9.57797	11.0861	13.2795	ENSG00000011485	12.0661	-0.0961064	0.0961064	0.99947
ENSG00000011523	CEP68	28.7592	19.974	46.7223	29.4707	42.1273	24.2156	ENSG00000011523	31.8782	-0.0363299	0.0363299	0.99947
ENSG00000011566	MAP4K3	15.8176	38.6165	20.6804	11.0515	22.1722	13.2795	ENSG00000011566	20.2696	-0.46113	0.46113	0.99947
ENSG00000011638	TMEM159	10.7847	25.3004	17.6166	13.9986	15.5206	12.4984	ENSG00000011638	15.9532	-0.21031	0.21031	0.99947
ENSG00000011677	GABRA3	52.4855	85.2225	47.4882	79.5708	28.8239	20.3099	ENSG00000011677	52.3168	-0.341059	0.341059	0.99947
ENSG00000012061	ERCC1	27.3212	25.3004	38.2969	47.1531	35.4756	56.2427	ENSG00000012061	38.2983	0.476793	0.476793	0.99947
ENSG00000012171	SEMA3B	135.887	157.129	115.657	120.093	148.554	147.637	ENSG00000012171	137.493	0.0225045	0.0225045	0.99947
ENSG00000012174	MBTPS2	76.9308	47.9377	75.062	89.8855	64.2995	63.2731	ENSG00000012174	69.5648	0.0978712	0.0978712	0.99947
ENSG00000012660	ELOVL5	69.741	67.9117	78.1258	70.7296	73.1684	85.9264	ENSG00000012660	74.2671	0.0780553	0.0780553	0.99947
ENSG00000012817	KDM5D	19.4125	23.9688	32.1694	18.4192	39.91	13.2795	ENSG00000012817	24.5266	-0.109933	0.109933	0.99947
ENSG00000012822	CALCOCO1	86.9965	65.2485	47.4882	65.5722	62.0823	85.1452	ENSG00000012822	68.7555	0.0812744	0.0812744	0.99947
ENSG00000012963	UBR7	47.4527	26.632	59.7432	35.3648	44.3445	49.9935	ENSG00000012963	43.9218	-0.0510889	0.0510889	0.99947
ENSG00000012983	MAP4K5	57.5184	118.513	61.2751	67.7825	57.6478	84.3641	ENSG00000012983	74.5168	-0.116067	0.116067	0.99947
ENSG00000013016	EHD3	184.778	158.461	203.74	190.823	199.55	203.099	ENSG00000013016	190.075	0.100684	0.100684	0.99947
ENSG00000013275	PSMC4	52.4855	50.6009	60.5092	44.206	46.5617	59.3673	ENSG00000013275	52.2884	-0.0963894	0.0963894	0.99947
ENSG00000013288	MAN2B2	164.646	118.513	157.783	138.512	128.599	271.059	ENSG00000013288	163.185	0.245061	0.245061	0.99947
ENSG00000013306	SLC25A39	93.4674	93.2121	118.721	130.408	77.6028	180.445	ENSG00000013306	115.643	0.303905	0.303905	0.99947
ENSG00000013364	MVP	58.9563	75.9013	63.5729	76.6237	97.5578	75.7715	ENSG00000013364	74.7306	0.270801	0.270801	0.99947
ENSG00000013374	NUB1	224.322	161.124	247.398	215.136	232.809	159.354	ENSG00000013374	206.69	-0.0626934	0.0626934	0.99947
ENSG00000013375	PGM3	64.7082	51.9325	71.9983	69.9928	75.3856	84.3641	ENSG00000013375	69.7302	0.23028	0.23028	0.99947
ENSG00000013392	RWDD2A	3.5949	9.32121	10.7231	11.0515	6.65167	13.2795	ENSG00000013392	9.10366	0.22459	0.22459	0.99947
ENSG00000013441	CLK1	143.796	145.145	138.635	193.033	141.902	117.953	ENSG00000013441	146.744	0.0760623	0.0760623	0.99947
ENSG00000013503	POLR3B	43.1388	37.2849	36.7651	36.1016	39.91	39.8386	ENSG00000013503	38.8398	-0.019198	0.019198	0.99947
ENSG00000013523	ANGEL1	4.31388	0	12.255	4.4206	8.8689	12.4984	ENSG00000013523	7.05946	0.216217	0.216217	0.99947
ENSG00000013561	RNF14	305.566	245.015	290.291	233.555	348.104	377.295	ENSG00000013561	299.971	0.161532	0.161532	0.99947
ENSG00000013563	DNASE1L1	25.1643	15.9792	28.3397	23.5765	22.1722	17.1853	ENSG00000013563	22.0696	-0.115752	0.115752	0.99947
ENSG00000013573	DDX11	181.902	149.139	153.954	179.771	139.685	135.139	ENSG00000013573	156.598	-0.0786135	0.0786135	0.99947
ENSG00000013583	HEBP1	38.1059	42.6113	35.2332	22.8398	24.3895	39.0574	ENSG00000013583	33.7062	-0.298832	0.298832	0.99947
ENSG00000013588	GPRC5A	23.7263	37.2849	27.5738	30.2074	28.8239	42.182	ENSG00000013588	31.6331	0.167285	0.167285	0.99947
ENSG00000013810	TACC3	35.23	22.6372	52.8498	43.4692	42.1273	39.0574	ENSG00000013810	39.2285	0.112864	0.112864	0.99947
ENSG00000014123	UFL1	163.208	161.124	233.611	202.611	219.505	121.859	ENSG00000014123	183.653	-0.0420035	0.0420035	0.99947
ENSG00000014138	POLA2	19.4125	13.316	7.65939	18.4192	17.7378	19.5287	ENSG00000014138	16.0123	0.286148	0.286148	0.99947
ENSG00000014216	CAPN1	229.355	150.471	222.888	207.031	254.981	263.247	ENSG00000014216	221.329	0.226227	0.226227	0.99947
ENSG00000014641	MDH1	159.613	95.8753	155.486	119.356	199.55	144.513	ENSG00000014641	145.732	0.125044	0.125044	0.99947
ENSG00000014824	SLC30A9	100.657	58.5905	71.2323	68.5193	50.9961	84.3641	ENSG00000014824	72.3933	-0.132642	0.132642	0.99947
ENSG00000014914	MTMR11	5.03286	9.32121	6.12751	11.0515	8.8689	18.7476	ENSG00000014914	9.85826	0.508303	0.508303	0.99947
ENSG00000014919	COX15	12.9416	15.9792	9.95721	13.9986	4.43445	18.7476	ENSG00000014919	12.6764	0.0211721	0.0211721	0.99947
ENSG00000015153	YAF2	65.4272	83.8909	103.402	69.2561	86.4717	53.1181	ENSG00000015153	76.9276	-0.244407	0.244407	0.99947
ENSG00000015475	BID	6.47082	10.6528	7.65939	8.8412	0	3.90574	ENSG00000015475	6.25499	-0.305365	0.305365	0.99947
ENSG00000015479	MATR3	281.84	348.88	390.629	360.279	283.805	138.263	ENSG00000015479	300.616	-0.32179	0.32179	0.99947
ENSG00000015532	XYLT2	158.895	179.766	85.7852	135.565	124.165	142.169	ENSG00000015532	137.724	-0.0569837	0.0569837	0.99947
ENSG00000015676	NUDCD3	245.172	260.994	258.887	224.714	248.329	285.119	ENSG00000015676	253.869	-0.0105069	0.0105069	0.99947
ENSG00000016864	GLT8D1	30.9161	27.9636	32.1694	33.1545	39.91	65.6165	ENSG00000016864	38.2884	0.461642	0.461642	0.99947
ENSG00000017260	ATP2C1	41.7008	39.9481	35.2332	36.1016	50.9961	48.4312	ENSG00000017260	42.0685	0.154908	0.154908	0.99947
ENSG00000017427	IGF1	629.107	737.707	585.177	904.013	474.486	653.822	ENSG00000017427	664.052	0.0567484	0.0567484	0.99947
ENSG00000018189	RUFY3	56.7994	81.2277	77.3598	55.9943	75.3856	51.5558	ENSG00000018189	66.3871	-0.209006	0.209006	0.99947
ENSG00000018408	WWTR1	166.803	77.2329	168.507	173.877	164.075	98.4248	ENSG00000018408	141.487	0.0535102	0.0535102	0.99947
ENSG00000018610	CXorf56	61.8323	69.2433	35.2332	64.8355	48.7789	53.1181	ENSG00000018610	55.5069	0.0212712	0.0212712	0.99947
ENSG00000018699	TTC27	12.2227	10.6528	12.255	19.1559	11.0861	23.4345	ENSG00000018699	14.8012	0.400531	0.400531	0.99947
ENSG00000018869	ZNF582	28.0402	18.6424	25.276	35.3648	22.1722	29.6837	ENSG00000018869	26.5299	0.210251	0.210251	0.99947
ENSG00000019144	PHLDB1	86.2776	118.513	71.2323	104.621	62.0823	102.331	ENSG00000019144	90.8427	-0.00204391	0.00204391	0.99947
ENSG00000019485	PRDM11	13.6606	18.6424	3.06376	9.57797	6.65167	4.68689	ENSG00000019485	9.38055	-0.328675	0.328675	0.99947
ENSG00000019549	SNAI2	12.9416	25.3004	22.9782	17.6824	33.2584	21.091	ENSG00000019549	22.2087	0.13308	0.13308	0.99947
ENSG00000019991	HGF	5.03286	15.9792	2.29782	3.68383	6.65167	3.1246	ENSG00000019991	6.12833	-0.296857	0.296857	0.99947
ENSG00000019995	ZRANB1	58.9563	69.2433	82.7214	67.0458	57.6478	36.714	ENSG00000019995	62.0548	-0.314054	0.314054	0.99947
ENSG00000020129	NCDN	32.3541	47.9377	15.3188	23.5765	17.7378	43.7443	ENSG00000020129	30.1115	-0.0735286	0.0735286	0.99947
ENSG00000020181	ADGRA2	53.2045	27.9636	44.4245	23.5765	39.91	24.9968	ENSG00000020181	35.6793	-0.419964	0.419964	0.99947
ENSG00000020256	ZFP64	38.8249	27.9636	19.1485	38.3119	37.6928	36.714	ENSG00000020256	33.1093	0.285987	0.285987	0.99947
ENSG00000020426	MNAT1	15.8176	39.9481	24.51	16.2089	24.3895	11.7172	ENSG00000020426	22.0985	-0.420037	0.420037	0.99947
ENSG00000020577	SAMD4A	65.4272	79.8961	93.4446	81.7811	77.6028	57.0239	ENSG00000020577	75.8626	-0.122612	0.122612	0.99947
ENSG00000020922	MRE11	81.9637	82.5593	121.018	98.7267	97.5578	10.9361	ENSG00000020922	82.127	-0.321404	0.321404	0.99947
ENSG00000021355	SERPINB1	179.745	139.818	167.741	180.508	166.292	173.415	ENSG00000021355	167.92	0.0819382	0.0819382	0.99947
ENSG00000021574	SPAST	36.668	34.6217	33.7013	42.7325	22.1722	71.8657	ENSG00000021574	40.2936	0.313703	0.313703	0.99947
ENSG00000021776	AQR	117.194	113.186	109.529	140.722	97.5578	99.2059	ENSG00000021776	112.899	0.000998512	0.000998512	0.99947
ENSG00000021826	CPS1	20.8504	18.6424	12.255	17.6824	28.8239	21.091	ENSG00000021826	19.8909	0.231607	0.231607	0.99947
ENSG00000022267	FHL1	14.3796	19.974	19.9144	18.4192	24.3895	24.2156	ENSG00000022267	20.2154	0.202107	0.202107	0.99947
ENSG00000022277	RTF2	168.96	173.108	232.08	168.72	203.985	194.506	ENSG00000022277	190.226	-0.0217553	0.0217553	0.99947
ENSG00000022567	SLC45A4	28.7592	22.6372	59.7432	58.2046	50.9961	67.96	ENSG00000022567	48.0501	0.500063	0.500063	0.99947
ENSG00000022840	RNF10	1230.89	1315.62	1168.82	1343.86	1090.87	1272.49	ENSG00000022840	1237.09	-0.000913908	0.000913908	0.99947
ENSG00000022976	ZNF839	23.7263	19.974	11.4891	21.3662	8.8689	12.4984	ENSG00000022976	16.3205	-0.188324	0.188324	0.99947
ENSG00000023041	ZDHHC6	12.2227	15.9792	12.255	13.9986	15.5206	15.623	ENSG00000023041	14.2665	0.102781	0.102781	0.99947
ENSG00000023191	RNH1	42.4198	41.2797	35.9991	25.0501	33.2584	39.0574	ENSG00000023191	36.1774	-0.228951	0.228951	0.99947
ENSG00000023228	NDUFS1	186.216	113.186	215.229	201.137	195.116	184.351	ENSG00000023228	182.539	0.14248	0.14248	0.99947
ENSG00000023287	RB1CC1	176.869	155.797	157.017	155.458	192.898	68.7411	ENSG00000023287	151.13	-0.205503	0.205503	0.99947
ENSG00000023318	ERP44	97.0623	106.528	87.317	64.0987	106.427	60.9296	ENSG00000023318	87.0604	-0.302025	0.302025	0.99947
ENSG00000023445	BIRC3	53.2045	83.8909	52.0839	46.4163	53.2134	69.5223	ENSG00000023445	59.7219	-0.113223	0.113223	0.99947
ENSG00000023516	AKAP11	33.0731	38.6165	64.3389	44.9428	68.7339	35.9329	ENSG00000023516	47.6063	0.0710966	0.0710966	0.99947
ENSG00000023572	GLRX2	30.1971	58.5905	19.9144	35.3648	46.5617	21.091	ENSG00000023572	35.2866	-0.0603072	0.0603072	0.99947
ENSG00000023608	SNAPC1	65.4272	62.5853	35.2332	61.1516	53.2134	36.714	ENSG00000023608	52.3874	-0.0860839	0.0860839	0.99947
ENSG00000023697	DERA	23.0074	11.9844	16.8507	8.8412	28.8239	17.9664	ENSG00000023697	17.9123	0.0033027	0.0033027	0.99947
ENSG00000023734	STRAP	122.227	141.15	142.465	109.778	152.988	178.883	ENSG00000023734	141.248	0.103567	0.103567	0.99947
ENSG00000023892	DEF6	16.5365	23.9688	29.8716	19.1559	11.0861	28.9025	ENSG00000023892	21.5869	-0.126175	0.126175	0.99947
ENSG00000023902	PLEKHO1	26.6022	34.6217	23.7441	26.5236	19.955	34.3706	ENSG00000023902	27.6362	-0.0172183	0.0172183	0.99947
ENSG00000023909	GCLM	118.632	117.181	102.636	139.249	97.5578	73.428	ENSG00000023909	108.114	-0.0998793	0.0998793	0.99947
ENSG00000024048	UBR2	72.617	83.8909	80.4236	91.3591	126.382	89.051	ENSG00000024048	90.6205	0.300691	0.300691	0.99947
ENSG00000024422	EHD2	125.821	77.2329	53.6157	73.6767	62.0823	157.011	ENSG00000024422	91.5733	0.156211	0.156211	0.99947
ENSG00000024526	DEPDC1	7.1898	3.99481	3.06376	2.94707	2.21722	14.0607	ENSG00000024526	5.57889	0.179825	0.179825	0.99947
ENSG00000024862	CCDC28A	135.887	101.202	100.338	121.566	101.992	89.8321	ENSG00000024862	108.47	-0.0922179	0.0922179	0.99947
ENSG00000025039	RRAGD	28.0402	30.6268	30.6376	22.8398	17.7378	21.091	ENSG00000025039	25.1622	-0.365453	0.365453	0.99947
ENSG00000025156	HSF2	246.61	202.403	312.503	263.026	246.112	298.399	ENSG00000025156	261.509	0.0747392	0.0747392	0.99947
ENSG00000025293	PHF20	360.928	406.139	322.46	335.229	379.145	252.311	ENSG00000025293	342.702	-0.158185	0.158185	0.99947
ENSG00000025423	HSD17B6	23.0074	34.6217	27.5738	19.1559	15.5206	20.3099	ENSG00000025423	23.3649	-0.4137	0.4137	0.99947
ENSG00000025434	NR1H3	20.1314	27.9636	34.4673	42.7325	28.8239	39.8386	ENSG00000025434	32.3262	0.340471	0.340471	0.99947
ENSG00000025708	TYMP	15.0986	14.6476	9.95721	27.2604	13.3033	17.9664	ENSG00000025708	16.3723	0.380119	0.380119	0.99947
ENSG00000025770	NCAPH2	44.5767	34.6217	65.1048	68.5193	39.91	61.7108	ENSG00000025770	52.4072	0.19784	0.19784	0.99947
ENSG00000025772	TOMM34	99.2192	115.849	114.891	134.828	126.382	160.917	ENSG00000025772	125.348	0.31782	0.31782	0.99947
ENSG00000025796	SEC63	514.789	731.049	529.264	484.056	574.261	424.945	ENSG00000025796	543.061	-0.233327	0.233327	0.99947
ENSG00000025800	KPNA6	380.34	332.9	336.247	338.913	454.531	206.223	ENSG00000025800	341.526	-0.0702594	0.0702594	0.99947
ENSG00000026025	VIM	539.954	777.656	333.183	438.376	374.711	484.312	ENSG00000026025	491.365	-0.291739	0.291739	0.99947
ENSG00000026297	RNASET2	48.8906	51.9325	60.5092	50.8369	55.4306	64.8354	ENSG00000026297	55.4059	0.07012	0.07012	0.99947
ENSG00000026508	CD44	59.6753	82.5593	74.2961	62.6252	50.9961	87.4887	ENSG00000026508	69.6068	-0.0629466	0.0629466	0.99947
ENSG00000026652	AGPAT4	67.5841	86.5541	77.3598	84.7282	57.6478	91.3944	ENSG00000026652	77.5447	0.0370532	0.0370532	0.99947
ENSG00000026950	BTN3A1	84.1206	39.9481	89.6149	83.2546	97.5578	93.7379	ENSG00000026950	81.3723	0.274985	0.274985	0.99947
ENSG00000027001	MIPEP	16.5365	13.316	26.8079	21.3662	19.955	26.5591	ENSG00000027001	20.7568	0.172153	0.172153	0.99947
ENSG00000027697	IFNGR1	12.9416	19.974	7.65939	8.8412	8.8689	24.2156	ENSG00000027697	13.7501	0.0659879	0.0659879	0.99947
ENSG00000027847	B4GALT7	189.811	191.751	199.91	244.607	192.898	264.028	ENSG00000027847	213.834	0.249222	0.249222	0.99947
ENSG00000028116	VRK2	13.6606	15.9792	23.7441	13.9986	22.1722	7.81149	ENSG00000028116	16.2277	-0.218098	0.218098	0.99947
ENSG00000028203	VEZT	155.3	123.839	139.401	178.298	186.247	127.327	ENSG00000028203	151.735	0.191577	0.191577	0.99947
ENSG00000028310	BRD9	110.723	94.5437	131.742	112.725	64.2995	177.321	ENSG00000028310	115.226	0.07596	0.07596	0.99947
ENSG00000028528	SNX1	396.158	454.076	330.12	349.227	359.19	346.83	ENSG00000028528	372.6	-0.144292	0.144292	0.99947
ENSG00000028839	TBPL1	32.3541	53.2641	26.8079	47.1531	31.0411	40.6197	ENSG00000028839	38.54	0.0952259	0.0952259	0.99947
ENSG00000029153	ARNTL2	28.7592	38.6165	21.4463	30.2074	26.6067	19.5287	ENSG00000029153	27.5275	-0.14666	0.14666	0.99947
ENSG00000029364	SLC39A9	48.8906	46.6061	60.5092	47.1531	62.0823	64.0542	ENSG00000029364	54.8826	0.111052	0.111052	0.99947
ENSG00000029534	ANK1	17.9745	9.32121	19.1485	19.1559	19.955	14.8418	ENSG00000029534	16.7328	0.10949	0.10949	0.99947
ENSG00000029639	TFB1M	15.0986	27.9636	21.4463	19.1559	22.1722	20.3099	ENSG00000029639	21.0244	-0.038149	0.038149	0.99947
ENSG00000029725	RABEP1	71.179	126.502	67.4026	77.3605	84.2545	43.7443	ENSG00000029725	78.4072	-0.295623	0.295623	0.99947
ENSG00000029993	HMGB3	126.54	225.041	71.2323	116.409	73.1684	101.549	ENSG00000029993	118.99	-0.40222	0.40222	0.99947
ENSG00000030066	NUP160	63.2702	43.9429	52.8498	53.784	26.6067	49.9935	ENSG00000030066	48.4078	-0.202528	0.202528	0.99947
ENSG00000030110	BAK1	55.3614	42.6113	75.828	82.5179	31.0411	69.5223	ENSG00000030110	59.4803	0.0816735	0.0816735	0.99947
ENSG00000031003	FAM13B	69.741	97.2069	52.8498	72.2031	84.2545	53.1181	ENSG00000031003	71.5623	-0.0605459	0.0605459	0.99947
ENSG00000031081	ARHGAP31	12.9416	17.3108	14.5528	29.4707	17.7378	24.2156	ENSG00000031081	19.3716	0.478516	0.478516	0.99947
ENSG00000031691	CENPQ	8.62776	10.6528	6.12751	5.89413	11.0861	6.24919	ENSG00000031691	8.10625	-0.0893797	0.0893797	0.99947
ENSG00000031698	SARS	150.267	177.103	152.422	121.566	148.554	81.2395	ENSG00000031698	138.525	-0.398534	0.398534	0.99947
ENSG00000031823	RANBP3	42.4198	31.9584	47.4882	41.2589	37.6928	49.9935	ENSG00000031823	41.802	0.0655422	0.0655422	0.99947
ENSG00000032389	EIPR1	35.23	23.9688	25.276	19.1559	33.2584	31.246	ENSG00000032389	28.0225	-0.0366616	0.0366616	0.99947
ENSG00000032444	PNPLA6	33.792	15.9792	16.8507	27.2604	28.8239	42.9632	ENSG00000032444	27.6116	0.392429	0.392429	0.99947
ENSG00000032742	IFT88	53.2045	53.2641	70.4664	78.0973	62.0823	28.1214	ENSG00000032742	57.5393	-0.0634668	0.0634668	0.99947
ENSG00000033011	ALG1	48.8906	31.9584	39.0629	40.5222	42.1273	64.0542	ENSG00000033011	44.4359	0.226951	0.226951	0.99947
ENSG00000033030	ZCCHC8	116.475	147.808	111.827	135.565	133.033	89.8321	ENSG00000033030	122.423	-0.0614665	0.0614665	0.99947
ENSG00000033050	ABCF2	56.7994	45.2745	55.1476	41.9957	55.4306	60.9296	ENSG00000033050	52.5962	-0.00285217	0.00285217	0.99947
ENSG00000033100	CHPF2	35.23	34.6217	35.9991	32.4177	37.6928	62.4919	ENSG00000033100	39.7422	0.256868	0.256868	0.99947
ENSG00000033178	UBA6	49.6096	81.2277	62.0411	51.5737	50.9961	45.3066	ENSG00000033178	56.7925	-0.301717	0.301717	0.99947
ENSG00000033800	PIAS1	89.1535	107.86	81.1895	62.6252	82.0373	71.0846	ENSG00000033800	82.325	-0.316567	0.316567	0.99947
ENSG00000034152	MAP2K3	219.289	210.393	243.569	242.396	254.981	239.032	ENSG00000034152	234.943	0.112795	0.112795	0.99947
ENSG00000034239	EFCAB1	10.7847	5.32641	7.65939	5.15737	4.43445	6.24919	ENSG00000034239	6.60192	-0.254615	0.254615	0.99947
ENSG00000034677	RNF19A	95.6243	129.165	119.486	92.0958	73.1684	91.3944	ENSG00000034677	100.156	-0.345111	0.345111	0.99947
ENSG00000034693	PEX3	8.62776	11.9844	9.95721	9.57797	13.3033	13.2795	ENSG00000034693	11.1217	0.133776	0.133776	0.99947
ENSG00000034713	GABARAPL2	553.614	651.153	398.288	442.06	685.122	485.875	ENSG00000034713	536.019	0.00416976	0.00416976	0.99947
ENSG00000035115	SH3YL1	59.6753	50.6009	62.807	65.5722	64.2995	80.4583	ENSG00000035115	63.9022	0.233909	0.233909	0.99947
ENSG00000035141	FAM136A	94.9053	103.865	91.9127	86.2017	50.9961	78.1149	ENSG00000035141	84.3326	-0.335273	0.335273	0.99947
ENSG00000035403	VCL	166.803	103.865	218.293	170.93	203.985	202.318	ENSG00000035403	177.699	0.19395	0.19395	0.99947
ENSG00000035664	DAPK2	4.31388	5.32641	1.53188	18.4192	4.43445	3.1246	ENSG00000035664	6.19173	0.473513	0.473513	0.99947
ENSG00000035681	NSMAF	32.3541	46.6061	34.4673	26.5236	35.4756	28.1214	ENSG00000035681	33.9247	-0.259264	0.259264	0.99947
ENSG00000035687	ADSS	65.4272	58.5905	62.807	57.4678	88.689	64.0542	ENSG00000035687	66.1726	0.114137	0.114137	0.99947
ENSG00000035862	TIMP2	2555.97	2402.21	3089.8	3353.76	2977.73	3792.48	ENSG00000035862	3028.66	0.302658	0.302658	0.99947
ENSG00000035928	RFC1	77.6498	82.5593	66.6367	100.2	68.7339	45.3066	ENSG00000035928	73.5144	-0.0599841	0.0599841	0.99947
ENSG00000036257	CUL3	94.9053	131.829	79.6577	105.358	84.2545	87.4887	ENSG00000036257	97.2487	-0.106522	0.106522	0.99947
ENSG00000036448	MYOM2	6.47082	7.98961	8.42533	11.7883	8.8689	7.81149	ENSG00000036448	8.55907	0.166523	0.166523	0.99947
ENSG00000036549	AC118549.1	51.0476	38.6165	42.1266	32.4177	37.6928	32.0271	ENSG00000036549	38.9881	-0.302668	0.302668	0.99947
ENSG00000037042	TUBG2	35.949	13.316	24.51	39.7854	26.6067	42.182	ENSG00000037042	30.3915	0.393666	0.393666	0.99947
ENSG00000037241	RPL26L1	28.7592	26.632	36.7651	24.3133	62.0823	27.3402	ENSG00000037241	34.3153	0.161183	0.161183	0.99947
ENSG00000037474	NSUN2	145.953	147.808	172.336	147.353	177.378	146.075	ENSG00000037474	156.151	0.00299006	0.00299006	0.99947
ENSG00000037637	FBXO42	30.9161	46.6061	38.2969	40.5222	37.6928	45.3066	ENSG00000037637	39.8901	0.090112	0.090112	0.99947
ENSG00000037757	MRI1	81.2447	103.865	94.2105	171.667	113.078	12.4984	ENSG00000037757	96.0939	0.0358659	0.0358659	0.99947
ENSG00000037897	METTL1	57.5184	33.29	45.9563	39.0486	37.6928	49.9935	ENSG00000037897	43.9166	-0.0869472	0.0869472	0.99947
ENSG00000037965	HOXC8	43.8578	42.6113	35.2332	61.8884	44.3445	30.4648	ENSG00000037965	43.0666	0.133028	0.133028	0.99947
ENSG00000038002	AGA	66.8651	33.29	62.807	64.8355	57.6478	71.8657	ENSG00000038002	59.5519	0.196067	0.196067	0.99947
ENSG00000038210	PI4K2B	23.0074	19.974	35.2332	16.9456	19.955	16.4041	ENSG00000038210	21.9199	-0.397448	0.397448	0.99947
ENSG00000038219	BOD1L1	165.365	211.725	165.443	186.402	184.03	104.674	ENSG00000038219	169.606	-0.167715	0.167715	0.99947
ENSG00000038274	MAT2B	58.9563	57.2589	63.5729	65.5722	59.865	77.3337	ENSG00000038274	63.7599	0.152026	0.152026	0.99947
ENSG00000038382	TRIO	89.8725	130.497	99.5721	92.0958	110.861	43.7443	ENSG00000038382	94.4405	-0.315919	0.315919	0.99947
ENSG00000038427	VCAN	156.738	126.502	76.5939	165.036	113.078	89.8321	ENSG00000038427	121.297	0.0308981	0.0308981	0.99947
ENSG00000038532	CLEC16A	43.1388	43.9429	58.9773	49.3634	64.2995	57.0239	ENSG00000038532	52.7909	0.164961	0.164961	0.99947
ENSG00000039123	MTREX	116.475	113.186	209.867	179.771	181.812	24.9968	ENSG00000039123	137.685	-0.0872001	0.0872001	0.99947
ENSG00000039319	ZFYVE16	103.533	125.171	88.8489	114.936	110.861	84.3641	ENSG00000039319	104.619	-0.0282626	0.0282626	0.99947
ENSG00000039523	RIPOR1	71.898	89.2173	62.0411	74.4134	62.0823	90.6133	ENSG00000039523	75.0442	0.0423878	0.0423878	0.99947
ENSG00000039560	RAI14	71.179	47.9377	45.1904	52.3104	37.6928	42.182	ENSG00000039560	49.4154	-0.238436	0.238436	0.99947
ENSG00000039650	PNKP	10.7847	2.6632	6.12751	8.8412	8.8689	9.37379	ENSG00000039650	7.77655	0.195404	0.195404	0.99947
ENSG00000040199	PHLPP2	31.6351	18.6424	34.4673	25.7868	22.1722	31.246	ENSG00000040199	27.325	-0.0688529	0.0688529	0.99947
ENSG00000040341	STAU2	243.734	187.756	252.76	209.978	206.202	143.731	ENSG00000040341	207.36	-0.261087	0.261087	0.99947
ENSG00000040487	PQLC2	5.75184	6.65801	4.59563	16.2089	6.65167	5.46804	ENSG00000040487	7.55568	0.356393	0.356393	0.99947
ENSG00000040531	CTNS	12.2227	11.9844	36.7651	25.0501	28.8239	21.8722	ENSG00000040531	22.7864	0.177687	0.177687	0.99947
ENSG00000040633	PHF23	45.2957	49.2693	57.4454	75.1502	79.8201	26.5591	ENSG00000040633	55.59	0.172731	0.172731	0.99947
ENSG00000040731	CDH10	37.3869	9.32121	8.42533	11.0515	13.3033	13.2795	ENSG00000040731	15.4613	-0.319631	0.319631	0.99947
ENSG00000040933	INPP4A	23.7263	37.2849	37.531	36.8383	33.2584	22.6533	ENSG00000040933	31.882	-0.0638352	0.0638352	0.99947
ENSG00000041357	PSMA4	230.792	237.025	262.717	212.926	192.898	174.977	ENSG00000041357	218.556	-0.295501	0.295501	0.99947
ENSG00000041802	LSG1	72.617	66.5801	115.657	114.936	115.296	71.8657	ENSG00000041802	92.8251	0.186884	0.186884	0.99947
ENSG00000041880	PARP3	33.0731	31.9584	26.0419	35.3648	15.5206	30.4648	ENSG00000041880	28.7373	-0.0751208	0.0751208	0.99947
ENSG00000041982	TNC	8.62776	13.316	12.255	13.9986	6.65167	1.5623	ENSG00000041982	9.40189	-0.271086	0.271086	0.99947
ENSG00000041988	THAP3	35.949	19.974	49.0201	43.4692	46.5617	34.3706	ENSG00000041988	38.2241	0.156248	0.156248	0.99947
ENSG00000042088	TDP1	17.9745	25.3004	22.9782	28.7339	31.0411	32.8083	ENSG00000042088	26.4727	0.356446	0.356446	0.99947
ENSG00000042286	AIFM2	57.5184	33.29	70.4664	48.6266	59.865	82.0206	ENSG00000042286	58.6312	0.178394	0.178394	0.99947
ENSG00000042429	MED17	35.949	50.6009	49.0201	36.1016	55.4306	57.0239	ENSG00000042429	47.3543	0.0975125	0.0975125	0.99947
ENSG00000042445	RETSAT	216.413	149.139	157.783	195.243	226.157	270.278	ENSG00000042445	202.502	0.348167	0.348167	0.99947
ENSG00000042493	CAPG	1021.67	652.485	672.494	733.82	833.676	1220.94	ENSG00000042493	855.847	0.217255	0.217255	0.99947
ENSG00000042753	AP2S1	515.508	937.448	634.963	562.153	388.014	591.33	ENSG00000042753	604.903	-0.373856	0.373856	0.99947
ENSG00000043093	DCUN1D1	15.8176	30.6268	17.6166	14.7353	22.1722	13.2795	ENSG00000043093	19.0413	-0.241604	0.241604	0.99947
ENSG00000043143	JADE2	119.351	162.455	170.038	212.926	155.206	139.826	ENSG00000043143	159.967	0.15211	0.15211	0.99947
ENSG00000043514	TRIT1	16.5365	21.3056	10.7231	16.2089	17.7378	21.8722	ENSG00000043514	17.3974	0.145827	0.145827	0.99947
ENSG00000044090	CUL7	37.3869	39.9481	54.3817	50.1001	48.7789	50.7747	ENSG00000044090	46.8951	0.144985	0.144985	0.99947
ENSG00000044115	CTNNA1	397.596	283.631	312.503	279.971	374.711	299.961	ENSG00000044115	324.729	-0.0602865	0.0602865	0.99947
ENSG00000044446	PHKA2	54.6425	71.9065	70.4664	67.0458	48.7789	94.519	ENSG00000044446	67.8932	0.102297	0.102297	0.99947
ENSG00000044524	EPHA3	2.15694	6.65801	13.021	2.94707	4.43445	8.59264	ENSG00000044524	6.30168	-0.164618	0.164618	0.99947
ENSG00000046604	DSG2	457.271	769.666	410.543	632.883	436.793	220.284	ENSG00000046604	487.907	-0.277308	0.277308	0.99947
ENSG00000046647	GEMIN8	27.3212	27.9636	23.7441	27.2604	39.91	35.1517	ENSG00000046647	30.2252	0.261551	0.261551	0.99947
ENSG00000046651	OFD1	273.212	213.056	241.271	226.924	250.546	139.045	ENSG00000046651	224.009	-0.217731	0.217731	0.99947
ENSG00000046889	PREX2	13.6606	17.3108	2.29782	19.8927	6.65167	0	ENSG00000046889	9.96894	-0.10119	0.10119	0.99947
ENSG00000047056	WDR37	5.75184	2.6632	4.59563	4.4206	8.8689	17.1853	ENSG00000047056	7.24757	0.510644	0.510644	0.99947
ENSG00000047188	YTHDC2	68.3031	79.8961	101.104	86.2017	95.3406	71.8657	ENSG00000047188	83.7852	0.00892118	0.00892118	0.99947
ENSG00000047230	CTPS2	20.1314	22.6372	11.4891	16.2089	33.2584	37.4952	ENSG00000047230	23.5367	0.447786	0.447786	0.99947
ENSG00000047249	ATP6V1H	94.9053	81.2277	96.5083	105.358	101.992	107.799	ENSG00000047249	97.965	0.178243	0.178243	0.99947
ENSG00000047315	POLR2B	106.409	71.9065	94.9764	67.7825	82.0373	98.4248	ENSG00000047315	86.9228	-0.122675	0.122675	0.99947
ENSG00000047346	FAM214A	22.2884	22.6372	19.9144	18.4192	17.7378	31.246	ENSG00000047346	22.0405	0.0589846	0.0589846	0.99947
ENSG00000047410	TPR	429.95	592.563	405.948	376.488	439.01	213.254	ENSG00000047410	409.535	-0.410283	0.410283	0.99947
ENSG00000047457	CP	20.1314	23.9688	10.7231	11.0515	13.3033	0.781149	ENSG00000047457	13.3266	-0.582978	0.582978	0.99947
ENSG00000047578	KIAA0556	33.0731	22.6372	39.8288	29.4707	57.6478	36.714	ENSG00000047578	36.5619	0.231265	0.231265	0.99947
ENSG00000047579	DTNBP1	87.7155	82.5593	98.0402	77.3605	101.992	106.236	ENSG00000047579	92.3173	0.0677614	0.0677614	0.99947
ENSG00000047621	C12orf4	160.332	121.176	170.038	134.828	170.726	114.048	ENSG00000047621	145.191	-0.109527	0.109527	0.99947
ENSG00000047634	SCML1	20.8504	13.316	15.3188	8.8412	15.5206	24.2156	ENSG00000047634	16.3438	-0.0222796	0.0222796	0.99947
ENSG00000047644	WWC3	86.2776	54.5957	80.4236	84.7282	95.3406	90.6133	ENSG00000047644	81.9965	0.22887	0.22887	0.99947
ENSG00000047932	GOPC	194.125	111.855	171.57	163.562	206.202	149.981	ENSG00000047932	166.216	0.0888646	0.0888646	0.99947
ENSG00000048028	USP28	16.5365	37.2849	13.021	22.8398	28.8239	35.1517	ENSG00000048028	25.6096	0.278808	0.278808	0.99947
ENSG00000048140	TSPAN17	46.7337	59.9221	50.552	57.4678	55.4306	68.7411	ENSG00000048140	56.4745	0.184043	0.184043	0.99947
ENSG00000048162	NOP16	73.3359	74.5697	78.1258	58.2046	73.1684	72.6469	ENSG00000048162	71.6752	-0.131791	0.131791	0.99947
ENSG00000048392	RRM2B	171.117	155.797	170.804	183.455	155.206	135.92	ENSG00000048392	162.05	-0.0604705	0.0604705	0.99947
ENSG00000048471	SNX29	29.4782	22.6372	39.8288	44.9428	33.2584	37.4952	ENSG00000048471	34.6067	0.249712	0.249712	0.99947
ENSG00000048540	LMO3	51.0476	27.9636	55.1476	59.6781	42.1273	39.8386	ENSG00000048540	45.9671	0.0556815	0.0556815	0.99947
ENSG00000048544	MRPS10	74.0549	74.5697	85.7852	97.99	66.5167	62.4919	ENSG00000048544	76.9014	-0.0293293	0.0293293	0.99947
ENSG00000048649	RSF1	263.147	400.812	297.184	306.495	317.063	179.664	ENSG00000048649	294.061	-0.225494	0.225494	0.99947
ENSG00000049130	KITLG	35.23	26.632	9.19127	20.6295	8.8689	14.0607	ENSG00000049130	19.1021	-0.388719	0.388719	0.99947
ENSG00000049167	ERCC8	23.0074	25.3004	19.1485	16.9456	8.8689	17.1853	ENSG00000049167	18.4093	-0.379034	0.379034	0.99947
ENSG00000049192	ADAMTS6	125.821	81.2277	133.273	128.197	106.427	58.5862	ENSG00000049192	105.589	-0.184313	0.184313	0.99947
ENSG00000049239	H6PD	112.88	211.725	172.336	166.509	133.033	210.129	ENSG00000049239	167.769	0.0458241	0.0458241	0.99947
ENSG00000049245	VAMP3	37.3869	43.9429	55.9135	38.3119	37.6928	56.2427	ENSG00000049245	44.9151	-0.0299872	0.0299872	0.99947
ENSG00000049246	PER3	7.1898	9.32121	11.4891	10.3147	11.0861	17.1853	ENSG00000049246	11.0977	0.266104	0.266104	0.99947
ENSG00000049249	TNFRSF9	63.9892	77.2329	43.6585	58.9413	46.5617	37.4952	ENSG00000049249	54.6465	-0.28073	0.28073	0.99947
ENSG00000049323	LTBP1	15.8176	9.32121	50.552	16.9456	31.0411	9.37379	ENSG00000049323	22.1752	-0.277483	0.277483	0.99947
ENSG00000049449	RCN1	19.4125	11.9844	19.9144	16.2089	22.1722	18.7476	ENSG00000049449	18.0733	0.0710199	0.0710199	0.99947
ENSG00000049540	ELN	81.9637	53.2641	32.1694	53.784	66.5167	40.6197	ENSG00000049540	54.7196	-0.0623362	0.0623362	0.99947
ENSG00000049618	ARID1B	223.603	295.616	140.167	165.036	177.378	142.95	ENSG00000049618	190.792	-0.374217	0.374217	0.99947
ENSG00000049656	CLPTM1L	224.322	230.367	225.186	186.402	266.067	245.281	ENSG00000049656	229.604	0.0262627	0.0262627	0.99947
ENSG00000049759	NEDD4L	355.895	262.326	299.482	316.81	334.801	315.584	ENSG00000049759	314.15	0.063871	0.063871	0.99947
ENSG00000049769	PPP1R3F	10.7847	17.3108	6.89345	7.36767	11.0861	13.2795	ENSG00000049769	11.1204	-0.0628566	0.0628566	0.99947
ENSG00000049860	HEXB	262.428	209.062	184.591	226.187	199.55	258.56	ENSG00000049860	223.396	0.0581026	0.0581026	0.99947
ENSG00000049883	PTCD2	12.2227	15.9792	15.3188	14.7353	15.5206	13.2795	ENSG00000049883	14.5093	-0.00121664	0.00121664	0.99947
ENSG00000050130	JKAMP	116.475	130.497	55.1476	109.778	133.033	131.233	ENSG00000050130	112.694	0.254993	0.254993	0.99947
ENSG00000050165	DKK3	179.026	201.072	143.997	109.778	252.764	184.351	ENSG00000050165	178.498	0.0383794	0.0383794	0.99947
ENSG00000050327	ARHGEF5	59.6753	75.9013	91.9127	78.834	62.0823	93.7379	ENSG00000050327	77.0239	0.0531196	0.0531196	0.99947
ENSG00000050405	LIMA1	72.617	49.2693	68.9345	69.9928	77.6028	58.5862	ENSG00000050405	66.1671	0.0718854	0.0718854	0.99947
ENSG00000050426	LETMD1	44.5767	39.9481	43.6585	37.5751	35.4756	40.6197	ENSG00000050426	40.309	-0.132406	0.132406	0.99947
ENSG00000050748	MAPK9	35.949	71.9065	36.7651	24.3133	39.91	46.0878	ENSG00000050748	42.4886	-0.280653	0.280653	0.99947
ENSG00000050820	BCAR1	66.1461	62.5853	96.5083	84.7282	141.902	104.674	ENSG00000050820	92.7574	0.43798	0.43798	0.99947
ENSG00000051009	FAM160A2	148.829	129.165	183.059	148.09	195.116	188.257	ENSG00000051009	165.419	0.169124	0.169124	0.99947
ENSG00000051128	HOMER3	125.821	114.518	147.06	146.617	148.554	183.57	ENSG00000051128	144.357	0.267363	0.267363	0.99947
ENSG00000051180	RAD51	13.6606	25.3004	9.95721	7.36767	8.8689	10.1549	ENSG00000051180	12.5516	-0.476238	0.476238	0.99947
ENSG00000051341	POLQ	10.0657	22.6372	32.1694	12.525	13.3033	11.7172	ENSG00000051341	17.0697	-0.477445	0.477445	0.99947
ENSG00000051382	PIK3CB	48.1716	79.8961	29.1057	41.2589	35.4756	59.3673	ENSG00000051382	48.8792	-0.124646	0.124646	0.99947
ENSG00000051596	THOC3	65.4272	87.8857	32.1694	31.681	68.7339	70.3034	ENSG00000051596	59.3668	-0.0917913	0.0917913	0.99947
ENSG00000051620	HEBP2	133.73	93.2121	135.571	96.5164	110.861	163.26	ENSG00000051620	122.192	0.0265419	0.0265419	0.99947
ENSG00000051825	MPHOSPH9	40.9818	38.6165	69.7004	58.2046	86.4717	31.246	ENSG00000051825	54.2035	0.141688	0.141688	0.99947
ENSG00000052126	PLEKHA5	23.7263	25.3004	16.0847	31.681	24.3895	19.5287	ENSG00000052126	23.4518	0.159722	0.159722	0.99947
ENSG00000052344	PRSS8	14.3796	10.6528	25.276	14.7353	17.7378	21.8722	ENSG00000052344	17.4423	0.0573275	0.0573275	0.99947
ENSG00000052723	SIKE1	9.34674	15.9792	16.0847	17.6824	15.5206	13.2795	ENSG00000052723	14.6489	0.110231	0.110231	0.99947
ENSG00000052749	RRP12	15.0986	9.32121	20.6804	24.3133	15.5206	17.1853	ENSG00000052749	17.0199	0.213289	0.213289	0.99947
ENSG00000052795	FNIP2	62.5512	65.2485	59.7432	92.8326	93.1234	62.4919	ENSG00000052795	72.6651	0.328913	0.328913	0.99947
ENSG00000052802	MSMO1	43.8578	22.6372	54.3817	36.1016	22.1722	60.9296	ENSG00000052802	40.0133	0.00174878	0.00174878	0.99947
ENSG00000052841	TTC17	99.9382	73.2381	129.444	106.094	144.12	95.3002	ENSG00000052841	108.022	0.137348	0.137348	0.99947
ENSG00000053371	AKR7A2	109.285	83.8909	130.21	92.8326	84.2545	147.637	ENSG00000053371	108.018	0.0120592	0.0120592	0.99947
ENSG00000053372	MRTO4	56.7994	46.6061	73.5301	55.2575	70.9512	48.4312	ENSG00000053372	58.5959	-0.0419603	0.0419603	0.99947
ENSG00000053501	USE1	58.2374	83.8909	68.1686	89.8855	68.7339	80.4583	ENSG00000053501	74.8958	0.173575	0.173575	0.99947
ENSG00000053770	AP5M1	18.6935	11.9844	27.5738	18.4192	37.6928	24.9968	ENSG00000053770	23.2267	0.270055	0.270055	0.99947
ENSG00000053900	ANAPC4	44.5767	37.2849	42.8926	31.681	44.3445	32.0271	ENSG00000053900	38.8011	-0.19005	0.19005	0.99947
ENSG00000054116	TRAPPC3	99.9382	139.818	81.1895	98.7267	64.2995	72.6469	ENSG00000054116	92.7698	-0.346431	0.346431	0.99947
ENSG00000054118	THRAP3	214.256	190.419	207.569	172.403	199.55	156.23	ENSG00000054118	190.071	-0.19918	0.19918	0.99947
ENSG00000054219	LY75	4.31388	5.32641	6.12751	3.68383	6.65167	7.81149	ENSG00000054219	5.65247	0.0750277	0.0750277	0.99947
ENSG00000054267	ARID4B	592.439	837.578	526.966	633.619	620.823	343.706	ENSG00000054267	592.522	-0.25263	0.25263	0.99947
ENSG00000054282	SDCCAG8	448.643	430.107	344.673	514.263	390.231	373.389	ENSG00000054282	416.884	0.0592898	0.0592898	0.99947
ENSG00000054392	HHAT	28.7592	18.6424	31.4035	63.3619	28.8239	34.3706	ENSG00000054392	34.2269	0.504211	0.504211	0.99947
ENSG00000054598	FOXC1	138.044	95.8753	130.976	161.352	130.816	124.203	ENSG00000054598	130.211	0.161632	0.161632	0.99947
ENSG00000054611	TBC1D22A	73.3359	66.5801	78.8917	111.252	66.5167	134.358	ENSG00000054611	88.489	0.442561	0.442561	0.99947
ENSG00000054654	SYNE2	175.431	199.74	239.739	242.396	181.812	163.26	ENSG00000054654	200.396	-0.0538828	0.0538828	0.99947
ENSG00000054793	ATP9A	484.592	395.486	605.092	518.684	505.527	662.414	ENSG00000054793	528.632	0.163647	0.163647	0.99947
ENSG00000054965	FAM168A	75.4929	74.5697	69.7004	93.5694	86.4717	62.4919	ENSG00000054965	77.0493	0.114211	0.114211	0.99947
ENSG00000054967	RELT	7.90878	9.32121	6.12751	0.736767	4.43445	10.1549	ENSG00000054967	6.44728	-0.221706	0.221706	0.99947
ENSG00000054983	GALC	36.668	34.6217	49.786	55.9943	68.7339	46.8689	ENSG00000054983	48.7788	0.374879	0.374879	0.99947
ENSG00000055044	NOP58	189.811	195.745	162.379	176.087	126.382	176.54	ENSG00000055044	171.157	-0.155889	0.155889	0.99947
ENSG00000055130	CUL1	103.533	199.74	72.7642	95.7797	97.5578	89.051	ENSG00000055130	109.738	-0.321706	0.321706	0.99947
ENSG00000055147	FAM114A2	47.4527	78.5645	39.8288	50.8369	50.9961	42.182	ENSG00000055147	51.6435	-0.149388	0.149388	0.99947
ENSG00000055163	CYFIP2	76.2118	118.513	88.083	89.1488	75.3856	119.516	ENSG00000055163	94.4763	0.0267971	0.0267971	0.99947
ENSG00000055211	GINM1	189.811	233.03	248.164	204.821	241.677	82.0206	ENSG00000055211	199.921	-0.291106	0.291106	0.99947
ENSG00000055332	EIF2AK2	258.833	243.683	245.1	279.971	248.329	220.284	ENSG00000055332	249.367	0.00159889	0.00159889	0.99947
ENSG00000055483	USP36	117.913	170.445	202.974	220.293	141.902	122.64	ENSG00000055483	162.695	-0.00926054	0.00926054	0.99947
ENSG00000055609	KMT2C	417.008	665.801	464.159	560.679	388.014	354.642	ENSG00000055609	475.051	-0.210665	0.210665	0.99947
ENSG00000055732	MCOLN3	17.2555	5.32641	19.9144	24.3133	8.8689	7.03034	ENSG00000055732	13.7848	-0.0364815	0.0364815	0.99947
ENSG00000055917	PUM2	196.281	319.584	148.592	181.245	210.636	189.819	ENSG00000055917	207.693	-0.159701	0.159701	0.99947
ENSG00000055950	MRPL43	44.5767	47.9377	55.9135	42.7325	48.7789	57.0239	ENSG00000055950	49.4939	0.000803338	0.000803338	0.99947
ENSG00000056050	HPF1	29.4782	17.3108	26.8079	19.1559	28.8239	31.246	ENSG00000056050	25.4704	0.051916	0.051916	0.99947
ENSG00000056097	ZFR	121.508	247.678	146.294	143.669	161.857	61.7108	ENSG00000056097	147.12	-0.392939	0.392939	0.99947
ENSG00000056277	ZNF280C	7.1898	13.316	13.021	16.2089	11.0861	9.37379	ENSG00000056277	11.6993	0.0896838	0.0896838	0.99947
ENSG00000056972	TRAF3IP2	27.3212	22.6372	34.4673	27.9971	37.6928	38.2763	ENSG00000056972	31.3987	0.204705	0.204705	0.99947
ENSG00000057019	DCBLD2	30.1971	35.9533	23.7441	38.3119	48.7789	28.9025	ENSG00000057019	34.3146	0.25978	0.25978	0.99947
ENSG00000057294	PKP2	28.7592	22.6372	19.1485	21.3662	31.0411	32.0271	ENSG00000057294	25.8299	0.170661	0.170661	0.99947
ENSG00000057663	ATG5	18.6935	42.6113	19.1485	22.103	35.4756	22.6533	ENSG00000057663	26.7809	-0.00808963	0.00808963	0.99947
ENSG00000057704	TMCC3	7.90878	21.3056	1.53188	8.10443	0	0.781149	ENSG00000057704	6.60531	-0.488966	0.488966	0.99947
ENSG00000057757	PITHD1	26.6022	33.29	50.552	34.628	42.1273	42.9632	ENSG00000057757	38.3605	0.0796488	0.0796488	0.99947
ENSG00000057935	MTA3	43.1388	30.6268	46.7223	34.628	44.3445	38.2763	ENSG00000057935	39.6228	-0.0543991	0.0543991	0.99947
ENSG00000058056	USP13	23.0074	27.9636	19.9144	16.9456	24.3895	30.4648	ENSG00000058056	23.7809	0.0178197	0.0178197	0.99947
ENSG00000058063	ATP11B	9.34674	22.6372	2.29782	8.10443	6.65167	4.68689	ENSG00000058063	8.95413	-0.330562	0.330562	0.99947
ENSG00000058085	LAMC2	46.0147	126.502	72.7642	49.3634	75.3856	65.6165	ENSG00000058085	72.6078	-0.282197	0.282197	0.99947
ENSG00000058091	CDK14	35.23	46.6061	58.9773	51.5737	66.5167	35.9329	ENSG00000058091	49.1394	0.0767608	0.0767608	0.99947
ENSG00000058262	SEC61A1	353.738	346.217	479.478	454.585	425.707	433.538	ENSG00000058262	415.544	0.139361	0.139361	0.99947
ENSG00000058404	CAMK2B	13.6606	15.9792	12.255	13.2618	2.21722	7.03034	ENSG00000058404	10.734	-0.401937	0.401937	0.99947
ENSG00000058600	POLR3E	109.285	191.751	109.529	259.342	84.2545	124.984	ENSG00000058600	146.524	0.168657	0.168657	0.99947
ENSG00000058668	ATP2B4	791.597	744.365	958.956	955.586	833.676	1077.99	ENSG00000058668	893.694	0.183388	0.183388	0.99947
ENSG00000058673	ZC3H11A	107.128	143.813	157.783	131.144	117.513	73.428	ENSG00000058673	121.802	-0.291675	0.291675	0.99947
ENSG00000058729	RIOK2	25.1643	18.6424	30.6376	21.3662	17.7378	13.2795	ENSG00000058729	21.138	-0.351052	0.351052	0.99947
ENSG00000058799	YIPF1	35.949	42.6113	30.6376	47.8898	46.5617	52.337	ENSG00000058799	42.6644	0.348548	0.348548	0.99947
ENSG00000058804	NDC1	53.9235	46.6061	54.3817	55.2575	19.955	64.0542	ENSG00000058804	49.0297	-0.0778871	0.0778871	0.99947
ENSG00000059145	UNKL	122.227	170.445	98.8061	131.144	95.3406	64.0542	ENSG00000059145	113.67	-0.343861	0.343861	0.99947
ENSG00000059378	PARP12	19.4125	22.6372	27.5738	28.7339	22.1722	28.1214	ENSG00000059378	24.7752	0.145204	0.145204	0.99947
ENSG00000059573	ALDH18A1	36.668	33.29	32.1694	44.206	53.2134	45.3066	ENSG00000059573	40.8089	0.365857	0.365857	0.99947
ENSG00000059588	TARBP1	150.267	214.388	149.358	197.453	172.943	135.139	ENSG00000059588	169.925	-0.0162139	0.0162139	0.99947
ENSG00000059691	GATB	12.2227	9.32121	12.255	8.8412	8.8689	19.5287	ENSG00000059691	11.8396	0.0924975	0.0924975	0.99947
ENSG00000059728	MXD1	15.8176	19.974	5.36157	9.57797	13.3033	11.7172	ENSG00000059728	12.6253	-0.135103	0.135103	0.99947
[truncated: 58,203 more rows]

## Sheet: 12 genes
12 genes with adjusted p-value <0,05
Ensembl_ID	Gene_ID
ENSG00000166803	PCLAF
ENSG00000085999	RAD54L
ENSG00000101057	MYBL2
ENSG00000101412	E2F1
ENSG00000165244	ZNF367
ENSG00000189057	FAM111B
ENSG00000115355	CCDC88A
ENSG00000119969	HELLS
ENSG00000115956	PLEK
ENSG00000101445	PPP1R16B
ENSG00000182888	AC007685.1
ENSG00000143847	PPFIA4
