# Supplementary material for: In vivo efficacy assessment of the CDK4/6 inhibitor palbociclib and the PLK1 inhibitor volasertib in human chordoma xenografts
Source: Front Oncol. 2022 Nov 25;12:960720. doi: 10.3389/fonc.2022.960720 (PMC9732546; doi:10.3389/fonc.2022.960720)
Supplement: Supplementary Table 3 — Differential supervised analysis of the gene expression of control CD3 PDX tumors and control CD7 PDX tumors control PDX tumors. [file DataSheet_3.xlsx]

## Sheet: normalized_counts
Comparison between untreated 2 PDX models
Samples		CD3 E2504 CTLM18	CD3 E2504 CTLM16	CD3 E2504 CTLM5	CD7 E2496 CTLM28	CD7 E2496 CTLM6	CD7 E2496 CTLM10
Response to Palbociclib		Sensible	Sensible	Sensible	Resistant	Resistant	Resistant
Groupe		A	A	A	B	B	B			B/A
Ensembl_ID	Gene_ID	D765R01.R1.fastq.gz_read_counts.txt	D765R02.R1.fastq.gz_read_counts.txt	D765R03.R1.fastq.gz_read_counts.txt	D765R07.R1.fastq.gz_read_counts.txt	D765R08.R1.fastq.gz_read_counts.txt	D765R09.R1.fastq.gz_read_counts.txt		baseMean	log2FoldChange	|log2FoldChange|	padj
ENSG00000145824	CXCL14	2062.42	1696.39	3118.8	10.4193	7.10055	16.3987	ENSG00000145824	1151.92	-7.30147	7.30147	1.3277e-94
ENSG00000196154	S100A4	5.91233	5.75373	6.84377	1264.74	1065.08	1945.41	ENSG00000196154	715.624	7.4309	7.4309	6.4594e-79
ENSG00000100867	DHRS2	1654.47	1974.49	3293.81	0	2.84022	0	ENSG00000100867	1154.27	-9.79909	9.79909	4.86375e-68
ENSG00000131711	MAP1B	1293.81	885.116	697.087	20.0371	19.8815	23.3035	ENSG00000131711	489.873	-5.31841	5.31841	4.57129e-60
ENSG00000196739	COL27A1	1910.67	1177.6	1211.35	40.8758	51.1239	23.3035	ENSG00000196739	735.819	-5.07989	5.07989	7.5877e-58
ENSG00000272636	DOC2B	794.223	707.709	544.568	10.4193	21.3016	12.0833	ENSG00000272636	348.384	-5.40851	5.40851	1.36731e-57
ENSG00000164879	CA3	0	0	0	1843.42	1165.91	1914.34	ENSG00000164879	820.611	9.8897	9.8897	3.83284e-56
ENSG00000266538	AC005838.2	775.5	574.414	654.069	32.8609	31.2424	37.113	ENSG00000266538	350.867	-4.19679	4.19679	5.73488e-51
ENSG00000167992	VWCE	797.179	648.254	589.542	29.655	44.0234	31.0713	ENSG00000167992	356.621	-4.1976	4.1976	2.02589e-48
ENSG00000163975	MELTF	82.7726	47.9478	40.0849	1110.86	1032.42	967.526	ENSG00000163975	546.935	4.08127	4.08127	1.7342e-45
ENSG00000104728	ARHGEF10	0	0	0	682.064	930.172	829.431	ENSG00000104728	406.945	9.04959	9.04959	1.97907e-44
ENSG00000077782	FGFR1	1207.1	747.026	758.68	37.6698	21.3016	11.2202	ENSG00000077782	463.833	-5.0396	5.0396	1.39578e-43
ENSG00000269190	FBXO17	764.661	747.026	713.707	66.5233	45.4435	69.0474	ENSG00000269190	401.068	-3.52783	3.52783	2.63309e-42
ENSG00000253522	MIR3142HG	411.892	379.746	350.01	3.20594	0	1.72618	ENSG00000253522	191.097	-6.87178	6.87178	4.17502e-41
ENSG00000110811	P3H3	555.759	380.705	303.081	7.21337	8.52066	12.0833	ENSG00000110811	211.227	-5.20178	5.20178	2.57638e-40
ENSG00000091513	TF	437.512	358.649	729.35	16.8312	5.68044	10.3571	ENSG00000091513	259.73	-5.19682	5.19682	2.56229e-39
ENSG00000006747	SCIN	11.8247	12.4664	12.7099	482.494	272.661	434.135	ENSG00000006747	204.382	4.79841	4.79841	2.56229e-39
ENSG00000104783	KCNN4	23.6493	7.67164	4.8884	476.884	443.074	472.974	ENSG00000104783	238.19	5.0216	5.0216	6.2784e-39
ENSG00000006756	ARSD	548.861	482.355	552.39	0	0	0	ENSG00000006756	263.934	-8.53209	8.53209	5.15475e-38
ENSG00000167772	ANGPTL4	2471.35	1823.93	1401.99	56.104	134.91	107.023	ENSG00000167772	999.22	-4.13395	4.13395	1.65577e-37
ENSG00000081087	OSTM1	4.92694	8.6306	9.77681	258.88	268.401	347.826	ENSG00000081087	149.74	4.96809	4.96809	1.45662e-36
ENSG00000133710	SPINK5	326.163	263.713	269.84	1.60297	8.52066	2.58928	ENSG00000133710	145.405	-5.81676	5.81676	4.64973e-36
ENSG00000175793	SFN	28.5763	38.3582	58.6609	546.613	671.712	840.652	ENSG00000175793	364.095	3.91455	3.91455	6.55005e-36
ENSG00000196562	SULF2	384.301	229.19	320.679	2.40446	2.84022	1.72618	ENSG00000196562	156.857	-6.40765	6.40765	7.65121e-36
ENSG00000112280	COL9A1	563.642	210.011	441.912	2.40446	0	2.58928	ENSG00000112280	203.426	-6.83835	6.83835	1.49512e-35
ENSG00000112303	VNN2	1.97078	4.79478	0	385.515	221.537	365.088	ENSG00000112303	163.151	6.43956	6.43956	2.45517e-35
ENSG00000111452	ADGRD1	239.449	265.631	298.193	4.00743	5.68044	10.3571	ENSG00000111452	137.22	-5.02292	5.02292	1.17336e-34
ENSG00000228262	LINC01320	0	0	0	331.014	372.069	661.992	ENSG00000228262	227.512	8.24683	8.24683	6.96271e-34
ENSG00000011332	DPF1	205.946	256.041	308.947	2.40446	5.68044	3.45237	ENSG00000011332	130.412	-5.68646	5.68646	1.20373e-33
ENSG00000181634	TNFSF15	213.829	292.481	325.568	2.40446	2.84022	0	ENSG00000181634	139.521	-6.54256	6.54256	4.90665e-33
ENSG00000125848	FLRT3	11.8247	5.75373	3.91072	235.637	247.099	265.832	ENSG00000125848	128.343	4.85268	4.85268	7.08199e-33
ENSG00000234745	HLA-B	408.936	633.87	650.158	5729.02	3940.8	5143.17	ENSG00000234745	2750.99	3.0665	3.0665	3.28081e-32
ENSG00000197594	ENPP1	60.1087	40.2761	68.4377	613.938	512.659	675.801	ENSG00000197594	328.537	3.33543	3.33543	8.88326e-32
ENSG00000159674	SPON2	9.85388	16.3022	13.6875	221.21	286.862	303.808	ENSG00000159674	141.954	4.17172	4.17172	3.8952e-31
ENSG00000157766	ACAN	5841.38	5417.14	6123.22	489.708	614.907	926.961	ENSG00000157766	3235.55	-3.03239	3.03239	1.23395e-30
ENSG00000280200	AC073862.5	246.347	303.03	187.715	6.41189	7.10055	10.3571	ENSG00000280200	126.827	-4.67547	4.67547	2.16157e-30
ENSG00000170390	DCLK2	494.665	458.381	412.581	51.2951	58.2245	50.0593	ENSG00000170390	254.201	-3.03888	3.03888	6.14141e-30
ENSG00000105894	PTN	363.608	268.508	384.229	24.0446	21.3016	29.3451	ENSG00000105894	181.839	-3.63503	3.63503	8.77783e-30
ENSG00000112335	SNX3	54.1963	76.7164	70.393	571.459	498.458	618.837	ENSG00000112335	315.01	3.00439	3.00439	1.66233e-29
ENSG00000102362	SYTL4	11.8247	8.6306	17.5983	386.316	197.395	372.856	ENSG00000102362	165.77	4.43075	4.43075	3.0409e-29
ENSG00000147588	PMP2	283.792	168.776	200.425	2.40446	5.68044	2.58928	ENSG00000147588	110.611	-5.53506	5.53506	4.07292e-29
ENSG00000205959	AC105345.1	238.464	295.358	293.304	0	0	0	ENSG00000205959	137.854	-7.7098	7.7098	8.46352e-29
ENSG00000134762	DSC3	1.97078	0	0	238.843	176.094	297.767	ENSG00000134762	119.112	6.91385	6.91385	3.34379e-28
ENSG00000182372	CLN8	7.8831	10.5485	4.8884	190.754	222.957	190.743	ENSG00000182372	104.629	4.44726	4.44726	5.47563e-28
ENSG00000174938	SEZ6L2	1620.96	1246.64	1152.69	204.379	186.034	225.267	ENSG00000174938	772.662	-2.65736	2.65736	5.47563e-28
ENSG00000198914	POU3F3	182.297	159.187	217.045	3.20594	4.26033	3.45237	ENSG00000198914	94.9079	-5.25983	5.25983	6.66599e-28
ENSG00000232079	LINC01697	164.56	185.078	210.201	4.00743	2.84022	0.863092	ENSG00000232079	94.5917	-5.60023	5.60023	1.13046e-27
ENSG00000050165	DKK3	0.985388	5.75373	5.86609	199.57	214.437	162.261	ENSG00000050165	98.1455	5.10266	5.10266	1.32909e-27
ENSG00000230148	HOXB-AS1	370.506	264.672	320.679	28.8535	26.9821	15.5357	ENSG00000230148	171.205	-3.62527	3.62527	3.86487e-27
ENSG00000180178	FAR2P1	223.683	223.437	265.929	0	0	0	ENSG00000180178	118.841	-7.52561	7.52561	5.48143e-27
ENSG00000130433	CACNG6	264.084	168.776	339.255	0	0	0	ENSG00000130433	128.686	-7.55779	7.55779	6.95233e-27
ENSG00000167656	LY6D	6.89772	1.91791	0.977681	153.885	180.354	264.106	ENSG00000167656	101.356	5.40624	5.40624	2.46191e-26
ENSG00000166448	TMEM130	179.341	138.09	234.643	2.40446	4.26033	1.72618	ENSG00000166448	93.4108	-5.53965	5.53965	3.11263e-26
ENSG00000138061	CYP1B1	27.5909	17.2612	22.4867	258.078	247.099	321.933	ENSG00000138061	149.075	3.50208	3.50208	3.1161e-26
ENSG00000135318	NT5E	2.95616	6.71269	1.95536	212.394	139.171	196.785	ENSG00000135318	93.3289	5.11939	5.11939	3.93742e-26
ENSG00000115414	FN1	46162.5	34475.4	44451.2	215302	187416	216073	ENSG00000115414	123980	2.27502	2.27502	5.60594e-26
ENSG00000148153	INIP	770.573	685.653	919.998	76.1412	124.97	61.2795	ENSG00000148153	439.769	-3.11388	3.11388	1.5562e-25
ENSG00000197696	NMB	826.74	537.974	577.809	78.5456	38.343	71.6366	ENSG00000197696	355.175	-3.24546	3.24546	4.63661e-25
ENSG00000167232	ZNF91	0	1.91791	0.977681	189.952	234.318	126.011	ENSG00000167232	92.1962	6.3267	6.3267	8.99133e-25
ENSG00000164465	DCBLD1	67.0064	52.7426	56.7055	595.504	382.009	467.796	ENSG00000164465	270.294	2.96203	2.96203	1.09047e-24
ENSG00000198363	ASPH	95.5826	129.459	94.8351	669.241	609.227	724.134	ENSG00000198363	387.08	2.5962	2.5962	2.4052e-24
ENSG00000131242	RAB11FIP4	3061.6	2450.13	2588.9	474.48	560.943	603.301	ENSG00000131242	1623.23	-2.2725	2.2725	2.4052e-24
ENSG00000213077		241.42	230.149	136.875	0	0	0	ENSG00000213077	101.407	-7.27537	7.27537	2.45469e-24
ENSG00000106066	CPVL	9.85388	2.87687	5.86609	151.481	174.673	171.755	ENSG00000106066	86.0844	4.4512	4.4512	5.85528e-24
ENSG00000176978	DPP7	698.64	660.72	626.693	78.5456	112.189	119.107	ENSG00000176978	382.649	-2.63227	2.63227	6.08e-24
ENSG00000198626	RYR2	184.268	179.325	172.072	0	0	0	ENSG00000198626	89.2773	-7.16947	7.16947	1.13759e-23
ENSG00000197971	MBP	130.071	150.556	319.702	0.801486	0	0	ENSG00000197971	100.188	-6.87389	6.87389	1.39652e-23
ENSG00000159217	IGF2BP1	0	0	4.8884	137.054	149.111	191.606	ENSG00000159217	80.4434	5.77196	5.77196	1.51732e-23
ENSG00000225972	MTND1P23	180.326	150.556	166.206	0.801486	0	0	ENSG00000225972	82.9815	-6.75151	6.75151	1.52769e-23
ENSG00000105639	JAK3	211.858	127.541	133.942	1.60297	1.42011	1.72618	ENSG00000105639	79.6818	-5.77118	5.77118	1.73984e-23
ENSG00000171401	KRT13	314.339	654.967	908.266	43.2802	26.9821	49.1962	ENSG00000171401	332.838	-3.78492	3.78492	1.88797e-23
ENSG00000204592	HLA-E	290.689	323.168	370.541	1808.95	1556.44	2439.96	ENSG00000204592	1131.63	2.51295	2.51295	2.32064e-23
ENSG00000111816	FRK	21.6785	28.7687	25.4197	286.13	208.756	345.237	ENSG00000111816	152.665	3.35391	3.35391	2.71233e-23
ENSG00000223760	MED15P9	163.574	153.433	207.268	0	0	0	ENSG00000223760	87.3793	-7.1264	7.1264	3.10509e-23
ENSG00000099194	SCD	62.0794	68.0858	103.634	779.044	538.221	560.147	ENSG00000099194	351.869	2.92929	2.92929	3.58117e-23
ENSG00000164070	HSPA4L	201.019	231.108	233.666	16.8312	25.562	11.2202	ENSG00000164070	119.901	-3.53934	3.53934	9.882e-23
ENSG00000145287	PLAC8	1215.97	1074.99	942.484	153.885	107.928	205.416	ENSG00000145287	616.779	-2.7188	2.7188	1.35332e-22
ENSG00000267473		244.376	157.269	159.362	7.21337	8.52066	12.9464	ENSG00000267473	98.2812	-4.05157	4.05157	1.6077e-22
ENSG00000039068	CDH1	106.422	153.433	221.934	1.60297	0	0	ENSG00000039068	80.5652	-6.37817	6.37817	2.68263e-22
ENSG00000146072	TNFRSF21	12.81	15.3433	14.6652	210.791	149.111	264.969	ENSG00000146072	111.282	3.69984	3.69984	3.50925e-22
ENSG00000160183	TMPRSS3	189.194	149.597	239.532	14.4267	9.94076	14.6726	ENSG00000160183	102.894	-3.68403	3.68403	1.37652e-21
ENSG00000106366	SERPINE1	10.8393	4.79478	7.82145	180.334	220.117	119.97	ENSG00000106366	90.6461	4.19696	4.19696	1.83866e-21
ENSG00000127054	INTS11	291.675	257.959	263.974	36.8683	34.0826	37.976	ENSG00000127054	153.756	-2.82023	2.82023	1.90894e-21
ENSG00000136942	RPL35	3960.27	3221.13	3271.32	821.523	843.545	902.794	ENSG00000136942	2170.1	-1.99887	1.99887	4.11539e-21
ENSG00000143434	SEMA6C	161.604	145.761	127.099	8.01486	5.68044	8.63092	ENSG00000143434	76.1316	-4.00706	4.00706	5.03708e-21
ENSG00000182600	SNORC	205.946	106.444	148.608	3.20594	8.52066	2.58928	ENSG00000182600	79.2189	-4.71302	4.71302	5.85987e-21
ENSG00000154175	ABI3BP	107.407	151.515	101.679	807.096	629.108	1077.14	ENSG00000154175	478.991	2.73283	2.73283	6.01575e-21
ENSG00000121316	PLBD1	9.85388	8.6306	24.442	245.255	170.413	295.177	ENSG00000121316	125.629	3.84588	3.84588	7.1418e-21
ENSG00000152465	NMT2	819.843	680.858	701.975	116.215	166.153	133.779	ENSG00000152465	436.471	-2.36803	2.36803	7.66158e-21
ENSG00000161714	PLCD3	17.737	6.71269	19.5536	312.579	183.194	199.374	ENSG00000161714	123.192	3.78819	3.78819	8.56294e-21
ENSG00000142408	CACNG8	139.925	116.993	152.518	0	0	0	ENSG00000142408	68.2393	-6.81648	6.81648	1.33148e-20
ENSG00000078098	FAP	0	0.958956	0	130.642	122.129	133.779	ENSG00000078098	64.585	6.41428	6.41428	1.33148e-20
ENSG00000172349	IL16	237.478	70.9627	181.849	2.40446	0	1.72618	ENSG00000172349	82.4034	-5.73024	5.73024	1.33148e-20
ENSG00000182795	C1orf116	338.973	263.713	301.126	36.8683	38.343	49.1962	ENSG00000182795	171.37	-2.78027	2.78027	2.28478e-20
ENSG00000151012	SLC7A11	169.487	155.351	103.634	5.6104	8.52066	3.45237	ENSG00000151012	74.3425	-4.34398	4.34398	2.82491e-20
ENSG00000079931	MOXD1	11.8247	9.58956	4.8884	204.379	123.55	157.946	ENSG00000079931	85.3628	3.96994	3.96994	3.41142e-20
ENSG00000215915	ATAD3C	114.305	114.116	148.608	0.801486	0	0	ENSG00000215915	62.9716	-6.37974	6.37974	3.70878e-20
ENSG00000136167	LCP1	0	9.58956	4.8884	135.451	142.011	155.357	ENSG00000136167	74.5494	4.5091	4.5091	4.98798e-20
ENSG00000100968	NFATC4	106.422	123.705	131.987	5.6104	4.26033	3.45237	ENSG00000100968	62.5729	-4.39094	4.39094	1.10685e-19
ENSG00000152128	TMEM163	138.94	97.8135	118.299	0	0	1.72618	ENSG00000152128	59.4631	-6.01521	6.01521	1.18488e-19
ENSG00000153815	CMIP	586.306	657.844	678.511	92.9724	113.609	46.607	ENSG00000153815	362.641	-2.85245	2.85245	2.02464e-19
ENSG00000204248	COL11A2	1070.13	488.108	450.711	72.9352	72.4256	48.3332	ENSG00000204248	367.107	-3.24831	3.24831	2.49419e-19
ENSG00000163235	TGFA	1914.61	1949.56	2025.75	186.746	254.2	428.094	ENSG00000163235	1126.49	-2.6876	2.6876	2.87833e-19
ENSG00000169136	ATF5	262.113	188.914	275.706	21.6401	29.8223	31.9344	ENSG00000169136	135.022	-3.02676	3.02676	3.82992e-19
ENSG00000143333	RGS16	167.516	140.008	171.094	8.81634	17.0413	12.9464	ENSG00000143333	86.2369	-3.50018	3.50018	3.9224e-19
ENSG00000164007	CLDN19	104.451	107.403	131.009	1.60297	5.68044	0	ENSG00000164007	58.3578	-5.125	5.125	4.96618e-19
ENSG00000120885	CLU	2408.29	2466.43	1742.23	546.613	435.974	483.332	ENSG00000120885	1347.14	-2.13656	2.13656	6.6627e-19
ENSG00000156475	PPP2R2B	2.95616	3.83582	0	130.642	89.4669	118.244	ENSG00000156475	57.5241	5.00441	5.00441	7.54802e-19
ENSG00000129538	RNASE1	5125	4280.78	6686.36	963.386	924.491	1312.76	ENSG00000129538	3215.46	-2.28467	2.28467	7.56689e-19
ENSG00000114374	USP9Y	0	0	0	119.421	147.691	88.0354	ENSG00000114374	59.1914	6.59893	6.59893	9.16306e-19
ENSG00000090924	PLEKHG2	177.37	133.295	165.228	14.4267	15.6212	11.2202	ENSG00000090924	86.1935	-3.38643	3.38643	1.07104e-18
ENSG00000026297	RNASET2	382.331	302.071	367.608	54.501	55.3843	68.1843	ENSG00000026297	205.013	-2.49924	2.49924	1.07854e-18
ENSG00000129226	CD68	0.985388	0.958956	6.84377	185.945	89.4669	121.696	ENSG00000129226	67.6493	4.91502	4.91502	1.41657e-18
ENSG00000162511	LAPTM5	22.6639	3.83582	20.5313	279.719	214.437	213.184	ENSG00000162511	125.728	3.70468	3.70468	1.48457e-18
ENSG00000226721	EEF1DP2	221.712	229.19	162.295	27.2505	17.0413	17.2618	ENSG00000226721	112.459	-3.16773	3.16773	1.77442e-18
ENSG00000204136	GGTA1P	127.115	86.306	155.451	0.801486	5.68044	4.31546	ENSG00000204136	63.2783	-4.70357	4.70357	1.85017e-18
ENSG00000068078	FGFR3	165.545	136.172	168.161	16.0297	12.781	13.8095	ENSG00000068078	85.4164	-3.30183	3.30183	1.91544e-18
ENSG00000081803	CADPS2	467.074	366.321	568.033	57.707	28.4022	75.089	ENSG00000081803	260.438	-2.98968	2.98968	2.00759e-18
ENSG00000136531	SCN2A	133.027	98.7724	156.429	2.40446	1.42011	8.63092	ENSG00000136531	66.7807	-4.46375	4.46375	2.0159e-18
ENSG00000180229	HERC2P3	0	0	0	102.59	103.668	119.97	ENSG00000180229	54.3713	6.52557	6.52557	2.45289e-18
ENSG00000171643	S100Z	106.422	85.347	128.076	0	0	0.863092	ENSG00000171643	53.4514	-6.15066	6.15066	2.97653e-18
ENSG00000136235	GPNMB	3.94155	2.87687	4.8884	93.7738	117.869	110.476	ENSG00000136235	55.6376	4.38222	4.38222	4.04562e-18
ENSG00000105357	MYH14	82.7726	91.1008	133.942	1.60297	0	0.863092	ENSG00000105357	51.7136	-5.58006	5.58006	8.00498e-18
ENSG00000231806	PCAT7	109.378	99.7314	90.9243	0	1.42011	0	ENSG00000231806	50.2423	-6.06575	6.06575	8.03943e-18
ENSG00000174099	MSRB3	111.349	103.567	82.1252	0.801486	0	0.863092	ENSG00000174099	49.7843	-5.78567	5.78567	9.05677e-18
ENSG00000125354	2006-09-01	463.132	459.34	406.715	75.3397	100.828	56.101	ENSG00000125354	260.243	-2.47181	2.47181	1.28204e-17
ENSG00000137857	DUOX1	1.97078	2.87687	0	91.3694	134.91	82.8568	ENSG00000137857	52.3307	5.1649	5.1649	1.451e-17
ENSG00000065621	GSTO2	0.985388	0	4.8884	99.3842	115.029	92.3508	ENSG00000065621	52.1063	5.00189	5.00189	1.451e-17
ENSG00000177706	FAM20C	176.384	83.4291	77.2368	1.60297	0	0	ENSG00000177706	56.4422	-5.86641	5.86641	1.48678e-17
ENSG00000131002	TXLNGY	0	0	0	83.3545	123.55	98.3925	ENSG00000131002	50.8828	6.41872	6.41872	1.77565e-17
ENSG00000134830	C5AR2	10.8393	4.79478	12.7099	145.069	110.769	170.892	ENSG00000134830	75.8456	3.69372	3.69372	1.84986e-17
ENSG00000198466	ZNF587	1515.53	1349.25	1281.74	282.123	359.288	380.624	ENSG00000198466	861.425	-1.99031	1.99031	1.88085e-17
ENSG00000198171	DDRGK1	493.679	359.608	417.47	91.3694	76.6859	75.089	ENSG00000198171	252.317	-2.32998	2.32998	2.42325e-17
ENSG00000269688	AC008982.2	653.312	486.19	486.885	117.017	100.828	116.517	ENSG00000269688	326.792	-2.23206	2.23206	2.53205e-17
ENSG00000145536	ADAMTS16	106.422	95.8956	161.317	8.01486	2.84022	2.58928	ENSG00000145536	62.8465	-4.29721	4.29721	2.8368e-17
ENSG00000085552	IGSF9	151.75	80.5523	118.299	4.00743	4.26033	6.04164	ENSG00000085552	60.8185	-4.23159	4.23159	3.03967e-17
ENSG00000136155	SCEL	0	0	0	100.987	62.4848	157.083	ENSG00000136155	53.4258	6.41553	6.41553	3.41337e-17
ENSG00000131016	AKAP12	85.7288	89.1829	100.701	1.60297	0	0.863092	ENSG00000131016	46.3465	-5.45581	5.45581	4.01314e-17
ENSG00000160293	VAV2	105.437	122.746	129.054	6.41189	1.42011	9.49401	ENSG00000160293	62.4271	-3.96484	3.96484	4.01314e-17
ENSG00000132329	RAMP1	91.6411	103.567	96.7904	3.20594	1.42011	4.31546	ENSG00000132329	50.1567	-4.47621	4.47621	4.16694e-17
ENSG00000222320	RNU6-1050P	0	0	0	112.208	76.6859	100.119	ENSG00000222320	48.1688	6.35845	6.35845	4.7156e-17
ENSG00000103175	WFDC1	116.276	108.362	66.4823	1.60297	0	0	ENSG00000103175	48.7872	-5.72808	5.72808	5.51046e-17
ENSG00000120437	ACAT2	7.8831	9.58956	14.6652	217.203	97.9875	170.029	ENSG00000120437	86.2262	3.69109	3.69109	5.79532e-17
ENSG00000112238	PRDM13	77.8456	106.444	134.92	4.80891	0	3.45237	ENSG00000112238	54.5785	-4.58668	4.58668	6.64176e-17
ENSG00000145555	MYO10	141.896	75.7575	104.612	2.40446	1.42011	5.17855	ENSG00000145555	55.2114	-4.57341	4.57341	6.64176e-17
ENSG00000140451	PIF1	150.764	158.228	196.514	23.2431	12.781	16.3987	ENSG00000140451	92.9881	-3.1027	3.1027	1.05768e-16
ENSG00000159403	C1R	117.261	87.265	154.474	7.21337	7.10055	6.04164	ENSG00000159403	63.2259	-3.86466	3.86466	1.22186e-16
ENSG00000052850	ALX4	67.9918	86.306	142.741	0.801486	2.84022	0	ENSG00000052850	50.1135	-5.44476	5.44476	1.31345e-16
ENSG00000148229	POLE3	961.739	781.549	1038.3	224.416	178.934	243.392	ENSG00000148229	571.388	-2.06224	2.06224	1.73628e-16
ENSG00000135362	PRR5L	4.92694	2.87687	20.5313	165.908	156.212	207.142	ENSG00000135362	92.9328	3.92943	3.92943	1.8321e-16
ENSG00000263146	LINC01896	154.706	68.0858	87.9913	3.20594	0	0	ENSG00000263146	52.3315	-5.33145	5.33145	1.92065e-16
ENSG00000235609	AF127577.4	18.7224	27.8097	24.442	214.798	147.691	208.005	ENSG00000235609	106.911	2.89994	2.89994	3.06413e-16
ENSG00000132321	IQCA1	91.6411	94.9366	74.3038	0	0	0	ENSG00000132321	43.4802	-6.23682	6.23682	3.19681e-16
ENSG00000181649	PHLDA2	7.8831	7.67164	12.7099	140.26	90.887	196.785	ENSG00000181649	76.0328	3.68261	3.68261	3.84434e-16
ENSG00000126878	AIF1L	86.7141	62.3321	123.188	0	0	0	ENSG00000126878	45.3723	-6.24319	6.24319	4.06126e-16
ENSG00000279159	AC003681.1	1.97078	0	0	91.3694	96.5674	69.0474	ENSG00000279159	43.1592	5.55995	5.55995	5.17883e-16
ENSG00000179889	PDXDC1	187.224	114.116	196.514	895.26	714.315	842.378	ENSG00000179889	491.634	2.25075	2.25075	5.17883e-16
ENSG00000133878	DUSP26	0.985388	9.58956	2.93304	193.96	63.9049	186.428	ENSG00000133878	76.3001	4.52088	4.52088	6.98708e-16
ENSG00000105048	TNNT1	497.621	438.243	659.935	119.421	105.088	112.202	ENSG00000105048	322.085	-2.19416	2.19416	7.69206e-16
ENSG00000183486	MX2	82.7726	77.6754	87.0136	0	0	0	ENSG00000183486	41.2436	-6.17517	6.17517	8.14659e-16
ENSG00000259196	HMBOX1-IT1	581.379	475.642	353.921	99.3842	88.0468	83.7199	ENSG00000259196	280.349	-2.32101	2.32101	8.8249e-16
ENSG00000103257	SLC7A5	318.28	256.041	380.318	44.0817	53.9642	64.7319	ENSG00000103257	186.236	-2.48302	2.48302	9.43393e-16
ENSG00000176945	MUC20	166.531	103.567	76.2591	4.80891	4.26033	6.90474	ENSG00000176945	60.3885	-4.05528	4.05528	1.14998e-15
ENSG00000179344	HLA-DQB1	0.985388	0	0	84.9575	92.3071	65.595	ENSG00000179344	40.6408	5.77695	5.77695	1.66691e-15
ENSG00000196126	HLA-DRB1	0	0	0	91.3694	59.6446	94.077	ENSG00000196126	40.8485	6.13577	6.13577	1.86875e-15
ENSG00000056998	GYG2	90.6557	59.4552	93.8574	0.801486	0	0	ENSG00000056998	40.795	-5.78476	5.78476	2.02087e-15
ENSG00000171346	KRT15	104.451	105.485	116.344	401.544	499.878	606.754	ENSG00000171346	305.743	2.16178	2.16178	2.13412e-15
ENSG00000127824	TUBA4A	90.6557	168.776	56.7055	797.478	1606.14	687.884	ENSG00000127824	567.941	3.13662	3.13662	2.59975e-15
ENSG00000122778	KIAA1549	69.9625	83.4291	81.1475	0	0	0	ENSG00000122778	39.0899	-6.1024	6.1024	2.60681e-15
ENSG00000185477	GPRIN3	90.6557	82.4702	130.032	5.6104	7.10055	3.45237	ENSG00000185477	53.2201	-3.93922	3.93922	2.95696e-15
ENSG00000231896	AC019185.2	95.5826	58.4963	82.1252	0	0	0	ENSG00000231896	39.3674	-6.08558	6.08558	4.02726e-15
ENSG00000163435	ELF3	3.94155	8.6306	0.977681	94.5753	96.5674	104.434	ENSG00000163435	51.5211	4.06184	4.06184	4.50767e-15
ENSG00000256982	AC135782.1	178.355	136.172	172.072	3.20594	11.3609	19.8511	ENSG00000256982	86.8361	-3.58657	3.58657	5.87914e-15
ENSG00000198832	SELENOM	116.276	72.8806	108.523	7.21337	2.84022	4.31546	ENSG00000198832	52.008	-3.95545	3.95545	6.01878e-15
ENSG00000279978		1505.67	1657.08	1517.36	524.973	455.855	440.177	ENSG00000279978	1016.85	-1.69583	1.69583	7.14334e-15
ENSG00000111229	ARPC3	48.284	54.6605	98.7458	538.598	350.767	407.379	ENSG00000111229	249.739	2.60055	2.60055	7.32526e-15
ENSG00000160233	LRRC3	89.6703	40.2761	122.21	0	0	0	ENSG00000160233	42.0261	-6.06939	6.06939	9.55259e-15
ENSG00000135454	B4GALNT1	87.6995	91.1008	154.474	3.20594	4.26033	9.49401	ENSG00000135454	58.3724	-3.9284	3.9284	9.55259e-15
ENSG00000136875	PRPF4	282.806	367.28	370.541	52.8981	66.7451	79.4045	ENSG00000136875	203.279	-2.30087	2.30087	9.55259e-15
ENSG00000113494	PRLR	79.8164	87.265	107.545	5.6104	4.26033	5.17855	ENSG00000113494	48.2793	-3.84262	3.84262	1.06912e-14
ENSG00000119147	C2orf40	532.109	270.425	893.6	52.0966	52.544	80.2676	ENSG00000119147	313.507	-3.04825	3.04825	1.06912e-14
ENSG00000135047	CTSL	543.934	589.758	855.471	114.612	159.052	148.452	ENSG00000135047	401.88	-2.18998	2.18998	1.38381e-14
ENSG00000246705	H2AFJ	456.235	254.123	409.648	44.8832	59.6446	75.089	ENSG00000246705	216.604	-2.55756	2.55756	1.76906e-14
ENSG00000160213	CSTB	100.51	109.321	118.299	486.502	390.53	453.986	ENSG00000160213	276.525	1.98384	1.98384	1.83922e-14
ENSG00000065308	TRAM2	43.3571	44.112	40.0849	190.754	247.099	276.189	ENSG00000065308	140.266	2.41321	2.41321	1.86781e-14
ENSG00000231918	AC007402.1	0	0	0	85.759	41.1832	103.571	ENSG00000231918	38.4189	5.99645	5.99645	2.28789e-14
ENSG00000138758	2011-09-01	615.867	619.485	610.073	141.062	168.993	185.565	ENSG00000138758	390.174	-1.86627	1.86627	2.29539e-14
ENSG00000176124	DLEU1	185.253	122.746	117.322	12.8238	15.6212	17.2618	ENSG00000176124	78.5046	-3.0698	3.0698	2.30533e-14
ENSG00000252636	RNU6-826P	0	0	0	71.3322	58.2245	81.1307	ENSG00000252636	35.1146	5.95211	5.95211	2.72971e-14
ENSG00000228696	ARL17B	0	0	0	80.1486	66.7451	63.0057	ENSG00000228696	34.9832	5.9496	5.9496	2.73e-14
ENSG00000198089	SFI1	483.825	457.422	433.113	123.429	124.97	96.6663	ENSG00000198089	286.571	-1.95985	1.95985	3.50667e-14
ENSG00000142279	WTIP	91.6411	99.7314	107.545	7.21337	9.94076	7.76783	ENSG00000142279	53.9732	-3.3949	3.3949	3.65901e-14
ENSG00000105088	OLFM2	65.0356	69.0448	66.4823	0	0	0	ENSG00000105088	33.4271	-5.90088	5.90088	5.39129e-14
ENSG00000137766	UNC13C	0	1.91791	0	44.8832	86.6267	94.077	ENSG00000137766	37.9175	5.33167	5.33167	6.03702e-14
ENSG00000218336	TENM3	29.5616	57.5373	35.1965	265.292	242.839	228.719	ENSG00000218336	143.191	2.50744	2.50744	6.15396e-14
ENSG00000125356	NDUFA1	53.2109	70.9627	101.679	689.278	420.352	349.552	ENSG00000125356	280.839	2.60038	2.60038	6.48719e-14
ENSG00000146918	NCAPG2	45.3278	53.7015	61.5939	347.845	235.738	257.201	ENSG00000146918	166.901	2.32506	2.32506	9.06748e-14
ENSG00000184368	MAP7D2	108.393	60.4142	55.7278	0.801486	1.42011	1.72618	ENSG00000184368	38.0804	-4.892	4.892	1.02231e-13
ENSG00000173598	NUDT4	208.902	262.754	193.581	941.746	705.794	889.848	ENSG00000173598	533.771	1.89734	1.89734	1.05033e-13
ENSG00000204525	HLA-C	139.925	150.556	168.161	674.851	485.677	617.111	ENSG00000204525	372.714	1.91988	1.91988	1.23164e-13
ENSG00000076344	RGS11	63.0648	86.306	84.0806	0	4.26033	3.45237	ENSG00000076344	40.194	-4.43691	4.43691	1.23458e-13
ENSG00000173611	SCAI	220.727	158.228	173.05	29.655	34.0826	27.6189	ENSG00000173611	107.227	-2.51932	2.51932	1.3855e-13
ENSG00000188227	ZNF793	34.4886	3.83582	11.7322	218.004	278.341	190.743	ENSG00000188227	122.858	3.52039	3.52039	2.18137e-13
ENSG00000188157	AGRN	377.404	342.347	438.001	81.7516	78.106	107.887	ENSG00000188157	237.583	-2.0599	2.0599	2.27182e-13
ENSG00000069535	MAOB	150.764	57.5373	100.701	2.40446	8.52066	0	ENSG00000069535	53.3213	-4.41323	4.41323	2.3917e-13
ENSG00000273018	AC107983.2	54.1963	74.7985	58.6609	0	0	0	ENSG00000273018	31.276	-5.79997	5.79997	2.50393e-13
ENSG00000112306	RPS12	4743.66	4114.88	4278.33	12831.8	11786.9	12388	ENSG00000112306	8357.25	1.4773	1.4773	2.68081e-13
ENSG00000104332	SFRP1	120.217	139.049	131.987	4.00743	7.10055	18.988	ENSG00000104332	70.2248	-3.43514	3.43514	2.71604e-13
ENSG00000151834	GABRA2	116.276	38.3582	57.6832	0	0	0	ENSG00000151834	35.3862	-5.83832	5.83832	2.7381e-13
ENSG00000185686	PRAME	48.284	70.0038	69.4153	0	0	0	ENSG00000185686	31.2839	-5.7939	5.7939	2.78394e-13
ENSG00000136193	SCRN1	5.91233	20.1381	20.5313	150.679	133.49	153.63	ENSG00000136193	80.7303	3.06513	3.06513	3.08638e-13
ENSG00000154928	EPHB1	111.349	73.8396	110.478	6.41189	4.26033	10.3571	ENSG00000154928	52.7826	-3.50173	3.50173	3.14895e-13
ENSG00000175348	TMEM9B	169.487	189.873	288.416	983.423	765.439	1045.2	ENSG00000175348	573.64	2.06249	2.06249	3.14895e-13
ENSG00000072195	SPEG	93.6119	91.1008	102.657	9.61783	8.52066	2.58928	ENSG00000072195	51.3495	-3.54115	3.54115	3.3929e-13
ENSG00000117868	ESYT2	2507.81	2304.37	1617.08	9240.33	6445.88	10776.6	ENSG00000117868	5482.01	1.99826	1.99826	3.54047e-13
ENSG00000154309	DISP1	35.474	34.5224	44.9733	302.16	176.094	205.416	ENSG00000154309	133.107	2.48965	2.48965	5.31333e-13
ENSG00000106078	COBL	67.0064	56.5784	54.7501	0	0	0	ENSG00000106078	29.7225	-5.74025	5.74025	5.477e-13
ENSG00000151353	TMEM18	509.446	398.926	529.903	89.7664	86.6267	139.821	ENSG00000151353	292.415	-2.1258	2.1258	5.56115e-13
ENSG00000225614	ZNF469	86.7141	79.5933	32.2635	0	0	0	ENSG00000225614	33.0952	-5.77664	5.77664	5.5764e-13
ENSG00000185567	AHNAK2	103.466	63.2911	56.7055	345.44	347.927	392.707	ENSG00000185567	218.256	2.22099	2.22099	5.75297e-13
ENSG00000085733	CTTN	185.253	213.847	252.242	775.037	728.516	726.723	ENSG00000085733	480.27	1.74687	1.74687	5.96398e-13
ENSG00000140254	DUOXA1	0.985388	1.91791	0.977681	53.6995	58.2245	86.3092	ENSG00000140254	33.6857	4.74634	4.74634	6.05661e-13
ENSG00000092621	PHGDH	53.2109	50.8246	90.9243	0.801486	1.42011	0	ENSG00000092621	32.8636	-5.1506	5.1506	6.2923e-13
ENSG00000157657	ZNF618	359.667	221.519	346.099	63.3174	62.4848	63.0057	ENSG00000157657	186.015	-2.23308	2.23308	6.48942e-13
ENSG00000152582	SPEF2	503.533	527.426	534.791	116.215	113.609	168.303	ENSG00000152582	327.313	-1.93085	1.93085	6.56742e-13
ENSG00000137267	TUBB2A	58.1379	39.3172	118.299	551.422	494.198	400.475	ENSG00000137267	276.975	2.63933	2.63933	7.01699e-13
ENSG00000186439	TRDN	79.8164	50.8246	57.6832	0	0	1.72618	ENSG00000186439	31.6751	-5.13832	5.13832	7.95852e-13
ENSG00000075223	SEMA3C	32.5178	23.0149	15.6429	170.716	143.431	169.166	ENSG00000075223	92.4149	2.65737	2.65737	8.40454e-13
ENSG00000142453	CARM1	703.567	552.358	566.077	109.002	187.454	138.095	ENSG00000142453	376.092	-2.03148	2.03148	8.53509e-13
ENSG00000135643	KCNMB4	13.7954	23.0149	19.5536	129.841	134.91	133.779	ENSG00000135643	75.8157	2.70416	2.70416	8.5766e-13
ENSG00000135272	MDFIC	149.779	122.746	151.541	480.09	484.257	598.123	ENSG00000135272	331.089	1.84745	1.84745	8.59098e-13
ENSG00000204256	BRD2	299.558	307.825	264.952	1007.47	965.674	825.979	ENSG00000204256	611.909	1.65651	1.65651	1.08064e-12
ENSG00000198816	ZNF358	542.949	449.75	457.555	143.466	95.1473	126.875	ENSG00000198816	302.624	-1.93766	1.93766	1.09866e-12
ENSG00000103353	UBFD1	41.3863	59.4552	52.7948	256.475	222.957	236.487	ENSG00000103353	144.926	2.16335	2.16335	1.21959e-12
ENSG00000122299	ZC3H7A	1942.2	1885.31	1318.89	505.738	515.5	498.867	ENSG00000122299	1111.08	-1.73063	1.73063	1.22303e-12
ENSG00000116983	HPCAL4	105.437	64.25	66.4823	5.6104	2.84022	2.58928	ENSG00000116983	41.2015	-3.94247	3.94247	1.23705e-12
ENSG00000099725	PRKY	0	0	0	60.1114	96.5674	33.6606	ENSG00000099725	31.7232	5.70935	5.70935	1.33735e-12
ENSG00000196642	RABL6	568.569	473.724	572.921	132.245	139.171	171.755	ENSG00000196642	343.064	-1.82946	1.82946	1.33735e-12
ENSG00000169855	ROBO1	182.297	192.75	194.559	30.4565	39.7631	41.4284	ENSG00000169855	113.542	-2.28919	2.28919	1.38436e-12
ENSG00000269994	AL513318.2	53.2109	63.2911	51.8171	0	0	0	ENSG00000269994	28.0532	-5.6637	5.6637	1.49451e-12
ENSG00000225650	EIF2S2P5	112.334	66.1679	79.1922	6.41189	7.10055	2.58928	ENSG00000225650	45.6327	-3.69736	3.69736	1.58733e-12
ENSG00000091428	RAPGEF4	0	0	3.91072	59.3099	55.3843	84.583	ENSG00000091428	33.8647	4.72305	4.72305	1.67074e-12
ENSG00000167552	TUBA1A	145.837	79.5933	125.143	732.558	464.376	502.32	ENSG00000167552	341.638	2.21613	2.21613	1.6853e-12
ENSG00000128731	HERC2	405.98	337.552	316.769	1275.16	1012.54	1169.49	ENSG00000128731	752.915	1.67931	1.67931	1.6853e-12
ENSG00000171223	JUNB	219.742	151.515	87.9913	690.881	764.019	1090.95	ENSG00000171223	500.849	2.3911	2.3911	1.75958e-12
ENSG00000157833	GAREM2	72.9187	41.2351	62.5716	0.801486	0	0	ENSG00000157833	29.5878	-5.34279	5.34279	1.83585e-12
ENSG00000198680	TUSC1	0	0	0	56.9055	39.7631	75.9521	ENSG00000198680	28.7701	5.66163	5.66163	1.84612e-12
ENSG00000152527	PLEKHH2	4190.85	4765.05	4382.94	1710.37	1332.06	1509.55	ENSG00000152527	2981.81	-1.53006	1.53006	1.87054e-12
ENSG00000187260	WDR86	67.0064	44.112	65.5046	0.801486	0	0.863092	ENSG00000187260	29.7146	-5.065	5.065	2.11484e-12
ENSG00000250280	AC026124.1	57.1525	62.3321	44.9733	0	0	0	ENSG00000250280	27.4097	-5.62576	5.62576	2.54205e-12
ENSG00000177822	AC098864.1	1.97078	8.6306	7.82145	106.598	90.887	70.7735	ENSG00000177822	47.7802	3.55556	3.55556	2.76914e-12
ENSG00000121858	TNFSF10	0.985388	0	0	56.9055	78.106	39.7022	ENSG00000121858	29.2832	5.29541	5.29541	3.4229e-12
ENSG00000151914	DST	805.062	981.012	948.351	2759.52	2455.37	3398.86	ENSG00000151914	1891.36	1.63058	1.63058	3.63974e-12
ENSG00000152760	TCTEX1D1	41.3863	29.7276	57.6832	252.468	205.916	225.267	ENSG00000152760	135.408	2.33417	2.33417	3.697e-12
ENSG00000226445	BX322234.1	335.032	262.754	292.327	62.5159	73.8457	79.4045	ENSG00000226445	184.313	-1.99965	1.99965	3.77384e-12
ENSG00000188933	USP32P1	0	1.91791	0	70.5308	36.9228	72.4997	ENSG00000188933	30.3119	5.04495	5.04495	4.08807e-12
ENSG00000189129	PLAC9	86.7141	64.25	95.8127	2.40446	2.84022	8.63092	ENSG00000189129	43.4421	-3.73747	3.73747	4.13248e-12
ENSG00000035862	TIMP2	1001.15	1005.94	977.681	2849.28	2561.88	3481.71	ENSG00000035862	1979.61	1.55353	1.55353	4.3819e-12
ENSG00000147416	ATP6V1B2	744.953	1095.13	1107.71	3258.04	3202.35	3063.98	ENSG00000147416	2078.69	1.66482	1.66482	4.71706e-12
ENSG00000136213	CHST12	1321.41	1385.69	963.993	346.242	271.241	394.433	ENSG00000136213	780.501	-1.82005	1.82005	4.94304e-12
ENSG00000127084	FGD3	92.6265	129.459	55.7278	0.801486	9.94076	0.863092	ENSG00000127084	48.2364	-4.22386	4.22386	5.26649e-12
ENSG00000148154	UGCG	172.443	239.739	151.541	25.6475	35.5027	36.2499	ENSG00000148154	110.187	-2.45153	2.45153	5.54785e-12
ENSG00000162576	MXRA8	2.95616	0	0	93.7738	34.0826	69.9105	ENSG00000162576	33.4538	4.87179	4.87179	5.89347e-12
ENSG00000160307	S100B	491.709	331.799	300.148	98.5828	68.1652	66.4581	ENSG00000160307	226.144	-2.19686	2.19686	5.95409e-12
ENSG00000204580	DDR1	781.413	1048.14	1004.08	3320.56	2684.01	2774.84	ENSG00000204580	1935.51	1.6071	1.6071	6.21385e-12
ENSG00000147459	DOCK5	69.9625	92.0597	62.5716	299.756	285.442	353.868	ENSG00000147459	193.943	2.01531	2.01531	6.37284e-12
ENSG00000088888	MAVS	2553.14	2367.66	1939.72	588.291	705.794	824.253	ENSG00000088888	1496.48	-1.66796	1.66796	6.45958e-12
ENSG00000034053	APBA2	47.2986	51.7836	60.6162	0	0	0.863092	ENSG00000034053	26.7603	-5.22833	5.22833	6.6852e-12
ENSG00000183688	RFLNB	172.443	203.299	221.934	16.8312	14.2011	44.0177	ENSG00000183688	112.121	-2.82205	2.82205	6.6852e-12
ENSG00000049249	TNFRSF9	2.95616	3.83582	1.95536	71.3322	82.3663	49.1962	ENSG00000049249	35.2737	4.01908	4.01908	6.75741e-12
ENSG00000153976	HS3ST3A1	67.9918	52.7426	48.884	0	2.84022	0	ENSG00000153976	28.7431	-4.9436	4.9436	7.29814e-12
ENSG00000237973	MTCO1P12	65.0356	38.3582	59.6385	0.801486	0	0	ENSG00000237973	27.3056	-5.23654	5.23654	7.7257e-12
ENSG00000225489	AL354707.1	97.5534	53.7015	51.8171	4.00743	0	0.863092	ENSG00000225489	34.6571	-4.42692	4.42692	8.64791e-12
ENSG00000261040	WFDC21P	1.97078	0.958956	0	60.1114	42.6033	68.1843	ENSG00000261040	28.9715	4.75269	4.75269	8.83252e-12
ENSG00000107438	PDLIM1	134.998	159.187	253.219	18.4342	15.6212	35.3868	ENSG00000107438	102.808	-2.81183	2.81183	9.48307e-12
ENSG00000188976	NOC2L	343.9	368.239	259.085	64.1189	93.7272	67.3212	ENSG00000188976	199.399	-2.06817	2.06817	9.85202e-12
ENSG00000139278	GLIPR1	0.985388	0.958956	0	68.9278	38.343	58.6903	ENSG00000139278	27.9842	4.95732	4.95732	9.97851e-12
ENSG00000173801	JUP	145.837	159.187	209.224	707.712	531.121	623.152	ENSG00000173801	396.039	1.82098	1.82098	1.06807e-11
ENSG00000162174	ASRGL1	44.3425	35.4814	82.1252	0	0	0	ENSG00000162174	26.9915	-5.53444	5.53444	1.09827e-11
ENSG00000130675	MNX1	61.0941	57.5373	43.9956	1.60297	0	0	ENSG00000130675	27.3717	-4.95535	4.95535	1.09827e-11
ENSG00000183742	MACC1	0	1.91791	0	65.7218	39.7631	60.4164	ENSG00000183742	27.9699	4.95422	4.95422	1.09827e-11
ENSG00000124143	ARHGAP40	16.7516	25.8918	41.0626	202.776	157.632	174.345	ENSG00000124143	103.076	2.56866	2.56866	1.14215e-11
ENSG00000175906	ARL4D	46.3132	58.4963	34.2188	211.592	205.916	307.261	ENSG00000175906	143.966	2.30631	2.30631	1.1687e-11
ENSG00000086289	EPDR1	63.0648	42.194	67.46	0.801486	1.42011	1.72618	ENSG00000086289	29.4444	-4.55506	4.55506	1.19365e-11
ENSG00000070404	FSTL3	32.5178	15.3433	17.5983	239.644	163.313	115.654	ENSG00000070404	97.3451	2.83771	2.83771	1.31576e-11
ENSG00000137960	GIPC2	0.985388	0.958956	4.8884	68.9278	42.6033	94.9401	ENSG00000137960	35.5507	4.26126	4.26126	1.31778e-11
ENSG00000164649	CDCA7L	85.7288	96.8545	86.0359	9.61783	7.10055	11.2202	ENSG00000164649	49.4263	-3.04339	3.04339	1.31778e-11
ENSG00000156467	UQCRB	389.228	363.444	368.586	1112.46	1092.06	989.103	ENSG00000156467	719.148	1.48981	1.48981	1.32692e-11
ENSG00000067445	TRO	147.808	117.952	131.987	14.4267	21.3016	25.0297	ENSG00000067445	76.4175	-2.60426	2.60426	1.39844e-11
ENSG00000169026	SLC49A3	0	0.958956	0	49.6921	42.6033	62.1426	ENSG00000169026	25.8995	5.17053	5.17053	1.45995e-11
ENSG00000225210	DUXAP9	51.2402	49.8657	74.3038	2.40446	1.42011	0.863092	ENSG00000225210	30.0162	-4.40302	4.40302	1.48956e-11
ENSG00000280132	AC026471.6	186.238	210.97	176.96	40.8758	45.4435	40.5653	ENSG00000280132	116.842	-2.12349	2.12349	1.68526e-11
ENSG00000268375	AC010325.2	79.8164	73.8396	74.3038	6.41189	7.10055	6.04164	ENSG00000268375	41.2523	-3.2988	3.2988	1.72741e-11
ENSG00000256146	AC006206.1	61.0941	45.0709	56.7055	1.60297	1.42011	0	ENSG00000256146	27.6489	-4.69233	4.69233	1.78166e-11
ENSG00000008441	NFIX	1710.63	1496.93	1315.96	427.192	526.861	529.075	ENSG00000008441	1001.11	-1.58531	1.58531	1.89273e-11
ENSG00000161249	DMKN	140.91	131.377	173.05	29.655	26.9821	21.5773	ENSG00000161249	87.2585	-2.41851	2.41851	1.9761e-11
ENSG00000183145	RIPPLY3	49.2694	57.5373	66.4823	0	0	3.45237	ENSG00000183145	29.4569	-4.55946	4.55946	2.10772e-11
ENSG00000186350	RXRA	713.421	617.567	693.176	218.004	161.892	227.856	ENSG00000186350	438.653	-1.69883	1.69883	2.11368e-11
ENSG00000183798	EMILIN3	38.4301	34.5224	85.0582	0	0	0	ENSG00000183798	26.3351	-5.47866	5.47866	2.38198e-11
ENSG00000198131	ZNF544	0	0.958956	0	47.2877	66.7451	39.7022	ENSG00000198131	25.7823	5.13963	5.13963	2.39591e-11
ENSG00000125851	PCSK2	36.4594	39.3172	77.2368	0	0	0	ENSG00000125851	25.5022	-5.46599	5.46599	2.46673e-11
ENSG00000140740	UQCRC2	52.2256	51.7836	53.7725	286.13	173.253	283.957	ENSG00000140740	150.187	2.17494	2.17494	2.67134e-11
ENSG00000048540	LMO3	0	0	0	56.9055	29.8223	62.1426	ENSG00000048540	24.8117	5.45375	5.45375	2.7239e-11
ENSG00000177363	LRRN4CL	0	3.83582	0.977681	53.6995	66.7451	53.5117	ENSG00000177363	29.795	4.36697	4.36697	2.74811e-11
ENSG00000227615	AP001324.1	202.99	154.392	199.447	615.541	553.843	636.962	ENSG00000227615	393.862	1.6695	1.6695	2.93064e-11
ENSG00000159263	SIM2	49.2694	74.7985	60.6162	1.60297	0	4.31546	ENSG00000159263	31.7671	-4.17294	4.17294	2.95071e-11
ENSG00000186684	CYP27C1	0	1.91791	0	60.9129	36.9228	58.6903	ENSG00000186684	26.4073	4.87193	4.87193	3.51527e-11
ENSG00000154556	SORBS2	1078.01	953.202	1113.58	401.544	332.306	328.838	ENSG00000154556	701.247	-1.54039	1.54039	3.55915e-11
ENSG00000204961	PCDHA9	38.4301	30.6866	88.969	0	0	0	ENSG00000204961	26.3476	-5.45225	5.45225	3.6205e-11
ENSG00000221978	CCNL2	731.158	536.056	567.055	169.915	207.336	157.946	ENSG00000221978	394.911	-1.74784	1.74784	4.00657e-11
ENSG00000136840	ST6GALNAC4	258.172	252.205	249.309	41.6773	41.1832	75.089	ENSG00000136840	152.939	-2.18569	2.18569	4.03016e-11
ENSG00000135842	FAM129A	94.5972	170.694	155.451	8.01486	12.781	25.0297	ENSG00000135842	77.7614	-2.9989	2.9989	4.1171e-11
ENSG00000232110	AL353751.1	81.7872	47.9478	83.1029	405.552	245.679	366.814	ENSG00000232110	205.147	2.19239	2.19239	4.27357e-11
ENSG00000100767	PAPLN	0.985388	0.958956	0.977681	61.7144	46.8636	44.8808	ENSG00000100767	26.0635	4.61636	4.61636	4.84933e-11
ENSG00000085721	RRN3	44.3425	33.5634	32.2635	201.974	173.253	157.083	ENSG00000085721	107.08	2.20233	2.20233	5.5306e-11
ENSG00000152439	ZNF773	678.932	684.694	484.93	180.334	198.815	147.589	ENSG00000152439	395.882	-1.7783	1.7783	5.84087e-11
ENSG00000204389	HSPA1A	16.7516	23.0149	27.3751	107.399	151.952	157.083	ENSG00000204389	80.5959	2.51919	2.51919	5.95557e-11
ENSG00000149294	NCAM1	616.853	880.321	847.649	264.49	204.496	167.44	ENSG00000149294	496.875	-1.83902	1.83902	6.04966e-11
ENSG00000198373	WWP2	10595.9	8403.33	8423.7	3480.85	2921.16	3445.46	ENSG00000198373	6211.73	-1.4572	1.4572	6.22493e-11
ENSG00000251664	PCDHA12	52.2256	36.4403	54.7501	0	1.42011	0	ENSG00000251664	24.1394	-5.03947	5.03947	6.65469e-11
ENSG00000253982	AC100810.1	0.985388	0	0	68.1263	29.8223	50.9224	ENSG00000253982	24.9761	5.07763	5.07763	7.00469e-11
ENSG00000175445	LPL	0	1.91791	3.91072	161.099	71.0055	25.0297	ENSG00000175445	43.8271	4.52316	4.52316	7.03025e-11
ENSG00000060718	COL11A1	2001.32	1552.55	1597.53	325.403	505.559	589.492	ENSG00000060718	1095.31	-1.8198	1.8198	7.22173e-11
ENSG00000181029	TRAPPC5	122.188	116.034	123.188	12.0223	22.7217	21.5773	ENSG00000181029	69.6218	-2.58603	2.58603	7.83835e-11
ENSG00000165246	NLGN4Y	0	0	0	52.8981	42.6033	37.976	ENSG00000165246	22.2462	5.34429	5.34429	8.68193e-11
ENSG00000005513	SOX8	39.4155	42.194	50.8394	0	0	0	ENSG00000005513	22.0748	-5.34042	5.34042	8.81383e-11
ENSG00000131981	LGALS3	286.748	305.907	485.907	1517.21	1043.78	1673.54	ENSG00000131981	885.515	1.92601	1.92601	8.9442e-11
ENSG00000067715	SYT1	136.969	75.7575	109.5	9.61783	5.68044	17.2618	ENSG00000067715	59.1311	-3.04902	3.04902	8.97356e-11
ENSG00000159335	PTMS	584.335	575.373	632.56	185.945	213.016	207.142	ENSG00000159335	399.729	-1.54203	1.54203	9.64683e-11
ENSG00000225921	NOL7	63.0648	63.2911	80.1698	253.27	254.2	268.422	ENSG00000225921	163.736	1.86613	1.86613	9.91982e-11
ENSG00000112406	HECA	29.5616	27.8097	41.0626	197.967	144.851	157.946	ENSG00000112406	99.8663	2.26963	2.26963	1.06178e-10
ENSG00000160352	ZNF714	870.098	808.4	927.819	278.116	305.323	330.564	ENSG00000160352	586.72	-1.48997	1.48997	1.16893e-10
ENSG00000189058	APOD	99.5242	27.8097	42.0403	0.801486	0	0.863092	ENSG00000189058	28.5065	-4.87947	4.87947	1.22165e-10
ENSG00000101079	NDRG3	42.3717	35.4814	40.0849	185.143	160.472	173.481	ENSG00000101079	106.173	2.07832	2.07832	1.34602e-10
ENSG00000166922	SCG5	61.0941	62.3321	69.4153	4.00743	0	6.04164	ENSG00000166922	33.8151	-3.69059	3.69059	1.44812e-10
ENSG00000166147	FBN1	785.354	1004.99	705.886	192.357	249.939	285.683	ENSG00000166147	537.367	-1.743	1.743	1.44812e-10
ENSG00000255318		77.8456	93.0187	69.4153	5.6104	12.781	4.31546	ENSG00000255318	43.8311	-3.23176	3.23176	1.47575e-10
ENSG00000112200	ZNF451	142.881	132.336	109.5	442.42	373.489	473.838	ENSG00000112200	279.077	1.71289	1.71289	1.58429e-10
ENSG00000182899	RPL35A	1251.44	885.116	1323.78	354.257	363.548	390.981	ENSG00000182899	761.521	-1.61304	1.61304	1.7736e-10
ENSG00000131037	EPS8L1	64.0502	57.5373	98.7458	7.21337	5.68044	4.31546	ENSG00000131037	39.5904	-3.36246	3.36246	1.91387e-10
ENSG00000183878	UTY	0	0	0	37.6698	61.0647	32.7975	ENSG00000183878	21.922	5.28337	5.28337	1.99014e-10
ENSG00000196323	ZBTB44	181.311	163.022	167.183	537.797	455.855	613.658	ENSG00000196323	353.138	1.6243	1.6243	2.09118e-10
ENSG00000225684	FAM225B	46.3132	46.0299	39.1072	0	0	0.863092	ENSG00000225684	22.0522	-4.96339	4.96339	2.10799e-10
ENSG00000132932	ATP8A2	61.0941	56.5784	79.1922	389.522	205.916	301.219	ENSG00000132932	182.254	2.12413	2.12413	2.26253e-10
ENSG00000249736	LINC02242	28.5763	64.25	39.1072	0	0	0	ENSG00000249736	21.9889	-5.2752	5.2752	2.36292e-10
ENSG00000232648	AC107214.1	178.355	258.918	183.804	32.0594	58.2245	31.9344	ENSG00000232648	123.883	-2.28873	2.28873	2.36292e-10
ENSG00000101849	TBL1X	388.243	345.224	397.916	95.3768	133.49	81.1307	ENSG00000101849	240.23	-1.83746	1.83746	2.36292e-10
ENSG00000091129	NRCAM	0.985388	0.958956	0	38.4713	53.9642	44.8808	ENSG00000091129	23.2101	4.70162	4.70162	2.51784e-10
ENSG00000160360	GPSM1	107.407	64.25	68.4377	5.6104	11.3609	5.17855	ENSG00000160360	43.7075	-3.23568	3.23568	2.60345e-10
ENSG00000184363	PKP3	0	2.87687	11.7322	76.1412	69.5854	121.696	ENSG00000184363	47.0053	3.73798	3.73798	2.62081e-10
ENSG00000060982	BCAT1	39.4155	39.3172	51.8171	0	0	0.863092	ENSG00000060982	21.9021	-4.94709	4.94709	2.69303e-10
ENSG00000277778	PGM5P2	0.985388	3.83582	14.6652	103.392	96.5674	78.5414	ENSG00000277778	49.6645	3.48186	3.48186	2.83189e-10
ENSG00000204642	HLA-F	5.91233	17.2612	30.3081	209.989	130.65	127.738	ENSG00000204642	86.9764	2.93674	2.93674	2.91802e-10
ENSG00000253706	AC011632.1	40.4009	31.6455	52.7948	0	0	0	ENSG00000253706	20.8069	-5.24096	5.24096	3.04758e-10
ENSG00000175898		78.831	41.2351	56.7055	4.00743	2.84022	0.863092	ENSG00000175898	30.7471	-3.93631	3.93631	3.14326e-10
ENSG00000160469	BRSK1	88.6849	78.6344	54.7501	8.01486	4.26033	6.90474	ENSG00000160469	40.2082	-3.21433	3.21433	3.46985e-10
ENSG00000186918	ZNF395	1239.62	842.922	769.435	292.542	299.643	272.737	ENSG00000186918	619.483	-1.68799	1.68799	3.54121e-10
ENSG00000176728	TTTY14	0	0	0	35.2654	61.0647	31.0713	ENSG00000176728	21.2336	5.23083	5.23083	3.73839e-10
ENSG00000138495	COX17	76.8603	46.9888	106.567	376.698	308.164	333.154	ENSG00000138495	208.072	2.07971	2.07971	4.19057e-10
ENSG00000122386	ZNF205	285.763	207.134	361.742	45.6847	68.1652	74.2259	ENSG00000122386	173.786	-2.11999	2.11999	4.47647e-10
ENSG00000197928	ZNF677	0	3.83582	4.8884	51.2951	80.9462	50.9224	ENSG00000197928	31.9813	3.83996	3.83996	4.53965e-10
ENSG00000167703	SLC43A2	0.985388	1.91791	3.91072	56.9055	39.7631	64.7319	ENSG00000167703	28.0357	3.95705	3.95705	4.83563e-10
ENSG00000104369	JPH1	379.374	248.369	212.157	38.4713	44.0234	76.8152	ENSG00000104369	166.535	-2.30081	2.30081	4.89477e-10
ENSG00000173281	PPP1R3B	284.777	271.384	190.648	70.5308	53.9642	56.9641	ENSG00000173281	154.711	-1.97702	1.97702	5.44375e-10
ENSG00000162585	FAAP20	158.647	117.952	158.384	28.052	28.4022	31.9344	ENSG00000162585	87.2287	-2.21512	2.21512	5.4605e-10
ENSG00000169398	PTK2	1304.65	1198.69	1237.74	504.135	465.796	485.921	ENSG00000169398	866.157	-1.34352	1.34352	5.64653e-10
ENSG00000205352	PRR13	88.6849	76.7164	121.232	327.808	333.726	363.362	ENSG00000205352	218.588	1.79656	1.79656	5.79215e-10
ENSG00000134013	LOXL2	58.1379	62.3321	80.1698	2.40446	8.52066	5.17855	ENSG00000134013	36.1239	-3.39145	3.39145	5.83177e-10
ENSG00000151136	BTBD11	40.4009	24.9328	59.6385	0	0	0	ENSG00000151136	20.8287	-5.19699	5.19699	5.8421e-10
ENSG00000067048	DDX3Y	0	0	0	39.2728	69.5854	22.4404	ENSG00000067048	21.8831	5.20756	5.20756	5.9453e-10
ENSG00000243649	CFB	30.547	37.3993	36.1742	140.26	150.532	182.112	ENSG00000243649	96.1708	2.11314	2.11314	6.6081e-10
ENSG00000198835	GJC2	6.89772	3.83582	0.977681	59.3099	56.8044	68.1843	ENSG00000198835	32.6683	3.56632	3.56632	6.67719e-10
ENSG00000272333	KMT2B	654.298	577.291	533.814	154.687	228.638	169.166	ENSG00000272333	386.316	-1.65105	1.65105	6.78288e-10
ENSG00000196235	SUPT5H	1281.99	991.56	1197.66	404.75	379.169	454.85	ENSG00000196235	784.996	-1.46249	1.46249	6.98121e-10
ENSG00000146938	NLGN4X	54.1963	23.9739	43.9956	0	0	0	ENSG00000146938	20.361	-5.17383	5.17383	7.37242e-10
ENSG00000130816	DNMT1	428.644	357.69	370.541	125.833	116.449	128.601	ENSG00000130816	254.626	-1.60808	1.60808	7.37242e-10
ENSG00000081760	AACS	263.099	223.437	232.688	65.7218	63.9049	71.6366	ENSG00000081760	153.414	-1.79194	1.79194	7.86409e-10
ENSG00000143994	ABHD1	51.2402	52.7426	48.884	2.40446	0	3.45237	ENSG00000143994	26.4539	-3.92969	3.92969	7.95659e-10
ENSG00000135406	PRPH	58.1379	29.7276	39.1072	0	0	0.863092	ENSG00000135406	21.306	-4.87536	4.87536	8.02552e-10
ENSG00000258998	LINC02302	41.3863	32.6045	48.884	0	0	0.863092	ENSG00000258998	20.623	-4.85757	4.85757	8.33828e-10
ENSG00000107957	SH3PXD2A	591.233	475.642	489.818	173.121	132.07	183.839	ENSG00000107957	340.954	-1.63173	1.63173	9.39487e-10
ENSG00000175352	NRIP3	52.2256	36.4403	57.6832	209.989	171.833	260.654	ENSG00000175352	131.471	2.07113	2.07113	9.43099e-10
ENSG00000188783	PRELP	1990.48	1800.92	1973.94	693.285	756.918	820.801	ENSG00000188783	1339.39	-1.3271	1.3271	1.00548e-09
ENSG00000120265	PCMT1	53.2109	40.2761	69.4153	260.483	194.555	227.856	ENSG00000120265	140.966	2.0095	2.0095	1.07807e-09
ENSG00000196405	EVL	50.2548	25.8918	40.0849	0	0	0	ENSG00000196405	19.3719	-5.12814	5.12814	1.15336e-09
ENSG00000171953	ATPAF2	96.568	63.2911	86.0359	8.81634	11.3609	10.3571	ENSG00000171953	46.0716	-2.83574	2.83574	1.18338e-09
ENSG00000160209	PDXK	536.051	514	528.925	1619	1174.43	1581.18	ENSG00000160209	992.265	1.44877	1.44877	1.1879e-09
ENSG00000158773	USF1	0	0	0	30.4565	36.9228	45.7439	ENSG00000158773	18.8539	5.11466	5.11466	1.24971e-09
ENSG00000254338	MAFA-AS1	30.547	46.9888	35.1965	0	0	0	ENSG00000254338	18.7887	-5.10996	5.10996	1.31525e-09
ENSG00000170624	SGCD	28.5763	23.0149	14.6652	224.416	82.3663	167.44	ENSG00000170624	90.0798	2.68896	2.68896	1.35625e-09
ENSG00000130304	SLC27A1	356.71	303.03	331.434	107.399	106.508	103.571	ENSG00000130304	218.109	-1.61106	1.61106	1.50584e-09
ENSG00000161509	GRIN2C	33.5032	70.0038	65.5046	3.20594	1.42011	3.45237	ENSG00000161509	29.515	-3.77224	3.77224	1.5242e-09
ENSG00000148053	NTRK2	89.6703	46.9888	68.4377	2.40446	1.42011	8.63092	ENSG00000148053	36.2587	-3.54296	3.54296	1.6647e-09
ENSG00000170485	NPAS2	116.276	112.198	131.009	19.2357	29.8223	12.0833	ENSG00000170485	70.104	-2.47523	2.47523	1.78555e-09
ENSG00000177732	SOX12	623.751	589.758	684.377	233.232	183.194	239.076	ENSG00000177732	425.565	-1.50302	1.50302	1.7953e-09
ENSG00000183019	MCEMP1	31.5324	40.2761	37.1519	0	0	0	ENSG00000183019	18.1601	-5.07682	5.07682	1.82648e-09
ENSG00000180875	GREM2	0.985388	0.958956	10.7545	103.392	72.4256	54.3748	ENSG00000180875	40.4818	3.68894	3.68894	1.85774e-09
ENSG00000083782	EPYC	48.284	28.7687	80.1698	0	0	3.45237	ENSG00000083782	26.7791	-4.33712	4.33712	2.11192e-09
ENSG00000182541	LIMK2	719.333	631.952	747.926	254.872	248.519	271.874	ENSG00000182541	479.079	-1.41447	1.41447	2.15775e-09
ENSG00000152818	UTRN	58.1379	47.9478	56.7055	173.922	210.176	271.874	ENSG00000152818	136.461	1.95265	1.95265	2.29181e-09
ENSG00000247516	MIR4458HG	34.4886	26.8508	48.884	0	0	0	ENSG00000247516	18.3706	-5.06278	5.06278	2.32702e-09
ENSG00000133985	TTC9	0.985388	1.91791	6.84377	50.4936	51.1239	70.7735	ENSG00000133985	30.3564	3.65547	3.65547	2.33207e-09
ENSG00000151612	ZNF827	430.615	320.291	397.916	99.3842	109.348	136.369	ENSG00000151612	248.987	-1.69571	1.69571	2.45567e-09
ENSG00000104805	NUCB1	461.162	275.22	315.791	67.3248	55.3843	111.339	ENSG00000104805	214.37	-2.08556	2.08556	2.49727e-09
ENSG00000144810	COL8A1	468.059	981.971	716.64	228.423	156.212	148.452	ENSG00000144810	449.96	-1.96042	1.96042	2.53265e-09
ENSG00000136868	SLC31A1	327.149	303.03	288.416	80.9501	112.189	67.3212	ENSG00000136868	196.509	-1.78806	1.78806	2.62876e-09
ENSG00000213888	LINC01521	142.881	136.172	107.545	24.8461	31.2424	23.3035	ENSG00000213888	77.665	-2.21248	2.21248	2.71166e-09
ENSG00000111716	LDHB	132.042	136.172	133.942	23.2431	15.6212	35.3868	ENSG00000111716	79.4012	-2.3073	2.3073	2.73865e-09
ENSG00000188086	PRSS45	0	0	0	52.8981	25.562	31.9344	ENSG00000188086	18.3991	5.05286	5.05286	2.76158e-09
ENSG00000109475	RPL34	1391.37	1100.88	1254.36	477.686	506.979	450.534	ENSG00000109475	863.635	-1.36568	1.36568	2.81694e-09
ENSG00000146376	ARHGAP18	26.6055	15.3433	45.951	174.724	147.691	175.208	ENSG00000146376	97.5871	2.39148	2.39148	2.82248e-09
ENSG00000006007	GDE1	235.508	218.642	245.398	683.667	558.103	715.503	ENSG00000006007	442.804	1.46188	1.46188	2.99106e-09
ENSG00000156395	SORCS3	48.284	46.9888	18.5759	0	0	0	ENSG00000156395	18.9748	-5.04866	5.04866	3.16325e-09
ENSG00000168970	JMJD7-PLA2G4B	125.144	159.187	106.567	20.0371	18.4614	31.9344	ENSG00000168970	76.8885	-2.34927	2.34927	3.16894e-09
ENSG00000111906	HDDC2	77.8456	51.7836	86.0359	347.845	210.176	332.29	ENSG00000111906	184.329	1.98725	1.98725	3.19229e-09
ENSG00000130713	EXOSC2	148.794	214.806	144.697	31.2579	31.2424	45.7439	ENSG00000130713	102.757	-2.14325	2.14325	3.2908e-09
ENSG00000197958	RPL12	1061.26	906.213	930.752	343.837	302.483	406.516	ENSG00000197958	658.511	-1.43514	1.43514	3.2908e-09
ENSG00000067606	PRKCZ	115.29	93.9776	109.5	14.4267	19.8815	22.4404	ENSG00000067606	62.5862	-2.38474	2.38474	3.33467e-09
ENSG00000163633	C4orf36	233.537	214.806	199.447	48.8906	56.8044	69.0474	ENSG00000163633	137.089	-1.84031	1.84031	3.33467e-09
ENSG00000112576	CCND3	60.1087	56.5784	47.9064	209.989	178.934	219.225	ENSG00000112576	128.79	1.83885	1.83885	3.34374e-09
ENSG00000105202	FBL	933.162	774.836	1130.2	270.101	319.525	360.772	ENSG00000105202	631.433	-1.54963	1.54963	3.37095e-09
ENSG00000028310	BRD9	398.097	386.459	386.184	123.429	100.828	148.452	ENSG00000028310	257.241	-1.61056	1.61056	3.50627e-09
ENSG00000213160	KLHL23	67.9918	75.7575	140.786	11.2208	11.3609	12.9464	ENSG00000213160	53.3439	-2.8046	2.8046	3.54747e-09
ENSG00000166165	CKB	27.5909	21.097	7.82145	129.039	103.668	145.863	ENSG00000166165	72.5132	2.59792	2.59792	3.61529e-09
ENSG00000090932	DLL3	38.4301	42.194	49.8617	2.40446	1.42011	0	ENSG00000090932	22.3851	-4.16524	4.16524	3.62638e-09
ENSG00000157045	NTAN1	14.7808	15.3433	23.4643	91.3694	106.508	113.065	ENSG00000157045	60.7552	2.41693	2.41693	3.64812e-09
ENSG00000058085	LAMC2	3.94155	13.4254	5.86609	51.2951	134.91	81.9937	ENSG00000058085	48.572	3.2066	3.2066	3.73184e-09
ENSG00000154864	PIEZO2	739.041	967.586	650.158	269.299	278.341	256.338	ENSG00000154864	526.794	-1.5246	1.5246	3.77136e-09
ENSG00000152583	SPARCL1	52.2256	28.7687	33.2412	0.801486	0	0	ENSG00000152583	19.1728	-4.74077	4.74077	3.8609e-09
ENSG00000127540	UQCR11	129.086	92.0597	99.7235	363.875	298.223	453.986	ENSG00000127540	239.492	1.75789	1.75789	3.9421e-09
ENSG00000162496	DHRS3	418.79	276.179	391.072	82.553	38.343	107.023	ENSG00000162496	218.993	-2.15224	2.15224	4.0964e-09
ENSG00000160075	SSU72	324.193	265.631	312.858	103.392	68.1652	89.7616	ENSG00000160075	194	-1.73474	1.73474	4.10595e-09
ENSG00000243156	MICAL3	200.034	202.34	169.139	47.2877	58.2245	47.4701	ENSG00000243156	120.749	-1.8599	1.8599	4.14278e-09
ENSG00000164292	RHOBTB3	2073.26	1539.12	2132.32	757.404	710.055	674.075	ENSG00000164292	1314.37	-1.40171	1.40171	4.25665e-09
ENSG00000107485	GATA3	62.0794	54.6605	47.9064	321.396	180.354	200.237	ENSG00000107485	144.439	2.02826	2.02826	4.35608e-09
ENSG00000105971	CAV2	564.627	523.59	490.796	1400.2	1185.79	1440.5	ENSG00000105971	934.25	1.33262	1.33262	4.5779e-09
ENSG00000138835	RGS3	115.29	104.526	96.7904	17.6327	7.10055	22.4404	ENSG00000138835	60.6301	-2.55088	2.55088	4.78799e-09
ENSG00000148296	SURF6	288.719	249.328	241.487	62.5159	80.9462	84.583	ENSG00000148296	167.93	-1.73575	1.73575	4.90281e-09
ENSG00000185504	FAAP100	227.625	212.888	187.715	44.0817	41.1832	69.0474	ENSG00000185504	130.423	-1.95321	1.95321	4.91569e-09
ENSG00000260807	AC009041.2	59.1233	34.5224	18.5759	0	0	0	ENSG00000260807	18.7036	-5.00677	5.00677	5.05667e-09
ENSG00000135119	RNFT2	36.4594	27.8097	17.5983	154.687	130.65	126.875	ENSG00000135119	82.3464	2.23915	2.23915	5.3169e-09
ENSG00000244681	MTHFD2P1	43.3571	68.0858	38.1296	2.40446	1.42011	3.45237	ENSG00000244681	26.1416	-3.72945	3.72945	5.46201e-09
ENSG00000147162	OGT	161.604	182.202	196.514	17.6327	55.3843	24.1666	ENSG00000147162	106.25	-2.40429	2.40429	5.46201e-09
ENSG00000151748	SAV1	279.85	286.728	283.527	100.987	80.9462	86.3092	ENSG00000151748	186.391	-1.62355	1.62355	5.46201e-09
ENSG00000138744	NAAA	107.407	148.638	148.608	23.2431	24.1419	34.5237	ENSG00000138744	81.0936	-2.20627	2.20627	5.60793e-09
ENSG00000155363	MOV10	305.47	232.067	232.688	74.5382	41.1832	75.089	ENSG00000155363	160.173	-1.93407	1.93407	6.10564e-09
ENSG00000164484	TMEM200A	0	0	0	29.655	19.8815	60.4164	ENSG00000164484	18.3255	4.98957	4.98957	6.12259e-09
ENSG00000165802	NSMF	165.545	106.444	149.585	23.2431	22.7217	36.2499	ENSG00000165802	83.9649	-2.24938	2.24938	6.21988e-09
ENSG00000071564	TCF3	42.3717	54.6605	82.1252	306.168	220.117	222.678	ENSG00000071564	154.687	1.99909	1.99909	6.40649e-09
ENSG00000180448	ARHGAP45	19.7078	22.056	31.2858	111.407	115.029	136.369	ENSG00000180448	72.6422	2.21972	2.21972	7.04083e-09
ENSG00000060762	MPC1	469.045	344.265	357.831	95.3768	82.3663	144.136	ENSG00000060762	248.837	-1.80641	1.80641	7.08829e-09
ENSG00000125726	CD70	208.902	244.534	306.992	54.501	86.6267	56.9641	ENSG00000125726	159.753	-1.90075	1.90075	7.15879e-09
ENSG00000022355	GABRA1	33.5032	44.112	50.8394	0	1.42011	2.58928	ENSG00000022355	22.0773	-4.11633	4.11633	7.20092e-09
ENSG00000113456	RAD1	327.149	312.62	306.014	96.9798	116.449	101.845	ENSG00000113456	210.176	-1.55975	1.55975	7.23227e-09
ENSG00000123815	COQ8B	397.111	345.224	417.47	118.62	110.769	148.452	ENSG00000123815	256.274	-1.58093	1.58093	7.30952e-09
ENSG00000260077	AC104794.2	445.395	356.731	403.782	137.054	124.97	147.589	ENSG00000260077	269.254	-1.5252	1.5252	7.40096e-09
ENSG00000006042	TMEM98	29.5616	20.1381	58.6609	0	0	0	ENSG00000006042	18.0601	-4.96639	4.96639	7.45538e-09
ENSG00000065717	TLE2	32.5178	40.2761	26.3974	159.496	123.55	154.493	ENSG00000065717	89.455	2.06943	2.06943	7.55199e-09
ENSG00000198049	AVPR1B	54.1963	81.5112	12.7099	0	0	1.72618	ENSG00000198049	25.0239	-4.59576	4.59576	7.56965e-09
ENSG00000152284	TCF7L1	41.3863	42.194	67.46	3.20594	4.26033	0	ENSG00000152284	26.4178	-3.80169	3.80169	7.85996e-09
ENSG00000004779	NDUFAB1	52.2256	35.4814	45.951	190.754	150.532	189.88	ENSG00000004779	110.804	1.93412	1.93412	7.9257e-09
ENSG00000130511	SSBP4	284.777	241.657	299.17	61.7144	71.0055	98.3925	ENSG00000130511	176.119	-1.78652	1.78652	8.01749e-09
ENSG00000136960	ENPP2	13.7954	13.4254	2.93304	94.5753	286.862	50.0593	ENSG00000136960	76.9418	3.42354	3.42354	8.12827e-09
ENSG00000198624	CCDC69	22.6639	24.9328	9.77681	184.342	76.6859	142.41	ENSG00000198624	76.8019	2.65264	2.65264	8.22864e-09
ENSG00000133640	LRRIQ1	0	0	0.977681	38.4713	31.2424	35.3868	ENSG00000133640	17.6797	4.64581	4.64581	8.25582e-09
ENSG00000267100	ILF3-AS1	1152.9	955.12	731.305	272.505	369.228	223.541	ENSG00000267100	617.434	-1.67968	1.67968	8.62082e-09
ENSG00000178947	SMIM10L2A	26.6055	32.6045	39.1072	0	0	0	ENSG00000178947	16.3862	-4.9279	4.9279	8.63136e-09
ENSG00000158125	XDH	146.823	141.925	152.518	21.6401	42.6033	33.6606	ENSG00000158125	89.8617	-2.11749	2.11749	8.649e-09
ENSG00000174749	FAM241A	0	0	0	48.0891	32.6625	21.5773	ENSG00000174749	17.0548	4.93838	4.93838	8.78981e-09
ENSG00000115718	PROC	0	0	0	37.6698	26.9821	32.7975	ENSG00000115718	16.2416	4.9222	4.9222	9.18387e-09
ENSG00000156587	UBE2L6	145.837	93.0187	172.072	20.0371	24.1419	31.9344	ENSG00000156587	81.1736	-2.32099	2.32099	9.2098e-09
ENSG00000176401	EID2B	81.7872	119.869	70.393	10.4193	17.0413	12.9464	ENSG00000176401	52.0761	-2.61848	2.61848	9.26558e-09
ENSG00000277287	AL109976.1	191.165	132.336	135.898	19.2357	45.4435	18.988	ENSG00000277287	90.511	-2.38432	2.38432	9.26558e-09
ENSG00000120149	MSX2	8.86849	16.3022	17.5983	105.796	63.9049	133.779	ENSG00000120149	57.7082	2.66195	2.66195	9.50798e-09
ENSG00000115541	HSPE1	34.4886	32.6045	68.4377	263.689	244.259	157.946	ENSG00000115541	133.571	2.20295	2.20295	9.50798e-09
ENSG00000177663	IL17RA	370.506	296.317	355.876	109.002	123.55	81.1307	ENSG00000177663	222.73	-1.67335	1.67335	9.57382e-09
ENSG00000102287	GABRE	36.4594	35.4814	25.4197	0	0	0	ENSG00000102287	16.2267	-4.91389	4.91389	9.85725e-09
ENSG00000063322	MED29	412.878	346.183	438.979	119.421	110.769	154.493	ENSG00000063322	263.787	-1.59971	1.59971	9.85725e-09
ENSG00000011243	AKAP8L	319.266	284.81	317.746	64.9203	112.189	93.2139	ENSG00000011243	198.691	-1.73817	1.73817	1.08376e-08
ENSG00000144407	PTH2R	28.5763	26.8508	42.0403	0	0	0	ENSG00000144407	16.2445	-4.90654	4.90654	1.08937e-08
ENSG00000159307	SCUBE1	100.51	71.9217	119.277	11.2208	7.10055	20.7142	ENSG00000159307	55.124	-2.6819	2.6819	1.14788e-08
ENSG00000213190	MLLT11	80.8018	60.4142	80.1698	12.0223	9.94076	6.04164	ENSG00000213190	41.5651	-2.78189	2.78189	1.14851e-08
ENSG00000062524	LTK	38.4301	24.9328	33.2412	0	0	0	ENSG00000062524	16.1007	-4.8997	4.8997	1.14926e-08
ENSG00000056558	TRAF1	63.0648	47.9478	36.1742	4.00743	1.42011	2.58928	ENSG00000056558	25.8673	-3.59687	3.59687	1.17338e-08
ENSG00000136383	ALPK3	11.8247	8.6306	9.77681	80.9501	53.9642	96.6663	ENSG00000136383	43.6354	2.75133	2.75133	1.17338e-08
ENSG00000178980	SELENOW	427.658	348.101	460.488	1301.61	913.13	1418.92	ENSG00000178980	811.652	1.52695	1.52695	1.17338e-08
ENSG00000026508	CD44	11.8247	1.91791	11.7322	66.5233	88.0468	83.7199	ENSG00000026508	43.9608	2.97111	2.97111	1.22681e-08
ENSG00000145439	CBR4	423.717	300.153	392.05	119.421	120.709	125.148	ENSG00000145439	246.866	-1.57754	1.57754	1.28782e-08
ENSG00000120889	TNFRSF10B	41.3863	51.7836	60.6162	209.188	160.472	214.91	ENSG00000120889	123.059	1.87354	1.87354	1.30862e-08
ENSG00000147724	FAM135B	102.48	67.1269	49.8617	5.6104	11.3609	0.863092	ENSG00000147724	39.5506	-3.33858	3.33858	1.30961e-08
ENSG00000179241	LDLRAD3	133.027	100.69	140.786	19.2357	21.3016	32.7975	ENSG00000179241	74.6398	-2.24322	2.24322	1.34907e-08
ENSG00000147324	MFHAS1	702.582	780.59	802.676	276.513	299.643	320.207	ENSG00000147324	530.368	-1.33111	1.33111	1.3601e-08
ENSG00000197147	LRRC8B	1.97078	2.87687	10.7545	62.5159	63.9049	62.1426	ENSG00000197147	34.0276	3.24282	3.24282	1.37956e-08
ENSG00000125266	EFNB2	67.9918	85.347	71.3707	8.01486	15.6212	5.17855	ENSG00000125266	42.254	-2.8211	2.8211	1.48225e-08
ENSG00000130164	LDLR	73.9041	66.1679	59.6385	267.696	176.094	308.124	ENSG00000130164	158.604	1.86178	1.86178	1.51503e-08
ENSG00000080823	MOK	132.042	166.858	180.871	40.8758	31.2424	44.0177	ENSG00000080823	99.3179	-1.96557	1.96557	1.51823e-08
ENSG00000033178	UBA6	265.069	244.534	219.978	55.3025	86.6267	69.9105	ENSG00000033178	156.903	-1.75166	1.75166	1.52797e-08
ENSG00000123342	MMP19	0.985388	1.91791	0	32.8609	45.4435	36.2499	ENSG00000123342	19.5763	4.18651	4.18651	1.55501e-08
ENSG00000226179	LINC00685	351.783	270.425	236.599	945.753	836.444	711.188	ENSG00000226179	558.699	1.50861	1.50861	1.55501e-08
ENSG00000078269	SYNJ2	17.737	32.6045	15.6429	101.789	112.189	160.535	ENSG00000078269	73.4161	2.3815	2.3815	1.59092e-08
ENSG00000183010	PYCR1	282.806	233.026	361.742	95.3768	34.0826	54.3748	ENSG00000183010	176.901	-2.14623	2.14623	1.60757e-08
ENSG00000142541	RPL13A	192.151	223.437	216.067	510.546	572.304	589.492	ENSG00000142541	384	1.38163	1.38163	1.67437e-08
ENSG00000099139	PCSK5	108.393	213.847	163.273	37.6698	35.5027	29.3451	ENSG00000099139	98.005	-2.15579	2.15579	1.69484e-08
ENSG00000137216	TMEM63B	45.3278	41.2351	52.7948	161.099	157.632	223.541	ENSG00000137216	113.605	1.90256	1.90256	1.69858e-08
ENSG00000117450	PRDX1	317.295	305.907	508.394	1143.72	1035.26	1237.67	ENSG00000117450	758.042	1.56191	1.56191	1.80622e-08
ENSG00000003402	CFLAR	381.345	294.399	416.492	1142.92	954.313	903.657	ENSG00000003402	682.188	1.43343	1.43343	1.81788e-08
ENSG00000143811	PYCR2	53.2109	74.7985	71.3707	325.403	276.921	179.523	ENSG00000143811	163.538	1.90893	1.90893	1.91433e-08
ENSG00000256463	SALL3	91.6411	42.194	48.884	3.20594	8.52066	2.58928	ENSG00000256463	32.8392	-3.36494	3.36494	2.01221e-08
ENSG00000184743	ATL3	79.8164	57.5373	104.612	279.719	258.46	319.344	ENSG00000184743	183.248	1.77786	1.77786	2.04696e-08
ENSG00000131873	CHSY1	154.706	168.776	154.474	34.4639	29.8223	50.9224	ENSG00000131873	98.8607	-1.96948	1.96948	2.06331e-08
ENSG00000154237	LRRK1	168.501	151.515	139.808	15.2282	48.2837	18.988	ENSG00000154237	90.3874	-2.4042	2.4042	2.12615e-08
ENSG00000263603	AC127024.2	133.027	105.485	85.0582	23.2431	19.8815	18.988	ENSG00000263603	64.2806	-2.2683	2.2683	2.18546e-08
ENSG00000169221	TBC1D10B	188.209	117.952	183.804	46.4862	26.9821	31.9344	ENSG00000169221	99.2279	-2.11265	2.11265	2.23072e-08
ENSG00000126458	RRAS	18.7224	41.2351	11.7322	176.327	130.65	131.19	ENSG00000126458	84.9761	2.46998	2.46998	2.2472e-08
ENSG00000126217	MCF2L	31.5324	27.8097	31.2858	0	0	0	ENSG00000126217	15.1047	-4.82751	4.82751	2.25822e-08
ENSG00000130988	RGN	17.737	24.9328	59.6385	0	0	0	ENSG00000130988	17.0514	-4.85518	4.85518	2.3637e-08
ENSG00000126883	NUP214	162.589	171.653	175.005	43.2802	52.544	47.4701	ENSG00000126883	108.757	-1.7868	1.7868	2.36791e-08
ENSG00000034713	GABARAPL2	167.516	201.381	216.067	617.144	694.433	448.808	ENSG00000034713	390.892	1.55463	1.55463	2.52212e-08
ENSG00000260025	AC009414.2	54.1963	24.9328	53.7725	0.801486	0	3.45237	ENSG00000260025	22.8592	-3.96864	3.96864	2.6282e-08
ENSG00000106992	AK1	63.0648	36.4403	51.8171	173.922	190.295	212.321	ENSG00000106992	121.31	1.87156	1.87156	2.69558e-08
ENSG00000134755	DSC2	45.3278	45.0709	74.3038	234.034	191.715	198.511	ENSG00000134755	131.494	1.86569	1.86569	2.85883e-08
ENSG00000158669	GPAT4	1302.68	1469.12	1297.38	556.231	551.002	609.343	ENSG00000158669	964.294	-1.22857	1.22857	2.88194e-08
ENSG00000175061	LRRC75A-AS1	2222.05	1547.75	2333.72	589.092	528.281	865.681	ENSG00000175061	1347.76	-1.58508	1.58508	2.94796e-08
ENSG00000082196	C1QTNF3	434.556	510.164	593.452	174.724	136.33	201.964	ENSG00000082196	341.865	-1.54524	1.54524	3.0732e-08
ENSG00000120256	LRP11	17.737	23.0149	26.3974	133.047	83.7864	120.833	ENSG00000120256	67.4692	2.23227	2.23227	3.38449e-08
ENSG00000132563	REEP2	39.4155	29.7276	27.3751	0	0	0.863092	ENSG00000132563	16.2302	-4.52278	4.52278	3.40969e-08
ENSG00000103942	HOMER2	19.7078	19.1791	11.7322	92.9724	143.431	74.2259	ENSG00000103942	60.2081	2.46302	2.46302	3.41888e-08
ENSG00000078018	MAP2	95.5826	105.485	86.0359	351.852	231.478	497.141	ENSG00000078018	227.929	1.85725	1.85725	3.55939e-08
ENSG00000237945	LINC00649	42.3717	26.8508	39.1072	0.801486	1.42011	0.863092	ENSG00000237945	18.5691	-4.1087	4.1087	3.73121e-08
ENSG00000213339	QTRT1	375.433	257.959	306.992	77.7441	92.3071	113.928	ENSG00000213339	204.061	-1.68393	1.68393	3.74376e-08
ENSG00000042493	CAPG	295.616	220.56	316.769	1138.91	695.854	757.795	ENSG00000042493	570.917	1.60244	1.60244	3.9251e-08
ENSG00000198692	EIF1AY	0	0	0	30.4565	25.562	31.0713	ENSG00000198692	14.515	4.7721	4.7721	4.00407e-08
ENSG00000196074	SYCP2	8.86849	20.1381	14.6652	88.9649	71.0055	117.381	ENSG00000196074	53.5038	2.51424	2.51424	4.11617e-08
ENSG00000182230	FAM153B	21.6785	8.6306	10.7545	72.9352	106.508	92.3508	ENSG00000182230	52.143	2.55769	2.55769	4.15197e-08
ENSG00000147364	FBXO25	21.6785	27.8097	43.9956	156.29	132.07	132.916	ENSG00000147364	85.7933	2.08774	2.08774	4.34458e-08
ENSG00000149547	EI24	72.9187	125.623	137.853	357.463	355.027	427.231	ENSG00000149547	246.019	1.71459	1.71459	4.49241e-08
ENSG00000079950	STX7	40.4009	51.7836	57.6832	186.746	154.792	202.827	ENSG00000079950	115.705	1.80937	1.80937	4.55865e-08
ENSG00000007174	DNAH9	411.892	335.634	413.559	116.215	83.7864	152.767	ENSG00000007174	252.309	-1.66606	1.66606	4.64653e-08
ENSG00000169682	SPNS1	249.303	213.847	272.773	73.7367	89.4669	56.9641	ENSG00000169682	159.348	-1.70653	1.70653	4.91265e-08
ENSG00000099331	MYO9B	311.383	186.996	267.885	74.5382	48.2837	78.5414	ENSG00000099331	161.271	-1.85446	1.85446	4.93272e-08
ENSG00000126391	FRMD8	108.393	126.582	164.25	399.941	411.832	365.951	ENSG00000126391	262.825	1.52749	1.52749	4.93272e-08
ENSG00000196262	PPIA	157.662	159.187	250.286	729.352	461.536	668.033	ENSG00000196262	404.343	1.67182	1.67182	5.07849e-08
ENSG00000142544	CTU1	75.8749	63.2911	79.1922	4.00743	15.6212	8.63092	ENSG00000142544	41.1029	-2.80238	2.80238	5.08406e-08
ENSG00000161091	MFSD12	56.1671	50.8246	60.6162	231.629	144.851	261.517	ENSG00000161091	134.268	1.87317	1.87317	5.1121e-08
ENSG00000186481	ANKRD20A5P	79.8164	89.1829	71.3707	7.21337	11.3609	17.2618	ENSG00000186481	46.0343	-2.57438	2.57438	5.11977e-08
ENSG00000164520	RAET1E	1.97078	0	4.8884	52.8981	34.0826	47.4701	ENSG00000164520	23.5517	3.66658	3.66658	5.1434e-08
ENSG00000198663	C6orf89	339.959	295.358	376.407	844.766	813.723	839.789	ENSG00000198663	585	1.28528	1.28528	5.1561e-08
ENSG00000196305	IARS	138.94	116.034	125.143	24.8461	39.7631	21.5773	ENSG00000196305	77.7172	-2.08616	2.08616	5.36884e-08
ENSG00000128596	CCDC136	32.5178	42.194	26.3974	0.801486	1.42011	0	ENSG00000128596	17.2218	-4.25216	4.25216	5.3993e-08
ENSG00000151150	ANK3	45.3278	74.7985	57.6832	270.902	161.892	258.928	ENSG00000151150	144.922	1.89983	1.89983	5.44345e-08
ENSG00000141756	FKBP10	649.371	514.959	630.604	189.952	193.135	259.791	ENSG00000141756	406.302	-1.45098	1.45098	5.67243e-08
ENSG00000110321	EIF4G2	510.431	1106.63	657.979	2765.13	3653.94	1972.17	ENSG00000110321	1777.71	1.82539	1.82539	5.72439e-08
ENSG00000174695	TMEM167A	79.8164	61.3732	108.523	314.984	244.259	292.588	ENSG00000174695	183.591	1.72518	1.72518	5.84407e-08
ENSG00000125398	SOX9	882.908	657.844	812.453	177.93	235.738	332.29	ENSG00000125398	516.527	-1.61778	1.61778	5.92971e-08
ENSG00000261227	AC140912.1	20.6931	27.8097	38.1296	0	0	0	ENSG00000261227	14.4387	-4.73394	4.73394	6.01395e-08
ENSG00000106018	VIPR2	0	2.87687	0	37.6698	26.9821	45.7439	ENSG00000106018	18.8788	4.10894	4.10894	6.03656e-08
ENSG00000150961	SEC24D	423.717	415.228	260.063	99.3842	134.91	87.1723	ENSG00000150961	236.746	-1.73392	1.73392	6.69799e-08
ENSG00000130811	EIF3G	530.139	375.911	420.403	107.399	143.431	172.618	ENSG00000130811	291.65	-1.60965	1.60965	6.76735e-08
ENSG00000101605	MYOM1	40.4009	40.2761	39.1072	230.026	96.5674	256.338	ENSG00000101605	117.119	2.18783	2.18783	6.8265e-08
ENSG00000136861	CDK5RAP2	266.055	223.437	258.108	77.7441	93.7272	72.4997	ENSG00000136861	165.262	-1.58668	1.58668	6.86007e-08
ENSG00000198791	CNOT7	66.021	60.4142	78.2145	218.806	193.135	257.201	ENSG00000198791	145.632	1.66855	1.66855	6.91707e-08
ENSG00000178950	GAK	477.913	431.53	392.05	128.238	109.348	183.839	ENSG00000178950	287.153	-1.58282	1.58282	6.91707e-08
ENSG00000243943	ZNF512	327.149	237.821	230.733	72.1337	79.5261	92.3508	ENSG00000243943	173.286	-1.66163	1.66163	6.91809e-08
ENSG00000278919		186.238	181.243	84.0806	15.2282	41.1832	15.5357	ENSG00000278919	87.2514	-2.53222	2.53222	7.20295e-08
ENSG00000160801	PTH1R	2.95616	2.87687	12.7099	37.6698	88.0468	97.5294	ENSG00000160801	40.2981	3.20578	3.20578	7.69039e-08
ENSG00000189164	ZNF527	0	3.83582	1.95536	28.052	63.9049	39.7022	ENSG00000189164	22.9084	3.74842	3.74842	8.29401e-08
ENSG00000276449	AC004076.2	125.144	161.105	73.3261	19.2357	17.0413	27.6189	ENSG00000276449	70.5785	-2.34763	2.34763	8.33441e-08
ENSG00000012817	KDM5D	0	0	0	21.6401	25.562	36.2499	ENSG00000012817	13.9087	4.69	4.69	9.1486e-08
ENSG00000269318	AC007292.2	86.7141	50.8246	51.8171	192.357	245.679	251.16	ENSG00000269318	146.425	1.80586	1.80586	9.51746e-08
ENSG00000041802	LSG1	353.754	285.769	320.679	80.9501	71.0055	130.327	ENSG00000041802	207.081	-1.70906	1.70906	9.51746e-08
ENSG00000092820	EZR	353.754	294.399	300.148	769.426	746.977	1156.54	ENSG00000092820	603.541	1.46624	1.46624	9.51746e-08
ENSG00000251706	RNU7-61P	33.5032	28.7687	20.5313	0	0	0	ENSG00000251706	13.8005	-4.68286	4.68286	9.53511e-08
ENSG00000122378	FAM213A	472.001	486.19	409.648	177.128	130.65	182.976	ENSG00000122378	309.766	-1.44334	1.44334	9.53511e-08
ENSG00000135637	CCDC142	1071.12	960.873	743.038	333.418	399.051	289.999	ENSG00000135637	632.916	-1.41659	1.41659	9.85689e-08
ENSG00000138964	PARVG	31.5324	21.097	29.3304	0	0	0	ENSG00000138964	13.66	-4.67418	4.67418	1.02342e-07
ENSG00000083223	ZCCHC6	257.186	192.75	220.956	48.8906	72.4256	75.089	ENSG00000083223	144.55	-1.72947	1.72947	1.04664e-07
ENSG00000128602	SMO	80.8018	62.3321	87.0136	16.8312	5.68044	8.63092	ENSG00000128602	43.5483	-2.63524	2.63524	1.06817e-07
ENSG00000196123	KIAA0895L	184.268	137.131	135.898	41.6773	19.8815	41.4284	ENSG00000196123	93.3805	-2.03655	2.03655	1.13114e-07
ENSG00000233864	TTTY15	0	0	0	38.4713	29.8223	16.3987	ENSG00000233864	14.1154	4.67321	4.67321	1.14479e-07
ENSG00000122729	ACO1	479.884	461.258	551.412	182.739	139.171	210.594	ENSG00000122729	337.51	-1.45099	1.45099	1.14479e-07
ENSG00000197798	FAM118B	5.91233	8.6306	7.82145	52.0966	86.6267	49.1962	ENSG00000197798	35.0473	2.81068	2.81068	1.16007e-07
ENSG00000090266	NDUFB2	27.5909	60.4142	70.393	280.52	208.756	191.606	ENSG00000090266	139.88	2.0222	2.0222	1.16007e-07
ENSG00000111540	RAB5B	653.312	810.317	664.823	1460.31	1887.33	1931.6	ENSG00000111540	1234.61	1.28969	1.28969	1.1722e-07
ENSG00000186301	MST1P2	46.3132	42.194	41.0626	3.20594	1.42011	4.31546	ENSG00000186301	23.0852	-3.32106	3.32106	1.23252e-07
ENSG00000147813	NAPRT	306.456	222.478	296.237	52.0966	51.1239	105.297	ENSG00000147813	172.281	-1.90601	1.90601	1.24106e-07
ENSG00000254635	WAC-AS1	148.794	116.993	161.317	24.0446	25.562	45.7439	ENSG00000254635	87.0757	-2.06315	2.06315	1.25714e-07
ENSG00000161082	CELF5	67.0064	15.3433	22.4867	0.801486	0	0	ENSG00000161082	17.6063	-4.47133	4.47133	1.27205e-07
ENSG00000087338	GMCL1	518.314	515.918	545.546	185.945	227.217	217.499	ENSG00000087338	368.407	-1.30647	1.30647	1.29644e-07
ENSG00000267940	AC022762.2	15.7662	14.3843	10.7545	91.3694	73.8457	69.0474	ENSG00000267940	45.8612	2.37886	2.37886	1.31288e-07
ENSG00000117616	RSRP1	109.378	105.485	94.8351	266.895	292.543	308.987	ENSG00000117616	196.354	1.45723	1.45723	1.31418e-07
ENSG00000100711	ZFYVE21	49.2694	60.4142	71.3707	209.989	180.354	204.553	ENSG00000100711	129.325	1.67242	1.67242	1.35812e-07
ENSG00000164483	SAMD3	1.97078	0	0	65.7218	21.3016	22.4404	ENSG00000164483	18.5724	4.25273	4.25273	1.41888e-07
ENSG00000168394	TAP1	58.1379	61.3732	57.6832	204.379	174.673	182.976	ENSG00000168394	123.204	1.62514	1.62514	1.42701e-07
ENSG00000021355	SERPINB1	39.4155	14.3843	52.7948	200.371	149.111	189.017	ENSG00000021355	107.516	2.22637	2.22637	1.48309e-07
ENSG00000112759	SLC29A1	4.92694	2.87687	16.6206	66.5233	83.7864	69.9105	ENSG00000112759	40.7741	2.89351	2.89351	1.51834e-07
ENSG00000251350	LINC02475	48.284	20.1381	50.8394	0.801486	1.42011	2.58928	ENSG00000251350	20.6787	-3.79269	3.79269	1.5594e-07
ENSG00000163364	LINC01116	35.474	19.1791	25.4197	0	0	0	ENSG00000163364	13.3455	-4.62426	4.62426	1.67845e-07
ENSG00000198729	PPP1R14C	5.91233	7.67164	21.509	69.7293	120.709	75.9521	ENSG00000198729	50.2473	2.69667	2.69667	1.86895e-07
ENSG00000178951	ZBTB7A	363.608	331.799	257.13	799.883	751.238	855.324	ENSG00000178951	559.83	1.31532	1.31532	1.90874e-07
ENSG00000141524	TMC6	54.1963	20.1381	42.0403	0	2.84022	1.72618	ENSG00000141524	20.1568	-3.87932	3.87932	1.93015e-07
ENSG00000259926	AC007342.1	210.873	195.627	205.313	68.1263	68.1652	67.3212	ENSG00000259926	135.904	-1.55034	1.55034	1.93833e-07
ENSG00000173557	C2orf70	21.6785	29.7276	34.2188	0.801486	0	0	ENSG00000173557	14.4044	-4.35672	4.35672	1.96756e-07
ENSG00000131797	CLUHP3	248.318	245.493	246.376	69.7293	45.4435	95.8032	ENSG00000131797	158.527	-1.74081	1.74081	1.96756e-07
ENSG00000130303	BST2	44.3425	33.5634	46.9287	2.40446	1.42011	4.31546	ENSG00000130303	22.1624	-3.36633	3.36633	2.0176e-07
ENSG00000265158	LRRC37A7P	16.7516	34.5224	28.3527	0	0	0	ENSG00000265158	13.2711	-4.60568	4.60568	2.03361e-07
ENSG00000234465	PINLYP	0	0	0.977681	48.0891	22.7217	19.8511	ENSG00000234465	15.2733	4.36836	4.36836	2.06522e-07
ENSG00000157514	TSC22D3	196.092	188.914	173.05	431.199	461.536	624.879	ENSG00000157514	345.945	1.41593	1.41593	2.20105e-07
ENSG00000125484	GTF3C4	137.954	104.526	137.853	38.4713	28.4022	24.1666	ENSG00000125484	78.5623	-1.97474	1.97474	2.25978e-07
ENSG00000077935	SMC1B	0	0	0	37.6698	14.2011	28.482	ENSG00000077935	13.3922	4.6015	4.6015	2.27216e-07
ENSG00000183943	PRKX	48.284	35.4814	67.46	5.6104	5.68044	0.863092	ENSG00000183943	27.2299	-3.24113	3.24113	2.35946e-07
ENSG00000103034	NDRG4	190.18	204.258	225.844	667.638	435.974	585.176	ENSG00000103034	384.845	1.419	1.419	2.41885e-07
ENSG00000112562	SMOC2	92.6265	61.3732	130.032	12.8238	2.84022	19.8511	ENSG00000112562	53.2577	-2.70877	2.70877	2.48199e-07
ENSG00000262943	ALOX12P2	407.951	473.724	466.354	170.716	164.733	194.196	ENSG00000262943	312.946	-1.32249	1.32249	2.49725e-07
ENSG00000274591	AC025031.3	39.4155	20.1381	19.5536	0	0	0	ENSG00000274591	13.1845	-4.58337	4.58337	2.54579e-07
ENSG00000172270	BSG	28.5763	33.5634	35.1965	282.924	139.171	93.2139	ENSG00000172270	102.108	2.27966	2.27966	2.57624e-07
ENSG00000153707	PTPRD	59.1233	62.3321	39.1072	176.327	178.934	189.88	ENSG00000153707	117.617	1.71197	1.71197	2.57941e-07
ENSG00000120075	HOXB5	195.107	187.955	157.407	55.3025	38.343	61.2795	ENSG00000120075	115.899	-1.7327	1.7327	2.59546e-07
ENSG00000135144	DTX1	1.97078	0.958956	0	30.4565	83.7864	12.9464	ENSG00000135144	21.6865	4.10187	4.10187	2.63124e-07
ENSG00000132471	WBP2	92.6265	78.6344	79.1922	250.064	288.282	211.458	ENSG00000132471	166.709	1.5417	1.5417	2.64779e-07
ENSG00000125144	MT1G	7.8831	4.79478	7.82145	52.8981	46.8636	65.595	ENSG00000125144	30.976	2.76874	2.76874	2.70618e-07
ENSG00000235961	PNMA6A	33.5032	13.4254	33.2412	0	0	0	ENSG00000235961	13.3616	-4.57938	4.57938	2.72908e-07
ENSG00000099812	MISP	0	0	0	32.8609	11.3609	37.113	ENSG00000099812	13.5558	4.58519	4.58519	2.78272e-07
ENSG00000164985	PSIP1	269.011	255.082	271.795	98.5828	90.887	100.119	ENSG00000164985	180.913	-1.42592	1.42592	2.90067e-07
ENSG00000111676	ATN1	226.639	141.925	213.134	38.4713	65.325	53.5117	ENSG00000111676	123.168	-1.83685	1.83685	3.08377e-07
ENSG00000134955	SLC37A2	2.95616	0.958956	2.93304	30.4565	39.7631	44.0177	ENSG00000134955	20.1809	3.46369	3.46369	3.19172e-07
ENSG00000182326	C1S	44.3425	43.153	84.0806	8.01486	2.84022	6.04164	ENSG00000182326	31.4121	-2.96007	2.96007	3.20897e-07
ENSG00000124357	NAGK	1490.89	1361.72	1455.77	723.742	535.381	551.516	ENSG00000124357	1019.84	-1.23015	1.23015	3.20897e-07
ENSG00000155962	CLIC2	0	0	0	29.655	18.4614	26.7559	ENSG00000155962	12.4787	4.55104	4.55104	3.21382e-07
ENSG00000127184	COX7C	379.374	319.332	475.153	1211.85	876.207	1006.37	ENSG00000127184	711.38	1.37317	1.37317	3.21382e-07
ENSG00000127329	PTPRB	13.7954	11.5075	10.7545	60.9129	69.5854	78.5414	ENSG00000127329	40.8495	2.38332	2.38332	3.30384e-07
ENSG00000125741	OPA3	46.3132	38.3582	37.1519	135.451	132.07	161.398	ENSG00000125741	91.7905	1.76075	1.76075	3.46146e-07
ENSG00000215012	RTL10	86.7141	48.9067	64.5269	9.61783	9.94076	10.3571	ENSG00000215012	38.3439	-2.55031	2.55031	3.4716e-07
ENSG00000136874	STX17	140.91	110.28	128.076	36.8683	31.2424	32.7975	ENSG00000136874	80.0291	-1.83758	1.83758	3.53504e-07
ENSG00000130429	ARPC1B	336.017	171.653	316.769	868.811	683.073	1331.75	ENSG00000130429	618.012	1.75121	1.75121	3.56676e-07
ENSG00000268205	AC005261.1	1089.84	1007.86	876.002	436.81	445.914	399.612	ENSG00000268205	709.34	-1.19679	1.19679	3.60393e-07
ENSG00000124067	SLC12A4	296.602	271.384	247.353	90.5679	93.7272	107.887	ENSG00000124067	184.587	-1.44769	1.44769	3.75907e-07
ENSG00000204267	TAP2	63.0648	80.5523	177.938	519.363	328.045	495.415	ENSG00000204267	277.396	1.98034	1.98034	3.83226e-07
ENSG00000073614	KDM5A	1075.06	959.915	969.86	427.192	450.175	463.48	ENSG00000073614	724.28	-1.14891	1.14891	3.83444e-07
ENSG00000114270	COL7A1	11.8247	20.1381	12.7099	94.5753	109.348	56.9641	ENSG00000114270	50.9267	2.38421	2.38421	3.90161e-07
ENSG00000085511	MAP3K4	240.435	224.396	248.331	72.9352	55.3843	95.8032	ENSG00000085511	156.214	-1.61304	1.61304	3.94291e-07
ENSG00000099341	PSMD8	2022.02	1743.38	2335.68	865.605	781.06	956.306	ENSG00000099341	1450.67	-1.20987	1.20987	3.94691e-07
ENSG00000157399	ARSE	34.4886	19.1791	28.3527	0.801486	0	0	ENSG00000157399	13.8037	-4.28569	4.28569	4.04334e-07
ENSG00000169715	MT1E	35.474	17.2612	44.9733	146.672	109.348	227.856	ENSG00000169715	96.9309	2.19634	2.19634	4.09548e-07
ENSG00000109323	MANBA	257.186	242.616	208.246	72.9352	89.4669	81.9937	ENSG00000109323	158.741	-1.50498	1.50498	4.15046e-07
ENSG00000186340	THBS2	175.399	610.855	338.278	54.501	106.508	69.0474	ENSG00000186340	225.765	-2.18509	2.18509	4.18422e-07
ENSG00000186193	SAPCD2	31.5324	38.3582	56.7055	4.00743	1.42011	3.45237	ENSG00000186193	22.5793	-3.27163	3.27163	4.35199e-07
ENSG00000153395	LPCAT1	178.355	143.843	157.407	47.2877	38.343	54.3748	ENSG00000153395	103.268	-1.71083	1.71083	4.35415e-07
ENSG00000164919	COX6C	300.543	282.892	528.925	1267.15	1025.32	1017.59	ENSG00000164919	737.069	1.53563	1.53563	4.37885e-07
ENSG00000117472	TSPAN1	89.6703	102.608	104.612	359.867	207.336	452.26	ENSG00000117472	219.392	1.72914	1.72914	4.3892e-07
ENSG00000165238	WNK2	18.7224	18.2202	39.1072	0	0	0	ENSG00000165238	12.675	-4.51863	4.51863	4.52705e-07
ENSG00000183091	NEB	68.9772	70.9627	60.6162	15.2282	7.10055	5.17855	ENSG00000183091	38.0106	-2.61889	2.61889	4.52766e-07
ENSG00000170017	ALCAM	175.399	186.996	234.643	584.283	465.796	494.552	ENSG00000170017	356.945	1.34729	1.34729	4.52813e-07
ENSG00000153786	ZDHHC7	122.188	95.8956	89.9466	386.316	286.862	256.338	ENSG00000153786	206.258	1.55545	1.55545	4.61709e-07
ENSG00000242265	PEG10	147.808	181.243	228.777	61.7144	41.1832	55.2379	ENSG00000242265	119.327	-1.74753	1.74753	4.73373e-07
ENSG00000170632	ARMC10	44.3425	33.5634	41.0626	171.518	134.91	123.422	ENSG00000170632	91.4698	1.79359	1.79359	4.803e-07
ENSG00000179083	FAM133A	14.7808	7.67164	1.95536	84.9575	53.9642	68.1843	ENSG00000179083	38.5856	2.81595	2.81595	4.81026e-07
ENSG00000124562	SNRPC	151.75	123.705	170.116	427.192	336.566	447.945	ENSG00000124562	276.212	1.41605	1.41605	5.15224e-07
ENSG00000183049	CAMK1D	118.247	112.198	78.2145	15.2282	28.4022	5.17855	ENSG00000183049	59.578	-2.52832	2.52832	5.15673e-07
ENSG00000113460	BRIX1	160.618	136.172	129.054	41.6773	34.0826	44.8808	ENSG00000113460	91.0807	-1.7502	1.7502	5.15673e-07
ENSG00000144677	CTDSPL	109.378	81.5112	113.411	18.4342	22.7217	27.6189	ENSG00000144677	62.1792	-2.05058	2.05058	5.28289e-07
ENSG00000142156	COL6A1	279.85	159.187	216.067	37.6698	76.6859	57.8272	ENSG00000142156	137.881	-1.87346	1.87346	5.39657e-07
ENSG00000179178	TMEM125	32.5178	27.8097	25.4197	1.60297	0	0	ENSG00000179178	14.5584	-4.05804	4.05804	5.44097e-07
ENSG00000105227	PRX	80.8018	78.6344	123.188	327.006	234.318	322.796	ENSG00000105227	194.457	1.60445	1.60445	5.57506e-07
ENSG00000147168	IL2RG	0	0	0	28.052	25.562	18.1249	ENSG00000147168	11.9565	4.48542	4.48542	5.58824e-07
ENSG00000250251	PKD1P6	2.95616	0	0	21.6401	58.2245	25.8928	ENSG00000250251	18.1189	3.94745	3.94745	5.70557e-07
ENSG00000130544	ZNF557	241.42	198.504	203.358	77.7441	76.6859	56.9641	ENSG00000130544	142.446	-1.56815	1.56815	5.70557e-07
ENSG00000182195	LDOC1	26.6055	11.5075	39.1072	0	0	0	ENSG00000182195	12.87	-4.49537	4.49537	5.90886e-07
ENSG00000152953	STK32B	6.89772	13.4254	10.7545	66.5233	49.7038	86.3092	ENSG00000152953	38.9357	2.51892	2.51892	5.94029e-07
ENSG00000147381	MAGEA4	16.7516	31.6455	23.4643	0	0	0	ENSG00000147381	11.9769	-4.47336	4.47336	6.3192e-07
ENSG00000111837	MAK	10.8393	36.4403	25.4197	109.002	105.088	164.851	ENSG00000111837	75.2733	2.25116	2.25116	6.37917e-07
ENSG00000145592	RPL37	1856.47	1440.35	1651.3	768.625	745.557	688.747	ENSG00000145592	1191.84	-1.15142	1.15142	6.46239e-07
ENSG00000125827	TMX4	254.23	297.276	294.282	97.7813	75.2658	117.381	ENSG00000125827	189.369	-1.49606	1.49606	6.48418e-07
ENSG00000138674	SEC31A	359.667	318.373	327.523	98.5828	144.851	126.875	ENSG00000138674	229.312	-1.41855	1.41855	6.49066e-07
ENSG00000189134	NKAPL	0	2.87687	0	47.2877	15.6212	39.7022	ENSG00000189134	17.5813	3.94159	3.94159	6.53225e-07
ENSG00000160325	CACFD1	100.51	70.9627	109.5	16.8312	18.4614	24.1666	ENSG00000160325	56.7386	-2.12596	2.12596	6.63565e-07
ENSG00000198917	SPOUT1	222.698	239.739	254.197	64.1189	56.8044	100.982	ENSG00000198917	156.423	-1.63336	1.63336	6.8784e-07
ENSG00000054598	FOXC1	439.483	341.388	356.854	153.885	102.248	147.589	ENSG00000054598	256.908	-1.45253	1.45253	6.93909e-07
ENSG00000163374	YY1AP1	404.994	264.672	450.711	121.024	120.709	138.095	ENSG00000163374	250.034	-1.52083	1.52083	6.94823e-07
ENSG00000105472	CLEC11A	45.3278	33.5634	27.3751	0	1.42011	3.45237	ENSG00000105472	18.5231	-3.63862	3.63862	7.06344e-07
ENSG00000133401	PDZD2	77.8456	78.6344	51.8171	8.81634	8.52066	15.5357	ENSG00000133401	40.195	-2.46383	2.46383	7.06915e-07
ENSG00000140859	KIFC3	58.1379	63.2911	35.1965	168.312	197.395	172.618	ENSG00000140859	115.825	1.72198	1.72198	7.21415e-07
ENSG00000108828	VAT1	292.66	278.097	354.898	951.364	639.049	777.646	ENSG00000108828	548.952	1.33153	1.33153	7.24803e-07
ENSG00000099624	ATP5F1D	23.6493	16.3022	22.4867	109.002	72.4256	101.845	ENSG00000099624	57.6185	2.08565	2.08565	7.45483e-07
ENSG00000162063	CCNF	157.662	132.336	163.273	46.4862	46.8636	45.7439	ENSG00000162063	98.7274	-1.6549	1.6549	7.45483e-07
ENSG00000204310	AGPAT1	42.3717	56.5784	49.8617	180.334	124.97	236.487	ENSG00000204310	115.1	1.80427	1.80427	7.51106e-07
ENSG00000109180	OCIAD1	231.566	214.806	330.456	743.779	569.464	801.813	ENSG00000109180	481.981	1.41585	1.41585	7.74862e-07
ENSG00000110195	FOLR1	0	0	0.977681	21.6401	14.2011	49.1962	ENSG00000110195	14.3359	4.23979	4.23979	7.87315e-07
ENSG00000039560	RAI14	198.063	176.448	224.867	79.3471	51.1239	50.9224	ENSG00000039560	130.128	-1.66276	1.66276	7.88948e-07
ENSG00000175106	TVP23C	28.5763	23.0149	44.9733	1.60297	0	1.72618	ENSG00000175106	16.6489	-3.74415	3.74415	7.92986e-07
ENSG00000176771	NCKAP5	48.284	10.5485	20.5313	0	0	0	ENSG00000176771	13.2273	-4.46937	4.46937	8.01257e-07
ENSG00000128606	LRRC17	1.97078	0.958956	0	28.8535	26.9821	32.7975	ENSG00000128606	15.2605	3.83062	3.83062	8.01257e-07
ENSG00000005022	SLC25A5	39.4155	78.6344	96.7904	274.91	242.839	247.707	ENSG00000005022	163.383	1.77121	1.77121	8.11353e-07
ENSG00000105976	MET	52.2256	40.2761	84.0806	218.806	183.194	219.225	ENSG00000105976	132.968	1.75676	1.75676	8.11916e-07
ENSG00000090621	PABPC4	759.734	654.008	694.153	221.21	239.998	346.1	ENSG00000090621	485.867	-1.35568	1.35568	8.15133e-07
ENSG00000064607	SUGP2	621.78	508.246	562.167	218.806	254.2	238.213	ENSG00000064607	400.569	-1.23257	1.23257	8.19973e-07
ENSG00000143315	PIGM	1525.38	1370.35	1527.14	684.469	727.096	637.825	ENSG00000143315	1078.71	-1.09646	1.09646	8.31848e-07
ENSG00000108375	RNF43	53.2109	27.8097	39.1072	3.20594	4.26033	1.72618	ENSG00000108375	21.5534	-3.25348	3.25348	8.38189e-07
ENSG00000115461	IGFBP5	622.765	1122.94	1101.85	281.322	401.891	266.695	ENSG00000115461	632.909	-1.54686	1.54686	8.56109e-07
ENSG00000153029	MR1	49.2694	33.5634	32.2635	144.267	119.289	151.904	ENSG00000153029	88.4262	1.7914	1.7914	8.56889e-07
ENSG00000197961	ZNF121	467.074	452.627	405.738	194.761	180.354	174.345	ENSG00000197961	312.483	-1.24845	1.24845	8.72982e-07
ENSG00000147905	ZCCHC7	4.92694	19.1791	5.86609	60.1114	123.55	60.4164	ENSG00000147905	45.6749	2.74532	2.74532	9.05313e-07
ENSG00000119403	PHF19	82.7726	141.925	172.072	28.8535	29.8223	34.5237	ENSG00000119403	81.6616	-1.99598	1.99598	9.26537e-07
ENSG00000129084	PSMA1	203.975	257.959	262.996	594.702	700.114	521.308	ENSG00000129084	423.509	1.29907	1.29907	9.70887e-07
ENSG00000091181	IL5RA	0	0	0	18.4342	15.6212	37.113	ENSG00000091181	11.8614	4.42948	4.42948	9.72127e-07
ENSG00000096696	DSP	448.352	378.787	405.738	962.584	822.243	1057.29	ENSG00000096696	679.165	1.18782	1.18782	9.84534e-07
ENSG00000081277	PKP1	0.985388	2.87687	2.93304	28.052	39.7631	38.8391	ENSG00000081277	18.9083	3.36669	3.36669	9.95703e-07
ENSG00000011028	MRC2	712.435	490.985	481.019	240.446	144.851	195.059	ENSG00000011028	377.466	-1.49368	1.49368	9.95703e-07
ENSG00000099817	POLR2E	157.662	144.802	222.911	472.877	407.571	585.176	ENSG00000099817	331.833	1.44815	1.44815	1.04202e-06
ENSG00000126262	FFAR2	14.7808	19.1791	37.1519	0	0	0	ENSG00000126262	11.852	-4.41597	4.41597	1.07792e-06
ENSG00000140694	PARN	43.3571	23.9739	45.951	169.114	115.029	153.63	ENSG00000140694	91.8425	1.87951	1.87951	1.07792e-06
ENSG00000231106	LINC01436	25.6201	23.0149	18.5759	0	0	0	ENSG00000231106	11.2018	-4.40324	4.40324	1.08112e-06
ENSG00000198521	ZNF43	0.985388	0	0.977681	31.2579	28.4022	21.5773	ENSG00000198521	13.8668	3.96121	3.96121	1.08112e-06
ENSG00000175782	SLC35E3	2037.78	1682.97	1771.56	675.653	911.71	819.074	ENSG00000175782	1316.46	-1.17418	1.17418	1.08711e-06
ENSG00000164111	ANXA5	309.412	266.59	322.635	124.23	112.189	107.023	ENSG00000164111	207.013	-1.35836	1.35836	1.09211e-06
ENSG00000204264	PSMB8	42.3717	75.7575	159.362	451.237	319.525	431.546	ENSG00000204264	246.633	2.02	2.02	1.10019e-06
ENSG00000160323	ADAMTS13	49.2694	63.2911	71.3707	12.0223	8.52066	8.63092	ENSG00000160323	35.5175	-2.45441	2.45441	1.11295e-06
ENSG00000152092	ASTN1	47.2986	41.2351	66.4823	0	2.84022	8.63092	ENSG00000152092	27.7479	-3.23802	3.23802	1.13014e-06
ENSG00000213903	LTB4R	353.754	280.974	303.081	125.032	105.088	125.148	ENSG00000213903	215.513	-1.36669	1.36669	1.13355e-06
ENSG00000128567	PODXL	6.89772	10.5485	3.91072	72.1337	49.7038	44.8808	ENSG00000128567	31.3459	2.70687	2.70687	1.13996e-06
ENSG00000172893	DHCR7	6.89772	14.3843	34.2188	117.017	93.7272	118.244	ENSG00000172893	64.0814	2.39928	2.39928	1.14606e-06
ENSG00000188004	SNHG28	9.85388	14.3843	15.6429	77.7441	55.3843	81.9937	ENSG00000188004	42.5005	2.29099	2.29099	1.16905e-06
ENSG00000116661	FBXO2	14.7808	5.75373	23.4643	60.9129	92.3071	132.916	ENSG00000116661	55.0225	2.50454	2.50454	1.18632e-06
ENSG00000248092	NNT-AS1	339.959	346.183	273.751	141.863	100.828	94.077	ENSG00000248092	216.11	-1.47014	1.47014	1.18632e-06
ENSG00000164120	HPGD	4.92694	0	2.93304	31.2579	26.9821	74.2259	ENSG00000164120	23.3877	3.43666	3.43666	1.18698e-06
ENSG00000107021	TBC1D13	91.6411	93.0187	78.2145	20.0371	21.3016	20.7142	ENSG00000107021	54.1545	-1.9923	1.9923	1.22402e-06
ENSG00000121413	ZSCAN18	0	0.958956	0	24.8461	29.8223	19.8511	ENSG00000121413	12.5797	4.14558	4.14558	1.23866e-06
ENSG00000001561	ENPP4	12.81	13.4254	11.7322	80.1486	59.6446	63.0057	ENSG00000001561	40.1277	2.27677	2.27677	1.23866e-06
ENSG00000186577	SMIM29	57.1525	35.4814	40.0849	126.635	156.212	192.47	ENSG00000186577	101.339	1.77602	1.77602	1.25818e-06
ENSG00000009950	MLXIPL	53.2109	80.5523	87.0136	16.0297	4.26033	12.9464	ENSG00000009950	42.3355	-2.47702	2.47702	1.26523e-06
ENSG00000137409	MTCH1	121.203	112.198	187.715	460.854	311.004	573.093	ENSG00000137409	294.344	1.62871	1.62871	1.26523e-06
ENSG00000112146	FBXO9	73.9041	100.69	123.188	301.359	258.46	297.767	ENSG00000112146	192.561	1.49006	1.49006	1.28312e-06
ENSG00000126950	TMEM35A	0	0.958956	0	28.052	29.8223	17.2618	ENSG00000126950	12.6825	4.14483	4.14483	1.30448e-06
ENSG00000143198	MGST3	180.326	161.105	211.179	427.993	504.139	434.135	ENSG00000143198	319.813	1.28082	1.28082	1.30503e-06
ENSG00000218351	RPS3AP23	0	0.958956	0	21.6401	15.6212	40.5653	ENSG00000218351	13.1309	4.16339	4.16339	1.30845e-06
ENSG00000164136	IL15	30.547	33.5634	36.1742	1.60297	0	3.45237	ENSG00000164136	17.5567	-3.46683	3.46683	1.33631e-06
ENSG00000166592	RRAD	0	0	2.93304	19.2357	53.9642	25.8928	ENSG00000166592	17.0043	3.85762	3.85762	1.35834e-06
ENSG00000138760	SCARB2	212.844	175.489	216.067	77.7441	42.6033	64.7319	ENSG00000138760	131.58	-1.63844	1.63844	1.38577e-06
ENSG00000105607	GCDH	137.954	119.869	163.273	32.0594	21.3016	50.0593	ENSG00000105607	87.4195	-1.91816	1.91816	1.39019e-06
ENSG00000196502	SULT1A1	429.629	438.243	517.193	157.893	69.5854	181.249	ENSG00000196502	298.965	-1.69233	1.69233	1.39763e-06
ENSG00000181433	SAGE1	20.6931	23.0149	21.509	0	0	0	ENSG00000181433	10.8695	-4.36845	4.36845	1.40416e-06
ENSG00000136274	NACAD	5.91233	1.91791	12.7099	53.6995	75.2658	48.3332	ENSG00000136274	32.9731	2.80441	2.80441	1.4244e-06
ENSG00000146112	PPP1R18	27.5909	20.1381	27.3751	76.1412	120.709	121.696	ENSG00000146112	65.6084	1.98664	1.98664	1.4244e-06
ENSG00000215305	VPS16	188.209	176.448	190.648	38.4713	45.4435	75.9521	ENSG00000215305	119.195	-1.72983	1.72983	1.43825e-06
ENSG00000100300	TSPO	45.3278	63.2911	66.4823	207.585	140.591	246.844	ENSG00000100300	128.354	1.71154	1.71154	1.43825e-06
ENSG00000197956	S100A6	2290.04	1710.78	2308.3	4332.03	4682.1	5052.54	ENSG00000197956	3395.97	1.14018	1.14018	1.43825e-06
ENSG00000261003	AL008628.1	39.4155	37.3993	29.3304	2.40446	1.42011	3.45237	ENSG00000261003	18.9037	-3.26214	3.26214	1.46574e-06
ENSG00000106211	HSPB1	127.115	101.649	107.545	246.858	337.986	334.88	ENSG00000106211	209.339	1.41687	1.41687	1.51999e-06
ENSG00000143774	GUK1	145.837	160.146	167.183	460.854	320.945	442.766	ENSG00000143774	282.955	1.34725	1.34725	1.51999e-06
ENSG00000139132	FGD4	164.56	178.366	225.844	44.0817	41.1832	75.9521	ENSG00000139132	121.664	-1.7453	1.7453	1.52428e-06
ENSG00000175265	GOLGA8A	44.3425	57.5373	25.4197	174.724	136.33	165.714	ENSG00000175265	100.678	1.83436	1.83436	1.52564e-06
ENSG00000125779	PANK2	276.894	223.437	219.001	70.5308	99.4076	82.8568	ENSG00000125779	162.021	-1.4811	1.4811	1.54252e-06
ENSG00000005206	SPPL2B	151.75	116.993	155.451	365.478	318.104	506.635	ENSG00000005206	269.068	1.45559	1.45559	1.56622e-06
ENSG00000139292	LGR5	23.6493	29.7276	25.4197	0.801486	1.42011	0	ENSG00000139292	13.503	-3.9084	3.9084	1.58342e-06
ENSG00000110955	ATP5F1B	60.1087	107.403	123.188	363.875	254.2	319.344	ENSG00000110955	204.686	1.63989	1.63989	1.6124e-06
ENSG00000119888	EPCAM	0	2.87687	0	36.8683	21.3016	31.0713	ENSG00000119888	15.353	3.79978	3.79978	1.62429e-06
ENSG00000278891	AC105101.1	65.0356	62.3321	37.1519	8.01486	7.10055	7.76783	ENSG00000278891	31.2338	-2.60281	2.60281	1.63706e-06
ENSG00000166920	C15orf48	5.91233	0	1.95536	33.6624	36.9228	46.607	ENSG00000166920	20.8433	3.31636	3.31636	1.6889e-06
ENSG00000188662	HILS1	25.6201	23.9739	15.6429	0	0	0	ENSG00000188662	10.8728	-4.34831	4.34831	1.69224e-06
ENSG00000006016	CRLF1	18.7224	20.1381	5.86609	88.1634	76.6859	81.9937	ENSG00000006016	48.5949	2.30957	2.30957	1.69416e-06
ENSG00000124177	CHD6	610.941	668.392	646.247	274.108	311.004	209.731	ENSG00000124177	453.404	-1.25781	1.25781	1.6983e-06
ENSG00000105825	TFPI2	27.5909	17.2612	37.1519	1.60297	0	0	ENSG00000105825	13.9345	-3.95712	3.95712	1.72409e-06
ENSG00000018189	RUFY3	239.449	201.381	235.621	63.3174	86.6267	87.1723	ENSG00000018189	152.261	-1.48084	1.48084	1.72533e-06
ENSG00000174720	LARP7	385.287	310.702	357.831	112.208	116.449	162.261	ENSG00000174720	240.79	-1.3959	1.3959	1.73227e-06
ENSG00000160789	LMNA	373.462	377.828	392.05	955.371	837.864	756.932	ENSG00000160789	615.585	1.14072	1.14072	1.74421e-06
ENSG00000118046	STK11	28.5763	29.7276	30.3081	104.193	90.887	144.136	ENSG00000118046	71.3048	1.86377	1.86377	1.81525e-06
ENSG00000157379	DHRS1	75.8749	58.4963	100.701	208.386	234.318	276.189	ENSG00000157379	158.994	1.56794	1.56794	1.82046e-06
ENSG00000134851	TMEM165	134.998	115.075	156.429	31.2579	24.1419	49.1962	ENSG00000134851	85.183	-1.86112	1.86112	1.87542e-06
ENSG00000082014	SMARCD3	146.823	212.888	99.7235	31.2579	28.4022	49.1962	ENSG00000082014	94.7151	-1.97242	1.97242	1.91249e-06
ENSG00000184384	MAML2	79.8164	62.3321	60.6162	13.6253	11.3609	1.72618	ENSG00000184384	38.2462	-2.68042	2.68042	1.94701e-06
ENSG00000125814	NAPB	160.618	184.119	138.831	44.0817	53.9642	56.101	ENSG00000125814	106.286	-1.60492	1.60492	1.9762e-06
ENSG00000188549	CCDC9B	0	0	0.977681	23.2431	28.4022	19.8511	ENSG00000188549	12.079	4.08794	4.08794	1.99274e-06
ENSG00000181072	CHRM2	2.95616	0.958956	0.977681	57.707	9.94076	46.607	ENSG00000181072	19.8579	3.64419	3.64419	2.09294e-06
ENSG00000141576	RNF157	17.737	45.0709	20.5313	104.995	180.354	111.339	ENSG00000141576	80.0044	2.12214	2.12214	2.13166e-06
ENSG00000186998	EMID1	28.5763	24.9328	17.5983	0	0	0.863092	ENSG00000186998	11.9951	-4.08581	4.08581	2.21596e-06
ENSG00000137266	SLC22A23	10.8393	29.7276	6.84377	109.002	85.2066	88.0354	ENSG00000137266	54.9424	2.39342	2.39342	2.24066e-06
ENSG00000203727	SAMD5	2154.06	2467.39	3194.08	1092.43	1217.03	768.152	ENSG00000203727	1815.52	-1.31867	1.31867	2.242e-06
ENSG00000112276	BVES	0	0	0	20.0371	14.2011	30.2082	ENSG00000112276	10.7411	4.31797	4.31797	2.26215e-06
ENSG00000175279	CENPS	3.94155	1.91791	5.86609	45.6847	31.2424	44.8808	ENSG00000175279	22.2556	2.98702	2.98702	2.29886e-06
ENSG00000169230	PRELID1	70.9479	80.5523	115.366	301.359	220.117	266.695	ENSG00000169230	175.84	1.52335	1.52335	2.31428e-06
ENSG00000261857	MIA	521.27	272.343	549.457	152.282	160.472	120.833	ENSG00000261857	296.11	-1.58582	1.58582	2.35212e-06
ENSG00000104047	DTWD1	66.021	120.828	73.3261	322.197	195.975	389.255	ENSG00000104047	194.6	1.74156	1.74156	2.35873e-06
ENSG00000144057	ST6GAL2	16.7516	25.8918	28.3527	0	0	0.863092	ENSG00000144057	11.9765	-4.07959	4.07959	2.36191e-06
ENSG00000186480	INSIG1	31.5324	30.6866	38.1296	117.017	97.9875	145.863	ENSG00000186480	76.8693	1.78249	1.78249	2.39111e-06
ENSG00000267750	RUNDC3A-AS1	76.8603	51.7836	92.8797	11.2208	12.781	17.2618	ENSG00000267750	43.7979	-2.2683	2.2683	2.41873e-06
ENSG00000185122	HSF1	254.23	179.325	240.51	64.1189	51.1239	93.2139	ENSG00000185122	147.087	-1.62903	1.62903	2.42145e-06
ENSG00000112514	CUTA	86.7141	61.3732	109.5	283.726	211.596	286.547	ENSG00000112514	173.243	1.55997	1.55997	2.43863e-06
ENSG00000124785	NRN1	20.6931	4.79478	26.3974	84.156	93.7272	126.011	ENSG00000124785	59.2967	2.37635	2.37635	2.4714e-06
ENSG00000070190	DAPP1	0	0	0	13.6253	17.0413	35.3868	ENSG00000070190	11.0089	4.31091	4.31091	2.49983e-06
ENSG00000180801	ARSJ	105.437	127.541	80.1698	26.449	18.4614	30.2082	ENSG00000180801	64.711	-1.94652	1.94652	2.60477e-06
ENSG00000180447	GAS1	36.4594	39.3172	88.969	5.6104	4.26033	8.63092	ENSG00000180447	30.5412	-2.80282	2.80282	2.83221e-06
ENSG00000136450	SRSF1	269.996	479.478	419.425	1214.25	1724.01	771.604	ENSG00000136450	813.128	1.61364	1.61364	2.85748e-06
ENSG00000171867	PRNP	89.6703	87.265	152.518	21.6401	11.3609	32.7975	ENSG00000171867	65.8753	-2.16026	2.16026	2.8828e-06
ENSG00000164687	FABP5	27.5909	23.9739	18.5759	0	1.42011	0	ENSG00000164687	11.9268	-4.02748	4.02748	2.88361e-06
ENSG00000221990	EXOC3-AS1	54.1963	40.2761	54.7501	8.01486	8.52066	4.31546	ENSG00000221990	28.3456	-2.61179	2.61179	2.98426e-06
ENSG00000233016	SNHG7	105.437	101.649	75.2814	13.6253	32.6625	11.2202	ENSG00000233016	56.6459	-2.21238	2.21238	3.02255e-06
ENSG00000278266	AC079949.2	35.474	17.2612	12.7099	0	0	0	ENSG00000278266	10.9075	-4.28555	4.28555	3.05318e-06
ENSG00000145332	KLHL8	246.347	254.123	214.112	94.5753	93.7272	60.4164	ENSG00000145332	160.55	-1.48793	1.48793	3.0598e-06
ENSG00000009844	VTA1	21.6785	12.4664	22.4867	76.1412	93.7272	81.9937	ENSG00000009844	51.4156	2.04093	2.04093	3.08689e-06
ENSG00000213619	NDUFS3	122.188	110.28	180.871	384.713	337.986	391.844	ENSG00000213619	254.647	1.39943	1.39943	3.10901e-06
ENSG00000113407	TARS	276.894	221.519	280.594	109.002	83.7864	96.6663	ENSG00000113407	178.077	-1.38887	1.38887	3.19989e-06
ENSG00000130175	PRKCSH	143.867	125.623	160.34	39.2728	25.562	53.5117	ENSG00000130175	91.3627	-1.76937	1.76937	3.20211e-06
ENSG00000090989	EXOC1	456.235	438.243	475.153	191.555	183.194	219.225	ENSG00000090989	327.267	-1.18315	1.18315	3.21928e-06
ENSG00000140450	ARRDC4	83.758	45.0709	70.393	7.21337	12.781	13.8095	ENSG00000140450	38.8376	-2.39086	2.39086	3.26369e-06
ENSG00000131409	LRRC4B	34.4886	13.4254	16.6206	0	0	0	ENSG00000131409	10.7558	-4.2747	4.2747	3.27254e-06
ENSG00000127472	PLA2G5	18.7224	23.9739	25.4197	0	0	0.863092	ENSG00000127472	11.4965	-4.03525	4.03525	3.29868e-06
ENSG00000143653	SCCPDH	67.9918	75.7575	137.853	371.088	278.341	262.38	ENSG00000143653	198.902	1.64163	1.64163	3.3884e-06
ENSG00000183421	RIPK4	334.047	384.541	303.081	141.062	119.289	147.589	ENSG00000183421	238.268	-1.29344	1.29344	3.4368e-06
ENSG00000196335	STK31	67.9918	48.9067	79.1922	7.21337	0	14.6726	ENSG00000196335	36.3294	-2.76375	2.76375	3.48425e-06
ENSG00000106538	RARRES2	117.261	77.6754	88.969	371.889	254.2	226.993	ENSG00000106538	189.498	1.54428	1.54428	3.51785e-06
ENSG00000099203	TMED1	155.691	128.5	153.496	39.2728	51.1239	50.0593	ENSG00000099203	96.3572	-1.59666	1.59666	3.57442e-06
ENSG00000198929	NOS1AP	174.414	155.351	165.228	30.4565	46.8636	65.595	ENSG00000198929	106.318	-1.72886	1.72886	3.59208e-06
ENSG00000171488	LRRC8C	10.8393	8.6306	19.5536	65.7218	59.6446	85.4461	ENSG00000171488	41.6393	2.27908	2.27908	3.65089e-06
ENSG00000173480	ZNF417	92.6265	112.198	97.7681	28.8535	19.8815	30.2082	ENSG00000173480	63.5893	-1.83863	1.83863	3.65594e-06
ENSG00000116198	CEP104	169.487	113.157	131.009	39.2728	42.6033	43.1546	ENSG00000116198	89.7806	-1.66957	1.66957	3.65594e-06
ENSG00000148426	PROSER2	22.6639	15.3433	22.4867	0	0	0	ENSG00000148426	10.0823	-4.248	4.248	3.70464e-06
ENSG00000107331	ABCA2	71.9333	82.4702	88.969	20.8386	14.2011	20.7142	ENSG00000107331	49.8544	-1.99929	1.99929	3.71039e-06
ENSG00000267313	AC021504.1	26.6055	31.6455	33.2412	1.60297	1.42011	2.58928	ENSG00000267313	16.1841	-3.3272	3.3272	3.81779e-06
ENSG00000137171	KLC4	96.568	51.7836	83.1029	270.902	234.318	203.69	ENSG00000137171	156.727	1.56795	1.56795	3.83923e-06
ENSG00000073282	TP63	0	0	0	22.4416	31.2424	10.3571	ENSG00000073282	10.6735	4.24994	4.24994	4.00719e-06
ENSG00000104765	BNIP3L	64.0502	95.8956	54.7501	209.989	265.56	190.743	ENSG00000104765	146.831	1.5801	1.5801	4.07464e-06
ENSG00000135404	CD63	2372.81	1973.53	2728.71	5595.97	4818.43	4841.08	ENSG00000135404	3721.76	1.09281	1.09281	4.10959e-06
ENSG00000121749	TBC1D15	435.541	507.287	531.858	219.607	187.454	226.993	ENSG00000121749	351.457	-1.19347	1.19347	4.21075e-06
ENSG00000159216	RUNX1	200.034	154.392	135.898	53.6995	59.6446	37.113	ENSG00000159216	106.797	-1.65713	1.65713	4.26409e-06
ENSG00000168961	LGALS9	0	0	0	22.4416	18.4614	18.1249	ENSG00000168961	9.83799	4.22639	4.22639	4.38959e-06
ENSG00000168994	PXDC1	15.7662	20.1381	9.77681	90.5679	232.898	35.3868	ENSG00000168994	67.4223	2.68021	2.68021	4.43829e-06
ENSG00000262920	AC129507.4	45.3278	55.6194	111.456	393.53	126.39	583.45	ENSG00000262920	219.295	2.23037	2.23037	4.43829e-06
ENSG00000025156	HSF2	109.378	105.485	85.0582	274.91	215.857	352.142	ENSG00000025156	190.472	1.45601	1.45601	4.43829e-06
ENSG00000162722	TRIM58	33.5032	22.056	13.6875	0.801486	0	0	ENSG00000162722	11.6747	-4.01808	4.01808	4.58634e-06
ENSG00000197165	SULT1A2	52.2256	50.8246	67.46	6.41189	2.84022	13.8095	ENSG00000197165	32.262	-2.57592	2.57592	4.70413e-06
ENSG00000229715	EEF1DP3	279.85	232.067	208.246	74.5382	106.508	79.4045	ENSG00000229715	163.436	-1.44113	1.44113	4.78274e-06
ENSG00000155850	SLC26A2	2455.59	1000.19	1481.19	432.001	509.819	654.224	ENSG00000155850	1088.83	-1.57894	1.57894	4.83313e-06
ENSG00000259306	AC020891.2	25.6201	19.1791	14.6652	0	0	0	ENSG00000259306	9.91074	-4.21462	4.21462	4.86285e-06
ENSG00000258545	RHOXF1-AS1	35.474	14.3843	32.2635	0.801486	0	1.72618	ENSG00000258545	14.1082	-3.69804	3.69804	4.89348e-06
ENSG00000179134	SAMD4B	661.195	723.053	654.069	311.778	342.246	279.642	ENSG00000179134	495.33	-1.11186	1.11186	4.91381e-06
ENSG00000112624	BICRAL	23.6493	43.153	28.3527	105.796	231.478	96.6663	ENSG00000112624	88.1826	2.06068	2.06068	4.9364e-06
ENSG00000112697	TMEM30A	192.151	180.284	300.148	684.469	531.121	553.242	ENSG00000112697	406.902	1.36436	1.36436	4.9364e-06
ENSG00000134987	WDR36	33.5032	30.6866	38.1296	137.856	105.088	106.16	ENSG00000134987	75.2372	1.70987	1.70987	4.95659e-06
ENSG00000143578	CREB3L4	202.005	174.53	219.978	64.1189	42.6033	82.8568	ENSG00000143578	131.015	-1.58629	1.58629	5.02851e-06
ENSG00000233452	STXBP5-AS1	4.92694	0	0	44.0817	36.9228	21.5773	ENSG00000233452	17.9181	3.51172	3.51172	5.0327e-06
ENSG00000148308	GTF3C5	194.121	218.642	246.376	84.9575	69.5854	88.0354	ENSG00000148308	150.286	-1.40007	1.40007	5.06447e-06
ENSG00000163993	S100P	5.91233	0.958956	4.8884	47.2877	42.6033	31.0713	ENSG00000163993	22.1203	2.95059	2.95059	5.10342e-06
ENSG00000116133	DHCR24	43.3571	63.2911	83.1029	264.49	137.751	274.463	ENSG00000116133	144.409	1.76799	1.76799	5.11977e-06
ENSG00000119231	SENP5	162.589	125.623	126.121	36.0669	34.0826	52.6486	ENSG00000119231	89.5219	-1.68289	1.68289	5.11977e-06
ENSG00000159733	ZFYVE28	25.6201	49.8657	19.5536	116.215	134.91	130.327	ENSG00000159733	79.4154	1.90973	1.90973	5.16347e-06
ENSG00000245573	BDNF-AS	6.89772	3.83582	0	35.2654	44.0234	43.1546	ENSG00000245573	22.1962	3.04194	3.04194	5.19689e-06
ENSG00000180953	ST20	3.94155	8.6306	9.77681	46.4862	49.7038	54.3748	ENSG00000180953	28.819	2.51786	2.51786	5.19689e-06
ENSG00000180730	SHISA2	11.8247	9.58956	11.7322	70.5308	46.8636	61.2795	ENSG00000180730	35.3034	2.27495	2.27495	5.19689e-06
ENSG00000074800	ENO1	1067.18	859.224	1187.88	2935.84	1831.94	2863.74	ENSG00000074800	1790.97	1.26824	1.26824	5.36481e-06
ENSG00000136237	RAPGEF5	30.547	63.2911	76.2591	268.498	144.851	227.856	ENSG00000136237	135.217	1.83707	1.83707	5.41747e-06
ENSG00000106771	TMEM245	749.88	594.552	587.586	290.939	281.182	291.725	ENSG00000106771	465.978	-1.14205	1.14205	5.52039e-06
ENSG00000011422	PLAUR	30.547	16.3022	1.95536	89.7664	117.869	126.011	ENSG00000011422	63.7419	2.53532	2.53532	5.58619e-06
ENSG00000173960	UBXN2A	228.61	254.123	262.018	84.9575	97.9875	107.887	ENSG00000173960	172.597	-1.32824	1.32824	5.71052e-06
ENSG00000112186	CAP2	15.7662	9.58956	12.7099	94.5753	36.9228	88.8985	ENSG00000112186	43.077	2.36028	2.36028	5.84157e-06
ENSG00000280111		656.268	643.459	454.622	234.034	264.14	238.213	ENSG00000280111	415.123	-1.23087	1.23087	5.91829e-06
ENSG00000149273	RPS3	3493.2	2436.71	3559.74	1364.13	1354.78	1539.76	ENSG00000149273	2291.39	-1.13725	1.13725	6.08806e-06
ENSG00000143365	RORC	0.985388	0	0	26.449	18.4614	19.8511	ENSG00000143365	10.9578	3.95454	3.95454	6.2493e-06
ENSG00000164309	CMYA5	29.5616	12.4664	25.4197	0	0	0.863092	ENSG00000164309	11.3851	-3.97423	3.97423	6.26637e-06
ENSG00000077420	APBB1IP	5.91233	6.71269	1.95536	44.8832	38.343	41.4284	ENSG00000077420	23.2058	2.76461	2.76461	6.37376e-06
ENSG00000146425	DYNLT1	4.92694	1.91791	0.977681	36.0669	22.7217	44.8808	ENSG00000146425	18.582	3.16867	3.16867	6.82943e-06
ENSG00000020181	ADGRA2	0.985388	4.79478	8.79913	59.3099	29.8223	50.0593	ENSG00000020181	25.6285	2.8767	2.8767	6.96516e-06
ENSG00000234741	GAS5	320.251	244.534	231.71	113.811	86.6267	97.5294	ENSG00000234741	182.41	-1.3783	1.3783	6.97124e-06
ENSG00000166004	CEP295	182.297	165.899	171.094	42.4787	49.7038	75.089	ENSG00000166004	114.427	-1.57831	1.57831	7.01025e-06
ENSG00000169213	RAB3B	1693.88	1125.81	1439.15	4339.24	2434.07	4509.66	ENSG00000169213	2590.3	1.37276	1.37276	7.01934e-06
ENSG00000013016	EHD3	562.657	381.664	634.515	205.982	168.993	229.582	ENSG00000013016	363.899	-1.34931	1.34931	7.01934e-06
ENSG00000160256	FAM207A	93.6119	52.7426	52.7948	15.2282	8.52066	11.2202	ENSG00000160256	39.0197	-2.30414	2.30414	7.02168e-06
ENSG00000116161	CACYBP	64.0502	49.8657	74.3038	182.739	171.833	179.523	ENSG00000116161	120.386	1.46506	1.46506	7.29524e-06
ENSG00000130226	DPP6	342.915	268.508	245.398	80.9501	49.7038	126.875	ENSG00000130226	185.725	-1.6596	1.6596	7.31458e-06
ENSG00000111664	GNB3	22.6639	18.2202	15.6429	0	0	0	ENSG00000111664	9.42116	-4.15578	4.15578	7.44066e-06
ENSG00000204619	PPP1R11	16.7516	17.2612	11.7322	80.1486	56.8044	73.3628	ENSG00000204619	42.6768	2.08131	2.08131	7.44128e-06
ENSG00000130255	RPL36	8718.71	6167.04	5014.53	2934.24	2604.48	2905.17	ENSG00000130255	4724.03	-1.21369	1.21369	7.45957e-06
ENSG00000227533	SLC2A1-AS1	179.341	135.213	134.92	39.2728	52.544	53.5117	ENSG00000227533	99.1336	-1.5831	1.5831	7.59612e-06
ENSG00000111652	COPS7A	157.662	125.623	201.402	507.341	391.95	366.814	ENSG00000111652	291.799	1.35435	1.35435	7.70698e-06
ENSG00000065618	COL17A1	0	0	0	13.6253	18.4614	25.0297	ENSG00000065618	9.51939	4.15443	4.15443	7.72664e-06
ENSG00000204308	RNF5	2.95616	5.75373	8.79913	47.2877	35.5027	51.7855	ENSG00000204308	25.3475	2.65547	2.65547	7.86914e-06
ENSG00000204262	COL5A2	719.333	797.851	853.515	401.544	296.803	366.814	ENSG00000204262	572.644	-1.13218	1.13218	7.89791e-06
ENSG00000111799	COL12A1	136.969	531.261	256.152	97.7813	52.544	37.976	ENSG00000111799	185.447	-2.1493	2.1493	8.05772e-06
ENSG00000109743	BST1	0	1.91791	0	26.449	25.562	18.988	ENSG00000109743	12.1528	3.75106	3.75106	8.08043e-06
ENSG00000090013	BLVRB	627.692	461.258	764.547	225.218	178.934	289.136	ENSG00000090013	424.464	-1.37995	1.37995	8.16185e-06
ENSG00000105364	MRPL4	405.98	309.743	395.961	134.65	115.029	178.66	ENSG00000105364	256.67	-1.33844	1.33844	8.18434e-06
ENSG00000119326	CTNNAL1	94.5972	72.8806	127.099	18.4342	18.4614	31.9344	ENSG00000119326	60.5677	-1.97711	1.97711	8.28885e-06
ENSG00000175048	ZDHHC14	7.8831	0.958956	5.86609	40.8758	42.6033	45.7439	ENSG00000175048	23.9885	2.78688	2.78688	8.54106e-06
ENSG00000109670	FBXW7	563.642	545.646	452.666	235.637	247.099	216.636	ENSG00000109670	376.888	-1.14162	1.14162	8.70847e-06
ENSG00000107742	SPOCK2	5.91233	2.87687	13.6875	46.4862	42.6033	81.9937	ENSG00000107742	32.26	2.64515	2.64515	8.74741e-06
ENSG00000168701	TMEM208	80.8018	66.1679	104.612	232.431	210.176	240.803	ENSG00000168701	155.832	1.40696	1.40696	8.80857e-06
ENSG00000057294	PKP2	93.6119	92.0597	99.7235	32.0594	24.1419	21.5773	ENSG00000057294	60.5289	-1.78879	1.78879	8.89076e-06
ENSG00000188211	NCR3LG1	34.4886	18.2202	34.2188	1.60297	2.84022	0.863092	ENSG00000188211	15.3723	-3.35124	3.35124	9.08408e-06
ENSG00000236264	RPL26P30	6.89772	0.958956	0	34.4639	38.343	37.113	ENSG00000236264	19.6294	3.19584	3.19584	9.19027e-06
ENSG00000105559	PLEKHA4	534.08	460.299	662.868	241.247	140.591	239.076	ENSG00000105559	379.694	-1.37457	1.37457	9.58916e-06
ENSG00000010278	CD9	40.4009	51.7836	69.4153	216.401	356.447	106.16	ENSG00000010278	140.101	1.95915	1.95915	9.64231e-06
ENSG00000103253	HAGHL	126.13	102.608	112.433	30.4565	22.7217	42.2915	ENSG00000103253	72.7735	-1.74437	1.74437	9.68166e-06
ENSG00000117707	PROX1	35.474	42.194	43.018	4.00743	8.52066	1.72618	ENSG00000117707	22.49	-2.81267	2.81267	9.72242e-06
ENSG00000164761	TNFRSF11B	0	9.58956	6.84377	48.8906	39.7631	63.0057	ENSG00000164761	28.0155	2.82943	2.82943	9.76165e-06
ENSG00000279410	AC099494.1	56.1671	48.9067	35.1965	197.967	122.129	140.684	ENSG00000279410	100.175	1.65903	1.65903	9.76165e-06
ENSG00000099385	BCL7C	337.988	290.564	324.59	83.3545	161.892	81.9937	ENSG00000099385	213.397	-1.51261	1.51261	9.76165e-06
ENSG00000206503	HLA-A	1165.71	1167.05	1532.03	3470.43	2222.47	3454.96	ENSG00000206503	2168.78	1.21978	1.21978	9.76165e-06
ENSG00000103512	NOMO1	43.3571	34.5224	72.3484	167.511	146.271	182.976	ENSG00000103512	107.831	1.6653	1.6653	9.77207e-06
ENSG00000171453	POLR1C	38.4301	24.9328	25.4197	120.223	103.668	92.3508	ENSG00000171453	67.5041	1.75903	1.75903	1.03584e-05
ENSG00000253427	AC084116.2	40.4009	33.5634	43.9956	2.40446	5.68044	6.04164	ENSG00000253427	22.0144	-2.7508	2.7508	1.05826e-05
ENSG00000135052	GOLM1	119.232	134.254	199.447	44.0817	31.2424	55.2379	ENSG00000135052	97.2491	-1.70958	1.70958	1.05826e-05
ENSG00000041982	TNC	33.5032	56.5784	207.268	9.61783	14.2011	13.8095	ENSG00000041982	55.8297	-2.68228	2.68228	1.07619e-05
ENSG00000167113	COQ4	365.579	290.564	267.885	96.9798	113.609	143.273	ENSG00000167113	212.981	-1.3511	1.3511	1.07619e-05
ENSG00000132780	NASP	292.66	257	283.527	107.399	102.248	130.327	ENSG00000132780	195.527	-1.26236	1.26236	1.0807e-05
ENSG00000255717	SNHG1	368.535	328.922	406.715	122.627	116.449	186.428	ENSG00000255717	254.946	-1.33832	1.33832	1.12547e-05
ENSG00000157601	MX1	132.042	71.9217	121.232	30.4565	22.7217	31.0713	ENSG00000157601	68.2409	-1.84541	1.84541	1.12712e-05
ENSG00000152484	USP12	115.29	122.746	101.679	234.835	357.868	286.547	ENSG00000152484	203.161	1.33556	1.33556	1.12712e-05
ENSG00000099999	RNF215	60.1087	43.153	35.1965	6.41189	7.10055	6.90474	ENSG00000099999	26.4792	-2.51586	2.51586	1.13311e-05
ENSG00000179862	CITED4	239.449	159.187	284.505	72.9352	79.5261	83.7199	ENSG00000179862	153.22	-1.48814	1.48814	1.13326e-05
ENSG00000170917	NUDT6	85.7288	68.0858	39.1072	8.81634	14.2011	12.0833	ENSG00000170917	38.0038	-2.29843	2.29843	1.13685e-05
ENSG00000047579	DTNBP1	33.5032	21.097	28.3527	97.7813	88.0468	110.476	ENSG00000047579	63.2095	1.76407	1.76407	1.15886e-05
ENSG00000120438	TCP1	38.4301	67.1269	62.5716	188.349	180.354	145.863	ENSG00000120438	113.782	1.56018	1.56018	1.15962e-05
ENSG00000010310	GIPR	10.8393	15.3433	7.82145	52.8981	59.6446	63.8688	ENSG00000010310	35.0692	2.21148	2.21148	1.1624e-05
ENSG00000059804	SLC2A3	92.6265	111.239	59.6385	15.2282	28.4022	6.90474	ENSG00000059804	52.3398	-2.26107	2.26107	1.19119e-05
ENSG00000021300	PLEKHB1	94.5972	82.4702	106.567	20.8386	28.4022	29.3451	ENSG00000021300	60.3701	-1.78104	1.78104	1.19119e-05
ENSG00000057935	MTA3	115.29	141.925	184.782	48.0891	32.6625	52.6486	ENSG00000057935	95.8996	-1.64979	1.64979	1.19119e-05
ENSG00000166847	DCTN5	97.5534	108.362	134.92	294.947	239.998	346.963	ENSG00000166847	203.791	1.34204	1.34204	1.20559e-05
ENSG00000169189	NSMCE1	26.6055	29.7276	34.2188	121.826	92.3071	95.8032	ENSG00000169189	66.748	1.70923	1.70923	1.21167e-05
ENSG00000173546	CSPG4	3482.36	2773.3	2768.79	1231.08	1134.67	1673.54	ENSG00000173546	2177.29	-1.13928	1.13928	1.21183e-05
ENSG00000249859	PVT1	31.5324	23.9739	9.77681	0.801486	0	0	ENSG00000249859	11.0141	-3.90267	3.90267	1.25157e-05
ENSG00000137331	IER3	782.398	588.799	890.667	1497.98	2191.23	1637.29	ENSG00000137331	1264.73	1.21097	1.21097	1.29113e-05
ENSG00000154518	ATP5MC3	630.648	1160.34	746.948	2498.23	3827.19	1540.62	ENSG00000154518	1734	1.57693	1.57693	1.30242e-05
ENSG00000087088	BAX	259.157	174.53	343.166	55.3025	42.6033	110.476	ENSG00000087088	164.206	-1.80317	1.80317	1.30269e-05
ENSG00000148175	STOM	191.165	161.105	202.38	68.9278	31.2424	69.0474	ENSG00000148175	120.645	-1.62936	1.62936	1.30418e-05
ENSG00000198888	MT-ND1	627.692	610.855	670.689	234.034	349.347	250.297	ENSG00000198888	457.152	-1.17935	1.17935	1.30418e-05
ENSG00000148358	GPR107	1094.77	905.254	755.747	371.088	336.566	472.974	ENSG00000148358	656.066	-1.19766	1.19766	1.31271e-05
ENSG00000174469	CNTNAP2	337.988	272.343	440.934	12.8238	42.6033	4.31546	ENSG00000174469	185.168	-3.38426	3.38426	1.31889e-05
ENSG00000204388	HSPA1B	28.5763	27.8097	33.2412	118.62	96.5674	89.7616	ENSG00000204388	65.7627	1.69969	1.69969	1.33707e-05
ENSG00000242686	AC107464.1	23.6493	7.67164	26.3974	0	0	0	ENSG00000242686	9.61972	-4.08618	4.08618	1.35773e-05
ENSG00000167658	EEF2	1556.91	1272.53	1489.01	2757.91	2840.22	2930.2	ENSG00000167658	2141.13	0.969613	0.969613	1.3649e-05
ENSG00000168395	ING5	197.078	172.612	135.898	35.2654	45.4435	71.6366	ENSG00000168395	109.655	-1.66243	1.66243	1.38387e-05
ENSG00000224531	SMIM13	1.97078	0	0	27.2505	19.8815	20.7142	ENSG00000224531	11.6362	3.68554	3.68554	1.38438e-05
ENSG00000071054	MAP4K4	1835.78	1373.22	1633.7	718.131	656.09	864.818	ENSG00000071054	1180.29	-1.09415	1.09415	1.39636e-05
ENSG00000119950	MXI1	145.837	113.157	84.0806	25.6475	42.6033	25.0297	ENSG00000119950	72.7259	-1.81893	1.81893	1.40453e-05
ENSG00000184702	2005-09-01	43.3571	47.9478	43.018	6.41189	5.68044	8.63092	ENSG00000184702	25.841	-2.44425	2.44425	1.42749e-05
ENSG00000138028	CGREF1	9.85388	16.3022	30.3081	0	0	0	ENSG00000138028	9.41071	-4.0752	4.0752	1.4375e-05
ENSG00000184254	ALDH1A3	47.2986	21.097	23.4643	1.60297	0	3.45237	ENSG00000184254	16.1526	-3.29463	3.29463	1.45723e-05
ENSG00000169967	MAP3K2	84.7434	88.2239	72.3484	206.783	214.437	199.374	ENSG00000169967	144.318	1.30728	1.30728	1.47139e-05
ENSG00000125651	GTF2F1	337.988	350.978	436.046	114.612	140.591	185.565	ENSG00000125651	260.963	-1.31972	1.31972	1.47648e-05
ENSG00000137168	PPIL1	61.0941	45.0709	81.1475	216.401	140.591	226.993	ENSG00000137168	128.55	1.58968	1.58968	1.48372e-05
ENSG00000145388	METTL14	117.261	112.198	103.634	27.2505	36.9228	38.8391	ENSG00000145388	72.6843	-1.63844	1.63844	1.49244e-05
ENSG00000131116	ZNF428	188.209	172.612	268.862	613.137	383.43	809.58	ENSG00000131116	405.972	1.47774	1.47774	1.50569e-05
ENSG00000168538	TRAPPC11	159.633	192.75	153.496	40.0743	44.0234	75.089	ENSG00000168538	110.844	-1.60269	1.60269	1.50917e-05
ENSG00000124942	AHNAK	558.715	545.646	420.403	1065.17	1187.21	1005.5	ENSG00000124942	797.109	1.0777	1.0777	1.5149e-05
ENSG00000206549	PRSS50	0	0	0	23.2431	17.0413	12.9464	ENSG00000206549	8.8718	4.05885	4.05885	1.52632e-05
ENSG00000243335	KCTD7	61.0941	33.5634	47.9064	179.533	126.39	146.726	ENSG00000243335	99.202	1.61245	1.61245	1.55727e-05
ENSG00000198113	TOR4A	369.52	374.952	484.93	153.084	154.792	202.827	ENSG00000198113	290.017	-1.23886	1.23886	1.55903e-05
ENSG00000133069	TMCC2	15.7662	21.097	30.3081	101.789	89.4669	74.2259	ENSG00000133069	55.4421	1.88473	1.88473	1.56088e-05
ENSG00000271480	MTND3P19	55.1817	22.056	53.7725	4.80891	7.10055	0	ENSG00000271480	23.8199	-3.02341	3.02341	1.58694e-05
ENSG00000164743	C8orf48	18.7224	5.75373	3.91072	72.9352	68.1652	47.4701	ENSG00000164743	36.1596	2.48469	2.48469	1.58694e-05
ENSG00000205730	ITPRIPL2	495.65	510.164	360.764	900.069	1015.38	1108.21	ENSG00000205730	731.706	1.12606	1.12606	1.58811e-05
ENSG00000144406	UNC80	230.581	174.53	156.429	64.9203	31.2424	71.6366	ENSG00000144406	121.557	-1.65632	1.65632	1.60178e-05
ENSG00000100906	NFKBIA	301.529	391.254	284.505	926.518	2371.58	550.653	ENSG00000100906	804.34	1.87892	1.87892	1.6072e-05
ENSG00000089220	PEBP1	2729.52	2373.42	2516.55	5523.84	4392.4	5233.79	ENSG00000089220	3794.92	0.979091	0.979091	1.62302e-05
ENSG00000076108	BAZ2A	840.536	720.176	702.953	348.646	386.27	352.142	ENSG00000076108	558.454	-1.04417	1.04417	1.63981e-05
ENSG00000203875	SNHG5	770.573	530.302	716.64	237.24	323.785	300.356	ENSG00000203875	479.816	-1.20649	1.20649	1.64541e-05
ENSG00000102100	SLC35A2	82.7726	146.72	94.8351	315.785	391.95	234.761	ENSG00000102100	211.137	1.4889	1.4889	1.65326e-05
ENSG00000101057	MYBL2	94.5972	134.254	235.621	24.0446	26.9821	55.2379	ENSG00000101057	95.1228	-1.99934	1.99934	1.65518e-05
ENSG00000064692	SNCAIP	10.8393	22.056	20.5313	0	0	0	ENSG00000064692	8.90442	-4.04636	4.04636	1.66329e-05
ENSG00000120306	CYSTM1	7.8831	21.097	40.0849	108.201	110.769	110.476	ENSG00000120306	66.4183	2.1107	2.1107	1.66329e-05
ENSG00000101443	WFDC2	0.985388	12.4664	7.82145	70.5308	51.1239	42.2915	ENSG00000101443	30.8699	2.63574	2.63574	1.67455e-05
ENSG00000141337	ARSG	31.5324	23.0149	34.2188	3.20594	2.84022	0	ENSG00000141337	15.8021	-3.21877	3.21877	1.68449e-05
ENSG00000119574	ZBTB45	228.61	165.899	197.492	49.6921	42.6033	90.6247	ENSG00000119574	129.153	-1.6208	1.6208	1.70119e-05
ENSG00000104852	SNRNP70	665.137	643.459	733.261	360.669	298.223	230.446	ENSG00000104852	488.532	-1.17623	1.17623	1.71101e-05
ENSG00000165684	SNAPC4	126.13	70.9627	108.523	16.8312	26.9821	32.7975	ENSG00000165684	63.7043	-1.90104	1.90104	1.73289e-05
ENSG00000163931	TKT	417.804	456.463	570.966	219.607	171.833	225.267	ENSG00000163931	343.657	-1.20008	1.20008	1.73289e-05
ENSG00000006015	REX1BD	237.478	147.679	236.599	76.9426	38.343	75.089	ENSG00000006015	135.355	-1.62745	1.62745	1.7396e-05
ENSG00000142583	SLC2A5	0	0	0	18.4342	12.781	20.7142	ENSG00000142583	8.65489	4.03697	4.03697	1.75378e-05
ENSG00000130363	RSPH3	237.478	119.869	120.255	458.45	403.311	478.153	ENSG00000130363	302.919	1.44675	1.44675	1.76958e-05
ENSG00000115295	CLIP4	113.32	98.7724	97.7681	33.6624	21.3016	34.5237	ENSG00000115295	66.558	-1.69799	1.69799	1.78991e-05
ENSG00000262061	AC129507.1	99.5242	83.4291	134.92	36.0669	19.8815	28.482	ENSG00000262061	67.0506	-1.80318	1.80318	1.79555e-05
ENSG00000076944	STXBP2	57.1525	56.5784	74.3038	16.0297	5.68044	13.8095	ENSG00000076944	37.259	-2.18849	2.18849	1.8069e-05
ENSG00000108639	SYNGR2	1891.94	1378.02	1724.63	672.447	590.765	912.288	ENSG00000108639	1195.02	-1.17498	1.17498	1.84635e-05
ENSG00000112695	COX7A2	162.589	183.161	350.01	723.742	589.345	630.057	ENSG00000112695	439.817	1.44008	1.44008	1.8518e-05
ENSG00000024422	EHD2	21.6785	18.2202	25.4197	140.26	82.3663	60.4164	ENSG00000024422	58.0602	1.9994	1.9994	1.85353e-05
ENSG00000231741	AL353743.3	0.985388	0	0	12.0223	21.3016	27.6189	ENSG00000231741	10.3214	3.82448	3.82448	1.86467e-05
ENSG00000186001	LRCH3	283.792	254.123	262.018	82.553	110.769	125.148	ENSG00000186001	186.401	-1.30075	1.30075	1.87466e-05
ENSG00000256288	AC022075.3	0	0.958956	0	36.0669	7.10055	22.4404	ENSG00000256288	11.0945	3.85666	3.85666	1.88007e-05
ENSG00000170473	PYM1	23.6493	24.9328	17.5983	93.7738	68.1652	88.0354	ENSG00000170473	52.6925	1.83221	1.83221	1.8842e-05
ENSG00000271811	Z97200.1	1.97078	0.958956	0	18.4342	21.3016	31.9344	ENSG00000271811	12.4333	3.50457	3.50457	1.88934e-05
ENSG00000272279	AL512329.2	0	0	0	24.8461	9.94076	18.1249	ENSG00000272279	8.81863	4.03069	4.03069	1.89633e-05
ENSG00000220205	VAMP2	119.232	177.407	89.9466	571.459	935.852	187.291	ENSG00000220205	346.865	2.00706	2.00706	1.93293e-05
ENSG00000104228	TRIM35	12.81	4.79478	4.8884	44.0817	58.2245	44.8808	ENSG00000104228	28.28	2.46001	2.46001	1.93822e-05
ENSG00000125746	EML2	125.144	93.9776	136.875	262.086	284.022	350.415	ENSG00000125746	208.753	1.30222	1.30222	1.96693e-05
ENSG00000112343	TRIM38	121.203	91.1008	129.054	271.704	245.679	400.475	ENSG00000112343	209.869	1.39163	1.39163	1.97056e-05
ENSG00000204789	ZNF204P	0	0	0	9.61783	31.2424	14.6726	ENSG00000204789	9.25547	4.0278	4.0278	1.9852e-05
ENSG00000148341	SH3GLB2	142.881	110.28	146.652	32.8609	22.7217	55.2379	ENSG00000148341	85.1056	-1.75019	1.75019	1.9852e-05
ENSG00000114503	NCBP2	169.487	116.034	190.648	54.501	44.0234	57.8272	ENSG00000114503	105.42	-1.54422	1.54422	1.9852e-05
ENSG00000129116	PALLD	429.629	379.746	511.327	185.143	166.153	217.499	ENSG00000129116	314.916	-1.18821	1.18821	1.9852e-05
ENSG00000244752	CRYBB2	0	0	0	23.2431	11.3609	17.2618	ENSG00000244752	8.6443	4.02012	4.02012	1.99233e-05
ENSG00000158864	NDUFS2	216.785	213.847	228.777	581.879	386.27	562.736	ENSG00000158864	365.049	1.19431	1.19431	1.9954e-05
ENSG00000189283	FHIT	19.7078	31.6455	48.884	4.80891	1.42011	0.863092	ENSG00000189283	17.8882	-3.12563	3.12563	2.01558e-05
ENSG00000138386	NAB1	173.428	146.72	126.121	33.6624	53.9642	56.9641	ENSG00000138386	98.4767	-1.57801	1.57801	2.05461e-05
ENSG00000249915	PDCD6	116.276	152.474	147.63	44.8832	46.8636	51.7855	ENSG00000249915	93.3186	-1.48835	1.48835	2.05461e-05
ENSG00000179913	B3GNT3	0.985388	0	0	23.2431	18.4614	16.3987	ENSG00000179913	9.84811	3.79854	3.79854	2.06163e-05
ENSG00000124659	TBCC	134.998	130.418	71.3707	273.307	298.223	362.499	ENSG00000124659	211.803	1.42996	1.42996	2.0868e-05
ENSG00000126870	WDR60	706.523	554.276	519.149	1381.76	1053.72	1790.05	ENSG00000126870	1000.91	1.22256	1.22256	2.0868e-05
ENSG00000110700	RPS13	110.363	126.582	118.299	260.483	275.501	286.547	ENSG00000110700	196.296	1.18728	1.18728	2.0868e-05
ENSG00000153551	CMTM7	153.721	153.433	259.085	58.5085	34.0826	73.3628	ENSG00000153551	122.032	-1.68308	1.68308	2.09237e-05
ENSG00000170382	LRRN2	72.9187	78.6344	66.4823	14.4267	14.2011	23.3035	ENSG00000170382	44.9944	-1.94406	1.94406	2.10531e-05
ENSG00000106789	CORO2A	19.7078	16.3022	21.509	0.801486	0	0	ENSG00000106789	9.72008	-3.80385	3.80385	2.10589e-05
ENSG00000198482	ZNF808	1.97078	8.6306	1.95536	28.8535	35.5027	58.6903	ENSG00000198482	22.6005	2.85685	2.85685	2.12281e-05
ENSG00000243103	RN7SL452P	62.0794	59.4552	61.5939	12.8238	14.2011	14.6726	ENSG00000243103	37.471	-2.01233	2.01233	2.12353e-05
ENSG00000174080	CTSF	37.4447	59.4552	58.6609	201.173	159.052	124.285	ENSG00000174080	106.679	1.58172	1.58172	2.13531e-05
ENSG00000256417	AC006206.2	9.85388	9.58956	39.1072	0	0	0	ENSG00000256417	9.75845	-4.02545	4.02545	2.16149e-05
ENSG00000047932	GOPC	75.8749	30.6866	33.2412	216.401	119.289	193.333	ENSG00000047932	111.471	1.83328	1.83328	2.17142e-05
ENSG00000060656	PTPRU	160.618	143.843	134.92	25.6475	28.4022	64.7319	ENSG00000060656	93.0272	-1.78892	1.78892	2.17566e-05
ENSG00000124587	PEX6	35.474	18.2202	14.6652	96.9798	76.6859	106.16	ENSG00000124587	58.0309	1.92956	1.92956	2.17758e-05
ENSG00000226328	NUP50-AS1	10.8393	6.71269	10.7545	45.6847	59.6446	48.3332	ENSG00000226328	30.3281	2.25152	2.25152	2.19345e-05
ENSG00000078674	PCM1	360.652	313.578	329.478	678.057	677.392	686.158	ENSG00000078674	507.553	1.01006	1.01006	2.20973e-05
ENSG00000170889	RPS9	2860.58	2272.72	2905.67	1037.92	817.983	1501.78	ENSG00000170889	1899.44	-1.23171	1.23171	2.22467e-05
ENSG00000119121	TRPM6	23.6493	5.75373	27.3751	0	0	0	ENSG00000119121	9.46302	-4.01586	4.01586	2.2327e-05
ENSG00000162761	LMX1A	18.7224	21.097	24.442	109.804	51.1239	107.023	ENSG00000162761	55.3687	1.9565	1.9565	2.24934e-05
ENSG00000105662	CRTC1	159.633	130.418	177.938	67.3248	39.7631	45.7439	ENSG00000105662	103.47	-1.54569	1.54569	2.26567e-05
ENSG00000109062	SLC9A3R1	26.6055	22.056	18.5759	81.7516	83.7864	79.4045	ENSG00000109062	52.03	1.77963	1.77963	2.29458e-05
ENSG00000155657	TTN	78.831	46.9888	75.2814	176.327	171.833	226.993	ENSG00000155657	129.376	1.47219	1.47219	2.29562e-05
ENSG00000271009	AC116667.1	97.5534	73.8396	93.8574	26.449	26.9821	21.5773	ENSG00000271009	56.7098	-1.74774	1.74774	2.30324e-05
ENSG00000230002	ALMS1-IT1	65.0356	57.5373	107.545	13.6253	19.8815	18.988	ENSG00000230002	47.1021	-2.01781	2.01781	2.33194e-05
ENSG00000101335	MYL9	74.8895	141.925	136.875	32.8609	24.1419	38.8391	ENSG00000101335	74.922	-1.78277	1.78277	2.40948e-05
ENSG00000154134	ROBO3	23.6493	21.097	32.2635	0	2.84022	1.72618	ENSG00000154134	13.596	-3.33808	3.33808	2.41073e-05
ENSG00000120519	SLC10A7	67.0064	27.8097	77.2368	12.8238	2.84022	6.90474	ENSG00000120519	32.4369	-2.57069	2.57069	2.44216e-05
ENSG00000270804	AC010326.4	269.996	302.071	233.666	117.818	99.4076	117.381	ENSG00000270804	190.057	-1.2358	1.2358	2.44216e-05
ENSG00000162645	GBP2	5.91233	0	1.95536	41.6773	22.7217	36.2499	ENSG00000162645	18.0861	3.08592	3.08592	2.45145e-05
ENSG00000157593	SLC35B2	10.8393	11.5075	6.84377	57.707	44.0234	52.6486	ENSG00000157593	30.5949	2.22836	2.22836	2.46187e-05
ENSG00000258289	CHURC1	53.2109	35.4814	32.2635	132.245	102.248	157.946	ENSG00000258289	85.5658	1.63837	1.63837	2.47411e-05
ENSG00000267317	AC027307.2	48.284	19.1791	36.1742	143.466	103.668	125.148	ENSG00000267317	79.3199	1.76667	1.76667	2.5231e-05
ENSG00000086504	MRPL28	92.6265	78.6344	115.366	28.052	29.8223	25.8928	ENSG00000086504	61.7324	-1.70509	1.70509	2.52932e-05
ENSG00000120708	TGFBI	710.465	534.138	721.529	1851.43	1324.96	1262.7	ENSG00000120708	1067.54	1.15356	1.15356	2.52932e-05
ENSG00000128011	LRFN1	45.3278	31.6455	28.3527	4.00743	5.68044	2.58928	ENSG00000128011	19.6005	-2.75956	2.75956	2.53182e-05
ENSG00000161011	SQSTM1	237.478	133.295	230.733	613.938	562.363	408.243	ENSG00000161011	364.342	1.36065	1.36065	2.54474e-05
ENSG00000198879	SFMBT2	99.5242	119.869	129.054	24.8461	31.2424	46.607	ENSG00000198879	75.1905	-1.68698	1.68698	2.54528e-05
ENSG00000261121	LINC02473	19.7078	15.3433	14.6652	0	0	0	ENSG00000261121	8.28604	-3.9755	3.9755	2.5659e-05
ENSG00000126016	AMOT	30.547	17.2612	50.8394	3.20594	0	3.45237	ENSG00000126016	17.551	-3.11716	3.11716	2.59269e-05
ENSG00000018869	ZNF582	0	0	3.91072	31.2579	19.8815	28.482	ENSG00000018869	13.922	3.38749	3.38749	2.66892e-05
ENSG00000168487	BMP1	101.495	167.817	121.232	342.234	312.424	312.439	ENSG00000168487	226.274	1.27799	1.27799	2.67066e-05
ENSG00000155660	PDIA4	426.673	552.358	477.108	237.24	168.993	226.993	ENSG00000155660	348.228	-1.17253	1.17253	2.6874e-05
ENSG00000261098	AP000766.1	6.89772	5.75373	5.86609	60.1114	72.4256	18.1249	ENSG00000261098	28.1966	2.67013	2.67013	2.70386e-05
ENSG00000112078	KCTD20	112.334	112.198	112.433	289.336	272.661	228.719	ENSG00000112078	187.947	1.20462	1.20462	2.87617e-05
ENSG00000142227	EMP3	7.8831	10.5485	8.79913	48.8906	52.544	44.0177	ENSG00000142227	28.7805	2.22971	2.22971	2.886e-05
ENSG00000267280	TBX2-AS1	28.5763	29.7276	46.9287	4.00743	5.68044	2.58928	ENSG00000267280	19.585	-2.75447	2.75447	2.8922e-05
ENSG00000184489	PTP4A3	8.86849	19.1791	33.2412	0	0	0.863092	ENSG00000184489	10.3586	-3.78706	3.78706	2.89534e-05
ENSG00000100379	KCTD17	20.6931	24.9328	25.4197	0.801486	1.42011	1.72618	ENSG00000100379	12.4989	-3.30602	3.30602	2.90806e-05
ENSG00000151692	RNF144A	14.7808	13.4254	30.3081	0	0	0.863092	ENSG00000151692	9.89623	-3.76933	3.76933	2.95851e-05
ENSG00000006576	PHTF2	293.646	260.836	293.304	124.23	112.189	132.916	ENSG00000006576	202.853	-1.17136	1.17136	3.018e-05
ENSG00000084093	REST	172.443	124.664	141.764	36.8683	45.4435	62.1426	ENSG00000084093	97.2209	-1.54565	1.54565	3.12578e-05
ENSG00000105671	DDX49	230.581	195.627	206.291	81.7516	72.4256	97.5294	ENSG00000105671	147.367	-1.2907	1.2907	3.17736e-05
ENSG00000113578	FGF1	195.107	116.034	96.7904	367.08	382.009	340.921	ENSG00000113578	249.657	1.37861	1.37861	3.21392e-05
ENSG00000244509	APOBEC3C	199.048	224.396	275.706	78.5456	73.8457	111.339	ENSG00000244509	160.48	-1.36242	1.36242	3.32445e-05
ENSG00000167536	DHRS13	58.1379	51.7836	57.6832	16.8312	5.68044	6.04164	ENSG00000167536	32.693	-2.29884	2.29884	3.33637e-05
ENSG00000071462	BUD23	2242.74	2299.58	2045.31	932.929	1253.96	1105.62	ENSG00000071462	1646.69	-0.987753	0.987753	3.33637e-05
ENSG00000213397	HAUS7	262.113	222.478	236.599	112.208	93.7272	96.6663	ENSG00000213397	170.632	-1.22188	1.22188	3.35731e-05
ENSG00000272870	AC097534.2	52.2256	38.3582	50.8394	11.2208	7.10055	5.17855	ENSG00000272870	27.4872	-2.3491	2.3491	3.35912e-05
ENSG00000155511	GRIA1	59.1233	28.7687	72.3484	9.61783	7.10055	9.49401	ENSG00000155511	31.0755	-2.36373	2.36373	3.41827e-05
ENSG00000083845	RPS5	1172.61	648.254	1082.29	371.088	356.447	461.754	ENSG00000083845	682.075	-1.25682	1.25682	3.42502e-05
ENSG00000166091	CMTM5	18.7224	6.71269	27.3751	0	0	0	ENSG00000166091	8.80169	-3.9471	3.9471	3.45044e-05
ENSG00000275258		29.5616	9.58956	12.7099	0	0	0	ENSG00000275258	8.64351	-3.9435	3.9435	3.4692e-05
ENSG00000185215	TNFAIP2	17.737	14.3843	13.6875	59.3099	127.81	45.7439	ENSG00000185215	46.4454	2.16216	2.16216	3.47873e-05
ENSG00000170385	SLC30A1	29.5616	51.7836	32.2635	158.694	282.602	69.9105	ENSG00000170385	104.136	2.02654	2.02654	3.49956e-05
ENSG00000115310	RTN4	729.187	770.041	876.002	1612.59	1516.68	1485.38	ENSG00000115310	1164.98	0.945924	0.945924	3.50675e-05
ENSG00000134909	ARHGAP32	95.5826	79.5933	71.3707	210.791	197.395	201.964	ENSG00000134909	142.783	1.27721	1.27721	3.55394e-05
ENSG00000133872	SARAF	76.8603	98.7724	115.366	257.277	234.318	227.856	ENSG00000133872	168.408	1.27539	1.27539	3.56842e-05
ENSG00000111371	SLC38A1	86.7141	85.347	110.478	8.01486	35.5027	4.31546	ENSG00000111371	55.062	-2.40199	2.40199	3.59157e-05
ENSG00000185650	ZFP36L1	405.98	653.049	331.434	999.453	1607.56	1081.45	ENSG00000185650	846.489	1.36764	1.36764	3.60792e-05
ENSG00000196159	FAT4	96.568	93.9776	92.8797	31.2579	17.0413	31.9344	ENSG00000196159	60.6098	-1.71301	1.71301	3.63172e-05
ENSG00000130669	PAK4	50.2548	38.3582	57.6832	8.01486	9.94076	9.49401	ENSG00000130669	28.9576	-2.23491	2.23491	3.65832e-05
ENSG00000137414	FAM8A1	11.8247	11.5075	10.7545	52.8981	51.1239	55.2379	ENSG00000137414	32.2244	2.07735	2.07735	3.66776e-05
ENSG00000231764	DLX6-AS1	11.8247	34.5224	7.82145	0	0	0	ENSG00000231764	9.02808	-3.94225	3.94225	3.66865e-05
ENSG00000143553	SNAPIN	49.2694	80.5523	93.8574	285.329	168.993	210.594	ENSG00000143553	148.099	1.52173	1.52173	3.67067e-05
ENSG00000272398	CD24	331.09	420.023	426.269	1125.29	639.049	1064.19	ENSG00000272398	667.652	1.23796	1.23796	3.70561e-05
ENSG00000118640	VAMP8	586.306	681.817	656.024	1202.23	1187.21	1557.88	ENSG00000118640	978.578	1.02143	1.02143	3.70771e-05
ENSG00000071991	CDH19	27.5909	12.4664	14.6652	76.9426	71.0055	77.6783	ENSG00000071991	46.7248	1.93082	1.93082	3.73134e-05
ENSG00000084636	COL16A1	100.51	72.8806	87.9913	12.0223	35.5027	10.3571	ENSG00000084636	53.2106	-2.08791	2.08791	3.75999e-05
ENSG00000100412	ACO2	70.9479	64.25	138.831	288.535	215.857	323.66	ENSG00000100412	183.68	1.54193	1.54193	3.76713e-05
ENSG00000166913	YWHAB	1006.08	903.336	1447.95	2802.8	1989.57	3071.74	ENSG00000166913	1870.25	1.20247	1.20247	3.86006e-05
ENSG00000104447	TRPS1	684.845	525.508	470.265	1549.27	927.331	1569.1	ENSG00000104447	954.387	1.24006	1.24006	3.88241e-05
ENSG00000142173	COL6A2	50.2548	20.1381	37.1519	5.6104	0	3.45237	ENSG00000142173	19.4346	-2.92389	2.92389	3.90859e-05
ENSG00000176182	MYPOP	8.86849	9.58956	23.4643	86.5605	55.3843	63.8688	ENSG00000176182	41.2893	2.13791	2.13791	3.94369e-05
ENSG00000153071	DAB2	95.5826	78.6344	67.46	19.2357	18.4614	26.7559	ENSG00000153071	51.0217	-1.80264	1.80264	3.95203e-05
ENSG00000236104	ZBTB22	25.6201	10.5485	9.77681	84.156	62.4848	67.3212	ENSG00000236104	43.3179	2.07614	2.07614	3.99206e-05
ENSG00000051620	HEBP2	24.6347	54.6605	39.1072	149.076	99.4076	152.767	ENSG00000051620	86.609	1.68954	1.68954	3.99206e-05
ENSG00000111832	RWDD1	94.5972	163.981	95.8127	287.733	485.677	267.559	ENSG00000111832	232.56	1.49789	1.49789	4.03007e-05
ENSG00000115073	ACTR1B	95.5826	89.1829	132.965	320.594	249.939	234.761	ENSG00000115073	187.171	1.30942	1.30942	4.0303e-05
ENSG00000259437	AC093334.1	0	0	0	10.4193	19.8815	18.1249	ENSG00000259437	8.07096	3.91037	3.91037	4.06896e-05
ENSG00000100307	CBX7	47.2986	36.4403	20.5313	141.062	133.49	92.3508	ENSG00000100307	78.5288	1.73129	1.73129	4.06896e-05
ENSG00000117266	CDK18	314.339	309.743	168.161	84.9575	109.348	90.6247	ENSG00000117266	179.529	-1.43582	1.43582	4.06896e-05
ENSG00000244280	ECEL1P2	1.97078	0.958956	3.91072	31.2579	29.8223	22.4404	ENSG00000244280	15.0602	3.01203	3.01203	4.10522e-05
ENSG00000102144	PGK1	153.721	105.485	122.21	359.066	259.88	306.398	ENSG00000102144	217.793	1.25215	1.25215	4.14816e-05
ENSG00000174607	UGT8	15.7662	23.9739	21.509	0	0	1.72618	ENSG00000174607	10.4959	-3.55145	3.55145	4.2922e-05
ENSG00000124772	CPNE5	86.7141	23.9739	56.7055	8.81634	4.26033	10.3571	ENSG00000124772	31.8046	-2.50585	2.50585	4.2922e-05
ENSG00000279283	AC131009.4	156.677	141.925	101.679	43.2802	53.9642	34.5237	ENSG00000279283	88.6748	-1.55793	1.55793	4.2922e-05
ENSG00000141905	NFIC	314.339	255.082	358.809	746.985	590.765	669.759	ENSG00000141905	489.29	1.09454	1.09454	4.38895e-05
ENSG00000140682	TGFB1I1	370.506	362.485	260.063	137.856	129.23	154.493	ENSG00000140682	235.772	-1.20668	1.20668	4.40875e-05
ENSG00000183718	TRIM52	202.005	234.944	150.563	48.0891	66.7451	87.1723	ENSG00000183718	131.586	-1.49001	1.49001	4.41108e-05
ENSG00000260549	MT1L	0.985388	1.91791	1.95536	30.4565	14.2011	31.0713	ENSG00000260549	13.4313	3.1891	3.1891	4.42939e-05
ENSG00000089685	BIRC5	163.574	200.422	280.594	76.9426	59.6446	91.4878	ENSG00000089685	145.444	-1.44303	1.44303	4.42954e-05
ENSG00000198795	ZNF521	59.1233	70.0038	55.7278	19.2357	11.3609	8.63092	ENSG00000198795	37.3471	-2.06929	2.06929	4.45563e-05
ENSG00000153157	SYCP2L	212.844	259.877	182.826	406.353	509.819	644.73	ENSG00000153157	369.408	1.22351	1.22351	4.47595e-05
ENSG00000122574	WIPF3	53.2109	41.2351	31.2858	0	5.68044	7.76783	ENSG00000122574	23.1967	-2.816	2.816	4.52473e-05
ENSG00000112769	LAMA4	69.9625	114.116	144.697	331.815	224.377	397.022	ENSG00000112769	213.665	1.48748	1.48748	4.54091e-05
ENSG00000175556	LONRF3	59.1233	86.306	63.5493	8.81634	22.7217	16.3987	ENSG00000175556	42.8192	-2.02612	2.02612	4.56176e-05
ENSG00000169515	CCDC8	0	0	0	20.8386	2.84022	32.7975	ENSG00000169515	9.41272	3.9196	3.9196	4.621e-05
ENSG00000147454	SLC25A37	2072.27	1665.71	1408.84	3499.29	3205.19	3931.38	ENSG00000147454	2630.45	1.03088	1.03088	4.63221e-05
ENSG00000176692	FOXC2	12.81	16.3022	17.5983	0	0	0	ENSG00000176692	7.78509	-3.88634	3.88634	4.63372e-05
ENSG00000131067	GGT7	125.144	88.2239	151.541	42.4787	22.7217	40.5653	ENSG00000131067	78.4458	-1.68654	1.68654	4.63372e-05
ENSG00000260804	LINC01963	6.89772	4.79478	17.5983	95.3768	26.9821	75.089	ENSG00000260804	37.7898	2.48494	2.48494	4.64884e-05
ENSG00000185904	LINC00839	15.7662	18.2202	12.7099	0	0	0	ENSG00000185904	7.7827	-3.88434	3.88434	4.69951e-05
ENSG00000105281	SLC1A5	64.0502	76.7164	87.0136	255.674	181.774	169.166	ENSG00000105281	139.066	1.37536	1.37536	4.75183e-05
ENSG00000214357	NEURL1B	160.618	145.761	221.934	54.501	61.0647	75.089	ENSG00000214357	119.828	-1.42408	1.42408	4.83224e-05
ENSG00000199377	RNU5F-1	18.7224	11.5075	24.442	0	0	0.863092	ENSG00000199377	9.25583	-3.69232	3.69232	4.89432e-05
ENSG00000102471	NDFIP2	29.5616	18.2202	26.3974	79.3471	88.0468	88.8985	ENSG00000102471	55.0786	1.70791	1.70791	4.89432e-05
ENSG00000137207	YIPF3	16.7516	11.5075	27.3751	134.65	52.544	74.2259	ENSG00000137207	52.8423	2.0876	2.0876	4.9208e-05
ENSG00000124762	CDKN1A	147.808	139.049	176.96	302.962	430.293	342.648	ENSG00000124762	256.62	1.18501	1.18501	4.97485e-05
ENSG00000169925	BRD3	580.394	440.161	619.85	279.719	228.638	235.624	ENSG00000169925	397.397	-1.11712	1.11712	4.97485e-05
ENSG00000119522	DENND1A	91.6411	59.4552	87.9913	18.4342	26.9821	18.988	ENSG00000119522	50.582	-1.81603	1.81603	5.02788e-05
ENSG00000171105	INSR	278.865	209.052	167.183	80.1486	82.3663	88.0354	ENSG00000171105	150.942	-1.34794	1.34794	5.03257e-05
ENSG00000253554	AC022639.1	24.6347	25.8918	11.7322	0	0	1.72618	ENSG00000253554	10.6641	-3.54165	3.54165	5.18863e-05
ENSG00000055732	MCOLN3	108.393	48.9067	85.0582	19.2357	5.68044	22.4404	ENSG00000055732	48.2857	-2.13851	2.13851	5.21416e-05
ENSG00000205364	MT1M	5.91233	11.5075	22.4867	59.3099	45.4435	125.148	ENSG00000205364	44.968	2.31194	2.31194	5.2436e-05
ENSG00000234771	SLC25A25-AS1	76.8603	85.347	77.2368	20.8386	7.10055	26.7559	ENSG00000234771	49.0232	-1.95672	1.95672	5.2436e-05
ENSG00000152990	ADGRA3	104.451	119.869	102.657	43.2802	25.562	34.5237	ENSG00000152990	71.7238	-1.57823	1.57823	5.2436e-05
ENSG00000272047	GTF2H5	87.6995	95.8956	114.389	282.924	184.614	291.725	ENSG00000272047	176.208	1.31862	1.31862	5.25108e-05
ENSG00000104957	CCDC130	404.994	393.172	391.072	151.481	146.271	220.088	ENSG00000104957	284.513	-1.17054	1.17054	5.25108e-05
ENSG00000165502	RPL36AL	112.334	81.5112	74.3038	235.637	214.437	215.773	ENSG00000165502	155.666	1.28064	1.28064	5.29166e-05
ENSG00000113732	ATP6V0E1	20.6931	38.3582	32.2635	109.002	82.3663	115.654	ENSG00000113732	66.3896	1.67745	1.67745	5.32047e-05
ENSG00000146054	TRIM7	2.95616	1.91791	3.91072	33.6624	28.4022	25.0297	ENSG00000146054	15.9798	2.83229	2.83229	5.32991e-05
ENSG00000174939	ASPHD1	43.3571	25.8918	36.1742	4.80891	5.68044	3.45237	ENSG00000174939	19.8941	-2.60095	2.60095	5.33132e-05
ENSG00000043355	ZIC2	13.7954	17.2612	28.3527	0.801486	0	0.863092	ENSG00000043355	10.179	-3.52065	3.52065	5.42146e-05
ENSG00000213066	FGFR1OP	279.85	217.683	190.648	90.5679	96.5674	93.2139	ENSG00000213066	161.422	-1.26552	1.26552	5.42146e-05
ENSG00000135541	AHI1	80.8018	88.2239	72.3484	194.761	177.514	215.773	ENSG00000135541	138.237	1.25599	1.25599	5.43967e-05
ENSG00000241837	ATP5PO	382.331	357.69	489.818	927.319	719.995	1061.6	ENSG00000241837	656.459	1.11908	1.11908	5.45487e-05
ENSG00000169567	HINT1	183.282	176.448	293.304	653.211	546.742	428.094	ENSG00000169567	380.18	1.28492	1.28492	5.52633e-05
ENSG00000136938	ANP32B	1103.63	1214.04	1007.99	629.166	535.381	473.838	ENSG00000136938	827.341	-1.0053	1.0053	5.55661e-05
ENSG00000118257	NRP2	369.52	364.403	262.996	710.918	1606.14	636.099	ENSG00000118257	658.347	1.50944	1.50944	5.55975e-05
ENSG00000178741	COX5A	73.9041	158.228	122.21	344.639	505.559	236.487	ENSG00000178741	240.171	1.55254	1.55254	5.64333e-05
ENSG00000176571	CNBD1	18.7224	18.2202	26.3974	0.801486	0	1.72618	ENSG00000176571	10.9779	-3.3738	3.3738	5.66498e-05
ENSG00000197497	ZNF665	0	0	1.95536	18.4342	25.562	16.3987	ENSG00000197497	10.3917	3.50124	3.50124	5.75329e-05
ENSG00000274383	AC103691.1	154.706	205.216	169.139	72.9352	62.4848	71.6366	ENSG00000274383	122.686	-1.31234	1.31234	5.81801e-05
ENSG00000157873	TNFRSF14	102.48	85.347	73.3261	19.2357	24.1419	31.0713	ENSG00000157873	55.9337	-1.72579	1.72579	5.82695e-05
ENSG00000105618	PRPF31	190.18	116.993	189.67	57.707	66.7451	51.7855	ENSG00000105618	112.18	-1.45315	1.45315	5.82695e-05
ENSG00000127481	UBR4	591.233	467.97	621.805	169.915	198.815	311.576	ENSG00000127481	393.552	-1.27086	1.27086	5.91371e-05
ENSG00000112245	PTP4A1	307.441	282.892	301.126	536.995	624.848	636.099	ENSG00000112245	448.234	0.996182	0.996182	5.91763e-05
ENSG00000008853	RHOBTB2	16.7516	14.3843	33.2412	93.7738	69.5854	88.8985	ENSG00000008853	52.7725	1.86622	1.86622	6.02653e-05
ENSG00000175267	VWA3A	0	3.83582	0	16.0297	18.4614	47.4701	ENSG00000175267	14.2995	3.35026	3.35026	6.03253e-05
ENSG00000196821	C6orf106	238.464	264.672	249.309	460.854	552.423	529.939	ENSG00000196821	382.61	1.01858	1.01858	6.04752e-05
ENSG00000112242	E2F3	59.1233	46.0299	38.1296	149.076	117.869	138.958	ENSG00000112242	91.531	1.45673	1.45673	6.08006e-05
ENSG00000132854	KANK4	0	0	0	18.4342	18.4614	9.49401	ENSG00000132854	7.7316	3.84652	3.84652	6.12931e-05
ENSG00000186417	GLDN	18.7224	16.3022	10.7545	0	0	0	ENSG00000186417	7.62985	-3.84324	3.84324	6.14618e-05
ENSG00000141956	PRDM15	413.863	453.586	136.875	82.553	107.928	102.708	ENSG00000141956	216.252	-1.69821	1.69821	6.25711e-05
ENSG00000237686	AL109615.3	0	0	0	24.0446	11.3609	11.2202	ENSG00000237686	7.77094	3.84608	3.84608	6.26788e-05
ENSG00000070010	UFD1	187.224	144.802	170.116	76.1412	45.4435	60.4164	ENSG00000070010	114.024	-1.40453	1.40453	6.26788e-05
ENSG00000234177	LINC01114	11.8247	20.1381	13.6875	0	0	0	ENSG00000234177	7.60838	-3.83958	3.83958	6.28696e-05
ENSG00000251562	MALAT1	54654.5	53018.7	36531	116562	79764.7	125677	ENSG00000251562	77701.4	1.13598	1.13598	6.29352e-05
ENSG00000177432	NAP1L5	15.7662	13.4254	15.6429	0	0	0	ENSG00000177432	7.47241	-3.83242	3.83242	6.49525e-05
ENSG00000147041	SYTL5	15.7662	15.3433	13.6875	0	0	0	ENSG00000147041	7.46617	-3.83201	3.83201	6.50513e-05
ENSG00000113327	GABRG2	35.474	18.2202	37.1519	0	4.26033	3.45237	ENSG00000113327	16.4264	-3.01587	3.01587	6.59979e-05
ENSG00000164093	PITX2	28.5763	12.4664	7.82145	0	0	0	ENSG00000164093	8.14402	-3.842	3.842	6.6365e-05
ENSG00000198918	RPL39	3276.41	2084.77	3033.74	1182.19	1160.23	1523.36	ENSG00000198918	2043.45	-1.09749	1.09749	6.70294e-05
ENSG00000144591	GMPPA	203.975	152.474	183.804	40.8758	66.7451	81.1307	ENSG00000144591	121.501	-1.47018	1.47018	6.77286e-05
ENSG00000042445	RETSAT	66.021	67.1269	87.0136	241.247	159.052	177.797	ENSG00000042445	133.043	1.35698	1.35698	6.80466e-05
ENSG00000164877	MICALL2	100.51	64.25	85.0582	21.6401	22.7217	26.7559	ENSG00000164877	53.4893	-1.72377	1.72377	6.81967e-05
ENSG00000175544	CABP4	37.4447	32.6045	3.91072	0	0	1.72618	ENSG00000175544	12.6144	-3.58645	3.58645	6.84918e-05
ENSG00000143384	MCL1	389.228	245.493	296.237	614.74	683.073	758.658	ENSG00000143384	497.905	1.12122	1.12122	6.8514e-05
ENSG00000169976	SF3B5	456.235	414.269	490.796	894.458	798.101	1143.6	ENSG00000169976	699.576	1.0423	1.0423	6.85972e-05
ENSG00000112902	SEMA5A	663.166	498.657	326.545	133.047	161.892	241.666	ENSG00000112902	337.496	-1.42365	1.42365	6.93506e-05
ENSG00000127951	FGL2	797.179	810.317	981.592	408.758	241.419	447.945	ENSG00000127951	614.535	-1.20479	1.20479	6.94214e-05
ENSG00000226752	CUTALP	116.276	84.3881	104.612	36.8683	28.4022	32.7975	ENSG00000226752	67.224	-1.56394	1.56394	7.08422e-05
ENSG00000171811	CFAP46	4.92694	25.8918	18.5759	82.553	46.8636	147.589	ENSG00000171811	54.4	2.27545	2.27545	7.19296e-05
ENSG00000163013	FBXO41	40.4009	46.9888	53.7725	8.01486	8.52066	11.2202	ENSG00000163013	28.153	-2.15754	2.15754	7.21555e-05
ENSG00000118473	SGIP1	0	0	0	27.2505	12.781	7.76783	ENSG00000118473	7.96655	3.82914	3.82914	7.22751e-05
ENSG00000103710	RASL12	0	0	0	8.81634	25.562	12.9464	ENSG00000103710	7.88745	3.82369	3.82369	7.24117e-05
ENSG00000133250	ZNF414	111.349	75.7575	103.634	21.6401	32.6625	33.6606	ENSG00000133250	63.1173	-1.65857	1.65857	7.27815e-05
ENSG00000235162	C12orf75	125.144	133.295	199.447	334.22	322.365	526.486	ENSG00000235162	273.493	1.33292	1.33292	7.32085e-05
ENSG00000128463	EMC4	49.2694	32.6045	43.9956	147.473	117.869	105.297	ENSG00000128463	82.7515	1.50448	1.50448	7.33395e-05
ENSG00000235034	C19orf81	14.7808	13.4254	30.3081	0.801486	0	0.863092	ENSG00000235034	10.0298	-3.4829	3.4829	7.56746e-05
ENSG00000167136	ENDOG	159.633	158.228	175.983	61.7144	49.7038	76.8152	ENSG00000167136	113.679	-1.34083	1.34083	7.58173e-05
ENSG00000233639	LINC01158	34.4886	21.097	1.95536	0	0	0	ENSG00000233639	9.59016	-3.84226	3.84226	7.68187e-05
ENSG00000092445	TYRO3	90.6557	97.8135	187.715	27.2505	42.6033	38.8391	ENSG00000092445	80.8128	-1.71646	1.71646	7.86788e-05
ENSG00000198860	TSEN15	70.9479	67.1269	97.7681	210.791	187.454	188.154	ENSG00000198860	137.04	1.28124	1.28124	7.86788e-05
ENSG00000011454	RABGAP1	282.806	268.508	236.599	96.1783	110.769	132.916	ENSG00000011454	187.963	-1.18601	1.18601	7.86788e-05
ENSG00000175575	PAAF1	184.268	136.172	197.492	49.6921	62.4848	77.6783	ENSG00000175575	117.964	-1.40295	1.40295	7.88711e-05
ENSG00000177508	IRX3	100.51	102.608	113.411	30.4565	46.8636	23.3035	ENSG00000177508	69.5254	-1.61104	1.61104	7.92499e-05
ENSG00000125633	CCDC93	124.159	98.7724	148.608	271.704	269.821	327.975	ENSG00000125633	206.84	1.20008	1.20008	8.03499e-05
ENSG00000154898	CCDC144CP	14.7808	23.9739	12.7099	0.801486	0	0	ENSG00000154898	8.71101	-3.62211	3.62211	8.0475e-05
ENSG00000106948	AKNA	43.3571	52.7426	54.7501	10.4193	9.94076	12.0833	ENSG00000106948	30.5489	-2.05306	2.05306	8.07903e-05
ENSG00000123104	ITPR2	67.0064	95.8956	109.5	226.82	181.774	402.201	ENSG00000123104	180.533	1.51865	1.51865	8.07903e-05
ENSG00000173113	TRMT112	67.0064	62.3321	67.46	191.555	161.892	143.273	ENSG00000173113	115.587	1.30093	1.30093	8.15535e-05
ENSG00000239218	RPS20P22	35.474	16.3022	2.93304	0	0	0	ENSG00000239218	9.11821	-3.82504	3.82504	8.24969e-05
ENSG00000175832	ETV4	16.7516	14.3843	32.2635	1.60297	0	0.863092	ENSG00000175832	10.9776	-3.34878	3.34878	8.3557e-05
ENSG00000108389	MTMR4	67.0064	106.444	53.7725	196.364	407.571	164.851	ENSG00000108389	166.001	1.67194	1.67194	8.3557e-05
ENSG00000095397	WHRN	87.6995	46.9888	85.0582	22.4416	14.2011	16.3987	ENSG00000095397	45.4647	-1.90874	1.90874	8.3693e-05
ENSG00000131174	COX7B	51.2402	26.8508	69.4153	200.371	115.029	173.481	ENSG00000131174	106.065	1.65722	1.65722	8.40513e-05
ENSG00000140839	CLEC18B	365.579	229.19	131.009	88.9649	73.8457	64.7319	ENSG00000140839	158.887	-1.60212	1.60212	8.43334e-05
ENSG00000138448	ITGAV	72.9187	73.8396	80.1698	161.9	203.076	184.702	ENSG00000138448	129.434	1.24176	1.24176	8.48453e-05
ENSG00000269399	AC008764.6	234.522	196.586	126.121	27.2505	69.5854	68.1843	ENSG00000269399	120.375	-1.68638	1.68638	8.52037e-05
ENSG00000163961	RNF168	152.735	177.407	128.076	61.7144	49.7038	61.2795	ENSG00000163961	105.153	-1.35808	1.35808	8.56731e-05
ENSG00000250514	LINC02125	0	0	0	20.0371	4.26033	24.1666	ENSG00000250514	8.07734	3.80642	3.80642	8.61849e-05
ENSG00000028116	VRK2	67.9918	57.5373	120.255	15.2282	17.0413	26.7559	ENSG00000028116	50.8015	-1.9237	1.9237	8.61849e-05
ENSG00000259953	AL138756.1	28.5763	31.6455	57.6832	0	9.94076	1.72618	ENSG00000259953	21.5953	-2.93217	2.93217	8.72572e-05
ENSG00000197746	PSAP	576.452	533.179	863.292	1660.68	1212.77	1514.73	ENSG00000197746	1060.18	1.13056	1.13056	8.80274e-05
ENSG00000278834	AC073508.3	44.3425	55.6194	46.9287	3.20594	11.3609	12.0833	ENSG00000278834	28.9234	-2.27333	2.27333	9.2083e-05
ENSG00000167671	UBXN6	117.261	105.485	111.456	281.322	201.656	300.356	ENSG00000167671	186.256	1.20485	1.20485	9.36455e-05
ENSG00000273186	AL359091.5	23.6493	13.4254	13.6875	0	0	0.863092	ENSG00000273186	8.60422	-3.59427	3.59427	9.42341e-05
ENSG00000143367	TUFT1	41.3863	61.3732	47.9064	125.032	156.212	131.19	ENSG00000143367	93.8499	1.40174	1.40174	9.55999e-05
ENSG00000120675	DNAJC15	28.5763	21.097	32.2635	89.7664	68.1652	122.559	ENSG00000120675	60.4046	1.69821	1.69821	9.57708e-05
ENSG00000116604	MEF2D	95.5826	170.694	78.2145	323.8	700.114	215.773	ENSG00000116604	264.03	1.74941	1.74941	9.60385e-05
ENSG00000105486	LIG1	78.831	70.0038	109.5	231.629	177.514	245.118	ENSG00000105486	152.099	1.30745	1.30745	9.63333e-05
ENSG00000118946	PCDH17	40.4009	29.7276	26.3974	5.6104	4.26033	1.72618	ENSG00000118946	18.0205	-2.65609	2.65609	9.67475e-05
ENSG00000162298	SYVN1	30.547	90.1418	60.6162	206.783	410.412	119.97	ENSG00000162298	153.078	1.89538	1.89538	9.84108e-05
ENSG00000188677	PARVB	82.7726	52.7426	79.1922	18.4342	24.1419	13.8095	ENSG00000188677	45.1821	-1.84111	1.84111	9.84108e-05
ENSG00000196268	ZNF493	9.85388	3.83582	10.7545	52.0966	46.8636	37.113	ENSG00000196268	26.7529	2.25676	2.25676	9.86073e-05
ENSG00000019144	PHLDB1	289.704	209.052	242.465	96.1783	126.39	80.2676	ENSG00000019144	174.009	-1.26765	1.26765	9.88073e-05
ENSG00000065054	SLC9A3R2	24.6347	19.1791	8.79913	81.7516	49.7038	95.8032	ENSG00000065054	46.6453	1.97868	1.97868	9.91956e-05
ENSG00000033627	ATP6V0A1	110.363	110.28	81.1475	313.381	184.614	265.832	ENSG00000033627	177.603	1.30731	1.30731	0.000100055
ENSG00000081059	TCF7	35.474	62.3321	49.8617	12.0223	7.10055	9.49401	ENSG00000081059	29.3808	-2.15093	2.15093	0.000100565
ENSG00000159184	HOXB13	15.7662	9.58956	28.3527	0	1.42011	0	ENSG00000159184	9.1881	-3.57062	3.57062	0.00010068
ENSG00000137801	THBS1	53.2109	302.071	127.099	32.0594	45.4435	16.3987	ENSG00000137801	96.047	-2.18144	2.18144	0.000101592
ENSG00000145864	GABRB2	276.894	249.328	377.385	101.789	122.129	148.452	ENSG00000145864	212.663	-1.24675	1.24675	0.000101605
ENSG00000201863	RF00432	35.474	23.9739	55.7278	2.40446	2.84022	8.63092	ENSG00000201863	21.5085	-2.62896	2.62896	0.000102541
ENSG00000101439	CST3	190.18	208.093	319.702	108.201	58.2245	89.7616	ENSG00000101439	162.36	-1.42496	1.42496	0.000102541
ENSG00000049323	LTBP1	2.95616	0.958956	0.977681	17.6327	9.94076	56.9641	ENSG00000049323	14.9051	3.2027	3.2027	0.000102625
ENSG00000223547	ZNF844	0.985388	0	0	21.6401	25.562	6.90474	ENSG00000223547	9.18203	3.59257	3.59257	0.000103904
ENSG00000108846	ABCC3	52.2256	30.6866	57.6832	125.833	133.49	144.999	ENSG00000108846	90.8197	1.47037	1.47037	0.000105716
ENSG00000164932	CTHRC1	29.5616	16.3022	3.91072	0	0	0	ENSG00000164932	8.29577	-3.77449	3.77449	0.000106395
ENSG00000108557	RAI1	71.9333	55.6194	87.9913	18.4342	24.1419	6.90474	ENSG00000108557	44.1708	-2.00758	2.00758	0.000107694
ENSG00000091436	MAP3K20	469.045	513.041	432.135	216.401	198.815	261.517	ENSG00000091436	348.492	-1.04159	1.04159	0.000108119
ENSG00000158321	AUTS2	56.1671	50.8246	60.6162	15.2282	15.6212	6.90474	ENSG00000158321	34.227	-2.0173	2.0173	0.000108313
ENSG00000172262	ZNF131	259.157	277.138	235.621	96.1783	134.91	108.75	ENSG00000172262	185.292	-1.16603	1.16603	0.000108313
ENSG00000102870	ZNF629	346.857	244.534	376.407	130.642	163.313	108.75	ENSG00000102870	228.417	-1.23984	1.23984	0.000108535
ENSG00000145700	ANKRD31	22.6639	18.2202	9.77681	0	0	0.863092	ENSG00000145700	8.58733	-3.5764	3.5764	0.000108818
ENSG00000167588	GPD1	0	1.91791	2.93304	37.6698	14.2011	22.4404	ENSG00000167588	13.1937	3.11793	3.11793	0.000110442
ENSG00000129991	TNNI3	64.0502	84.3881	68.4377	18.4342	21.3016	22.4404	ENSG00000129991	46.5087	-1.7164	1.7164	0.000111356
ENSG00000119333	WDR34	449.337	443.996	602.251	189.952	95.1473	253.749	ENSG00000119333	339.072	-1.41553	1.41553	0.000112896
ENSG00000150625	GPM6A	243.391	302.071	254.197	73.7367	99.4076	140.684	ENSG00000150625	185.581	-1.31073	1.31073	0.000113635
ENSG00000167863	ATP5PD	91.6411	80.5523	105.59	270.902	222.957	182.112	ENSG00000167863	158.959	1.25083	1.25083	0.000113635
ENSG00000060491	OGFR	861.229	656.885	823.207	308.572	261.3	455.713	ENSG00000060491	561.151	-1.16126	1.16126	0.000114324
ENSG00000133275	CSNK1G2	102.48	70.0038	105.59	190.754	220.117	304.671	ENSG00000133275	165.603	1.32524	1.32524	0.000114908
ENSG00000249115	HAUS5	118.247	110.28	142.741	50.4936	29.8223	46.607	ENSG00000249115	83.0318	-1.47325	1.47325	0.000115088
ENSG00000160439	RDH13	113.32	81.5112	101.679	219.607	227.217	235.624	ENSG00000160439	163.16	1.17562	1.17562	0.000115592
ENSG00000187583	PLEKHN1	57.1525	29.7276	53.7725	9.61783	4.26033	10.3571	ENSG00000187583	27.4813	-2.26013	2.26013	0.00011616
ENSG00000084754	HADHA	631.634	484.273	599.318	249.262	248.519	318.481	ENSG00000084754	421.914	-1.05018	1.05018	0.000116378
ENSG00000151500	THYN1	104.451	100.69	104.612	291.741	181.774	267.559	ENSG00000151500	175.138	1.23234	1.23234	0.00011721
ENSG00000135338	LCA5	76.8603	87.265	110.478	24.8461	11.3609	35.3868	ENSG00000135338	57.6995	-1.7987	1.7987	0.000120333
ENSG00000110756	HPS5	477.913	437.284	329.478	153.084	213.016	189.88	ENSG00000110756	300.109	-1.1422	1.1422	0.000120351
ENSG00000187595	ZNF385C	21.6785	25.8918	12.7099	0	2.84022	0	ENSG00000187595	10.5201	-3.38094	3.38094	0.00012071
ENSG00000139182	CLSTN3	78.831	36.4403	62.5716	11.2208	7.10055	17.2618	ENSG00000139182	35.571	-2.10778	2.10778	0.000121838
ENSG00000182551	ADI1	64.0502	58.4963	61.5939	170.716	115.029	215.773	ENSG00000182551	114.276	1.40455	1.40455	0.000122197
ENSG00000130244	FAM98C	350.798	284.81	360.764	112.208	186.034	126.875	ENSG00000130244	236.915	-1.20933	1.20933	0.000123085
ENSG00000106624	AEBP1	561.671	501.534	484.93	1372.14	746.977	1545.8	ENSG00000106624	868.842	1.2144	1.2144	0.000123443
ENSG00000120800	UTP20	137.954	116.993	135.898	38.4713	36.9228	61.2795	ENSG00000120800	87.9197	-1.45222	1.45222	0.000124081
ENSG00000064666	CNN2	13.7954	8.6306	28.3527	78.5456	53.9642	90.6247	ENSG00000064666	45.6522	1.99437	1.99437	0.000124285
ENSG00000115211	EIF2B4	421.746	267.549	307.97	150.679	146.271	138.958	ENSG00000115211	238.862	-1.1669	1.1669	0.000125167
ENSG00000228972		12.81	13.4254	11.7322	63.3174	35.5027	69.0474	ENSG00000228972	34.3058	2.00455	2.00455	0.000126006
ENSG00000124831	LRRFIP1	2573.83	2323.55	2179.25	4532.4	3871.22	4749.6	ENSG00000124831	3371.64	0.883081	0.883081	0.000126006
ENSG00000120784	ZFP30	67.0064	41.2351	83.1029	11.2208	8.52066	20.7142	ENSG00000120784	38.6333	-2.04923	2.04923	0.000126848
ENSG00000124767	GLO1	37.4447	22.056	30.3081	131.444	63.9049	113.065	ENSG00000124767	66.3704	1.70187	1.70187	0.000127322
ENSG00000085563	ABCB1	1.97078	9.58956	6.84377	37.6698	24.1419	71.6366	ENSG00000085563	25.3087	2.52213	2.52213	0.000131533
ENSG00000204439	C6orf47	17.737	26.8508	22.4867	66.5233	72.4256	91.4878	ENSG00000204439	49.5852	1.69323	1.69323	0.000132007
ENSG00000113645	WWC1	10.8393	12.4664	18.5759	0	0	0	ENSG00000113645	6.98027	-3.7154	3.7154	0.000135082
ENSG00000179820	MYADM	2858.61	1692.56	2191.96	1001.06	959.994	1204.01	ENSG00000179820	1651.37	-1.06986	1.06986	0.000136497
ENSG00000186603	HPDL	0	0	0	12.8238	12.781	15.5357	ENSG00000186603	6.85674	3.712	3.712	0.000137441
ENSG00000140398	NEIL1	67.0064	72.8806	81.1475	164.305	170.413	190.743	ENSG00000140398	124.416	1.21864	1.21864	0.000137441
ENSG00000215612	HMX1	10.8393	27.8097	6.84377	0	0	0	ENSG00000215612	7.58212	-3.7236	3.7236	0.000137536
ENSG00000167397	VKORC1	351.783	296.317	328.501	173.922	120.709	147.589	ENSG00000167397	236.47	-1.11236	1.11236	0.000138177
ENSG00000171159	C9orf16	37.4447	29.7276	24.442	4.00743	1.42011	5.17855	ENSG00000171159	17.0367	-2.62714	2.62714	0.000138303
ENSG00000137767	SQOR	29.5616	20.1381	25.4197	88.1634	72.4256	81.9937	ENSG00000137767	52.9504	1.61947	1.61947	0.000138476
ENSG00000163072	NOSTRIN	2.95616	6.71269	18.5759	52.0966	53.9642	55.2379	ENSG00000163072	31.5906	2.27503	2.27503	0.000138998
ENSG00000130340	SNX9	20.6931	25.8918	30.3081	82.553	73.8457	89.7616	ENSG00000130340	53.8422	1.60702	1.60702	0.000141912
ENSG00000134910	STT3A	125.144	122.746	136.875	286.13	251.359	283.094	ENSG00000134910	200.892	1.07351	1.07351	0.000143646
ENSG00000143669	LYST	53.2109	182.202	89.9466	373.492	333.726	307.261	ENSG00000143669	223.306	1.57053	1.57053	0.000145222
ENSG00000189067	LITAF	171.458	116.034	193.581	69.7293	58.2245	38.8391	ENSG00000189067	107.977	-1.47199	1.47199	0.000146071
ENSG00000234800	PCMTD1P3	18.7224	5.75373	19.5536	0	0	0	ENSG00000234800	7.33829	-3.70838	3.70838	0.000147693
ENSG00000269893	SNHG8	376.418	278.097	411.604	174.724	126.39	164.851	ENSG00000269893	255.347	-1.16083	1.16083	0.000148459
ENSG00000101844	ATG4A	37.4447	57.5373	53.7725	123.429	119.289	170.029	ENSG00000101844	93.5836	1.42366	1.42366	0.000149752
ENSG00000100154	TTC28	47.2986	45.0709	57.6832	15.2282	8.52066	7.76783	ENSG00000100154	30.2616	-2.0565	2.0565	0.000152907
ENSG00000013588	GPRC5A	5.91233	4.79478	0	26.449	39.7631	31.0713	ENSG00000013588	17.9984	2.70764	2.70764	0.000153058
ENSG00000148943	LIN7C	70.9479	47.9478	64.5269	161.9	123.55	214.047	ENSG00000148943	113.82	1.40229	1.40229	0.000153595
ENSG00000102445	RUBCNL	14.7808	18.2202	20.5313	1.60297	0	0	ENSG00000102445	9.18921	-3.37982	3.37982	0.000153643
ENSG00000138606	SHF	189.194	157.269	183.804	42.4787	89.4669	64.7319	ENSG00000138606	121.157	-1.40105	1.40105	0.000153775
ENSG00000279591	AC002044.2	175.399	131.377	187.715	80.9501	49.7038	44.8808	ENSG00000279591	111.671	-1.4321	1.4321	0.000154178
ENSG00000168488	ATXN2L	398.097	209.052	285.483	85.759	143.431	111.339	ENSG00000168488	205.527	-1.35487	1.35487	0.000154558
ENSG00000162073	PAQR4	89.6703	71.9217	72.3484	26.449	8.52066	24.1666	ENSG00000162073	48.8461	-1.82489	1.82489	0.000154576
ENSG00000110536	PTPMT1	51.2402	36.4403	43.018	143.466	97.9875	122.559	ENSG00000110536	82.4518	1.43181	1.43181	0.000160033
ENSG00000197943	PLCG2	9.85388	16.3022	14.6652	0	0	0	ENSG00000197943	6.80356	-3.68266	3.68266	0.000164167
ENSG00000265972	TXNIP	1012.98	907.172	1150.73	2226.53	1577.74	2908.62	ENSG00000265972	1630.63	1.10552	1.10552	0.00016454
ENSG00000089159	PXN	147.808	148.638	179.893	308.572	320.945	383.213	ENSG00000089159	248.178	1.0678	1.0678	0.000164882
ENSG00000096092	TMEM14A	19.7078	13.4254	31.2858	84.156	58.2245	99.2556	ENSG00000096092	51.0092	1.80465	1.80465	0.000166253
ENSG00000105426	PTPRS	45.3278	39.3172	37.1519	6.41189	9.94076	0	ENSG00000105426	23.0249	-2.58503	2.58503	0.000166532
ENSG00000163191	S100A11	65.0356	58.4963	89.9466	213.195	156.212	171.755	ENSG00000163191	125.774	1.30618	1.30618	0.000166532
ENSG00000160072	ATAD3B	71.9333	82.4702	101.679	24.8461	22.7217	31.9344	ENSG00000160072	55.9308	-1.60182	1.60182	0.000166763
ENSG00000197006	METTL9	18.7224	18.2202	12.7099	64.9203	41.1832	100.982	ENSG00000197006	42.7896	1.93168	1.93168	0.000167059
ENSG00000104824	HNRNPL	1536.22	1330.07	1196.68	597.908	656.09	803.539	ENSG00000104824	1020.09	-0.965739	0.965739	0.00016808
ENSG00000135245	HILPDA	380.36	322.209	235.621	126.635	123.55	153.63	ENSG00000135245	223.667	-1.18445	1.18445	0.000169401
ENSG00000138778	CENPE	82.7726	61.3732	102.657	22.4416	17.0413	30.2082	ENSG00000138778	52.7489	-1.71106	1.71106	0.000170089
ENSG00000076662	ICAM3	151.75	139.049	148.608	63.3174	42.6033	63.8688	ENSG00000076662	101.533	-1.31595	1.31595	0.000170089
ENSG00000279355	AGPAT4-IT1	88.6849	70.9627	44.9733	21.6401	17.0413	8.63092	ENSG00000279355	41.9889	-1.9665	1.9665	0.000170919
ENSG00000065029	ZNF76	133.027	140.008	159.362	268.498	360.708	308.124	ENSG00000065029	228.288	1.09033	1.09033	0.000170919
ENSG00000178104	PDE4DIP	21.6785	23.9739	36.1742	84.9575	71.0055	114.791	ENSG00000178104	58.7635	1.64911	1.64911	0.000171601
ENSG00000188171	ZNF626	0.985388	0	3.91072	16.8312	34.0826	21.5773	ENSG00000188171	12.8979	3.05406	3.05406	0.000171647
ENSG00000168917	SLC35G2	54.1963	46.0299	45.951	8.01486	17.0413	4.31546	ENSG00000168917	29.2581	-2.17782	2.17782	0.000171647
ENSG00000148926	ADM	218.756	178.366	134.92	56.104	82.3663	66.4581	ENSG00000148926	122.828	-1.34387	1.34387	0.000171647
ENSG00000115252	PDE1A	70.9479	106.444	90.9243	247.659	156.212	304.671	ENSG00000115252	162.81	1.36072	1.36072	0.000174558
ENSG00000165434	PGM2L1	20.6931	16.3022	15.6429	73.7367	85.2066	44.8808	ENSG00000165434	42.7437	1.82877	1.82877	0.000174825
ENSG00000158747	NBL1	49.2694	50.8246	66.4823	177.93	93.7272	239.076	ENSG00000158747	112.885	1.5549	1.5549	0.000175437
ENSG00000105953	OGDH	45.3278	47.9478	61.5939	132.245	107.928	200.237	ENSG00000105953	99.2134	1.45723	1.45723	0.000175759
ENSG00000198648	STK39	169.487	111.239	125.143	38.4713	42.6033	61.2795	ENSG00000198648	91.3705	-1.45136	1.45136	0.000175801
ENSG00000154874	CCDC144B	222.698	170.694	172.072	73.7367	92.3071	69.9105	ENSG00000154874	133.57	-1.23623	1.23623	0.000175801
ENSG00000137601	NEK1	256.201	219.601	232.688	108.201	93.7272	117.381	ENSG00000137601	171.3	-1.11953	1.11953	0.000175801
ENSG00000174886	NDUFA11	641.488	592.635	696.109	306.168	254.2	376.308	ENSG00000174886	477.818	-1.02091	1.02091	0.000175801
ENSG00000099381	SETD1A	122.188	166.858	175.983	56.9055	66.7451	60.4164	ENSG00000099381	108.183	-1.30304	1.30304	0.000176834
ENSG00000267892	AC022144.1	91.6411	50.8246	33.2412	12.0223	9.94076	13.8095	ENSG00000267892	35.2466	-2.09629	2.09629	0.000178265
ENSG00000151849	CENPJ	214.815	223.437	195.536	59.3099	62.4848	115.654	ENSG00000151849	145.206	-1.36352	1.36352	0.000178749
ENSG00000114646	CSPG5	39.4155	32.6045	37.1519	1.60297	9.94076	5.17855	ENSG00000114646	20.9824	-2.47003	2.47003	0.000178854
ENSG00000189339	SLC35E2B	69.9625	68.0858	49.8617	8.81634	25.562	8.63092	ENSG00000189339	38.4866	-2.02976	2.02976	0.000178854
ENSG00000151176	PLBD2	62.0794	41.2351	44.9733	121.826	127.81	144.136	ENSG00000151176	90.3433	1.36415	1.36415	0.000182957
ENSG00000136937	NCBP1	135.984	140.008	152.518	52.8981	51.1239	66.4581	ENSG00000136937	99.8316	-1.28604	1.28604	0.000182957
ENSG00000217555	CKLF	51.2402	29.7276	35.1965	113.009	92.3071	138.958	ENSG00000217555	76.7398	1.50998	1.50998	0.000184394
ENSG00000214595	EML6	0.985388	5.75373	9.77681	44.0817	25.562	49.1962	ENSG00000214595	22.5593	2.50293	2.50293	0.000184693
ENSG00000125731	SH2D3A	93.6119	90.1418	87.0136	19.2357	42.6033	20.7142	ENSG00000125731	58.8867	-1.66761	1.66761	0.000186445
ENSG00000273333	AL662884.1	64.0502	35.4814	54.7501	124.23	140.591	156.22	ENSG00000273333	95.8871	1.39897	1.39897	0.000187749
ENSG00000107281	NPDC1	97.5534	48.9067	63.5493	16.8312	2.84022	20.7142	ENSG00000107281	41.7325	-2.12515	2.12515	0.000188273
ENSG00000127922	SEM1	163.574	117.952	213.134	431.199	396.21	327.975	ENSG00000127922	275.008	1.19358	1.19358	0.000188501
ENSG00000133104	SPART	38.4301	20.1381	14.6652	103.392	69.5854	93.2139	ENSG00000133104	56.5707	1.76384	1.76384	0.000189055
ENSG00000276248	AL442125.1	71.9333	46.9888	41.0626	16.8312	5.68044	8.63092	ENSG00000276248	31.8546	-2.11918	2.11918	0.00019071
ENSG00000156261	CCT8	67.0064	56.5784	80.1698	187.548	153.372	157.946	ENSG00000156261	117.103	1.25869	1.25869	0.00019071
ENSG00000141934	PLPP2	41.3863	58.4963	94.8351	243.652	106.508	321.07	ENSG00000141934	144.325	1.6981	1.6981	0.000192183
ENSG00000128563	PRKRIP1	321.236	225.355	276.684	134.65	119.289	115.654	ENSG00000128563	198.811	-1.12803	1.12803	0.000194491
ENSG00000080603	SRCAP	377.404	279.056	349.032	159.496	173.253	127.738	ENSG00000080603	244.33	-1.10653	1.10653	0.000195586
ENSG00000130707	ASS1	19.7078	7.67164	13.6875	0	0	0	ENSG00000130707	6.84449	-3.65384	3.65384	0.000195977
ENSG00000167702	KIFC2	130.071	147.679	78.2145	42.4787	42.6033	33.6606	ENSG00000167702	79.1179	-1.52246	1.52246	0.000196458
ENSG00000204351	SKIV2L	48.284	25.8918	40.0849	121.826	105.088	105.297	ENSG00000204351	74.412	1.48227	1.48227	0.000197906
ENSG00000137275	RIPK1	73.9041	43.153	86.0359	195.563	140.591	225.267	ENSG00000137275	127.419	1.41954	1.41954	0.000198143
ENSG00000204519	ZNF551	203.975	184.119	197.492	80.9501	99.4076	77.6783	ENSG00000204519	140.604	-1.1624	1.1624	0.000199447
ENSG00000255248	MIR100HG	158.647	93.0187	80.1698	17.6327	35.5027	40.5653	ENSG00000255248	70.9228	-1.73477	1.73477	0.000199471
ENSG00000112763	BTN2A1	123.173	87.265	112.433	36.8683	25.562	44.8808	ENSG00000112763	71.6971	-1.50664	1.50664	0.000199471
ENSG00000188001	TPRG1	6.89772	23.0149	27.3751	1.60297	0	0	ENSG00000188001	9.81511	-3.38014	3.38014	0.000200907
ENSG00000087074	PPP1R15A	148.794	111.239	143.719	48.8906	61.0647	45.7439	ENSG00000087074	93.2418	-1.34151	1.34151	0.000201012
ENSG00000131828	PDHA1	87.6995	70.0038	91.902	213.997	176.094	189.017	ENSG00000131828	138.119	1.18694	1.18694	0.000201703
ENSG00000187479	C11orf96	41.3863	44.112	97.7681	109.804	210.176	366.814	ENSG00000187479	145.01	1.7945	1.7945	0.000202169
ENSG00000189241	TSPYL1	53.2109	51.7836	37.1519	126.635	99.4076	181.249	ENSG00000189241	91.573	1.46624	1.46624	0.000202707
ENSG00000175315	CST6	28.5763	13.4254	24.442	136.253	39.7631	107.023	ENSG00000175315	58.2471	1.95436	1.95436	0.000207893
ENSG00000141447	OSBPL1A	136.969	134.254	154.474	44.8832	59.6446	63.8688	ENSG00000141447	99.0155	-1.30273	1.30273	0.000208772
ENSG00000184454	NCMAP	3.94155	5.75373	18.5759	63.3174	45.4435	47.4701	ENSG00000184454	30.7504	2.23367	2.23367	0.000210056
ENSG00000065675	PRKCQ	5.91233	15.3433	20.5313	0	0	0	ENSG00000065675	6.96449	-3.64334	3.64334	0.000212071
ENSG00000279684	AP003969.2	48.284	41.2351	23.4643	4.80891	7.10055	6.90474	ENSG00000279684	21.9663	-2.32739	2.32739	0.0002121
ENSG00000184898	RBM43	131.057	90.1418	112.433	34.4639	39.7631	44.8808	ENSG00000184898	75.4566	-1.43231	1.43231	0.000213716
ENSG00000280216	AL022326.2	56.1671	40.2761	49.8617	6.41189	15.6212	10.3571	ENSG00000280216	29.7825	-2.04774	2.04774	0.000214355
ENSG00000233942	AC004012.1	9.85388	9.58956	30.3081	0	0	0.863092	ENSG00000233942	8.43577	-3.48348	3.48348	0.000219517
ENSG00000164031	DNAJB14	248.318	274.261	243.443	87.362	117.869	133.779	ENSG00000164031	184.172	-1.15128	1.15128	0.000219841
ENSG00000182324	KCNJ14	22.6639	19.1791	34.2188	88.9649	72.4256	84.583	ENSG00000182324	53.6726	1.61709	1.61709	0.000220739
ENSG00000005884	ITGA3	672.035	592.635	428.224	988.232	1422.95	1178.98	ENSG00000005884	880.51	1.06198	1.06198	0.000221346
ENSG00000101197	BIRC7	0	1.91791	0	30.4565	12.781	12.0833	ENSG00000101197	9.53977	3.33778	3.33778	0.000222084
ENSG00000101236	RNF24	126.13	60.4142	59.6385	18.4342	24.1419	23.3035	ENSG00000101236	52.0103	-1.79585	1.79585	0.000224029
ENSG00000135845	PIGC	19.7078	16.3022	43.018	103.392	96.5674	80.2676	ENSG00000135845	59.8758	1.72627	1.72627	0.000224029
ENSG00000215712	TMEM242	9.85388	3.83582	2.93304	37.6698	41.1832	29.3451	ENSG00000215712	20.8035	2.39154	2.39154	0.000227334
ENSG00000006712	PAF1	160.618	175.489	228.777	84.156	51.1239	83.7199	ENSG00000006712	130.647	-1.31107	1.31107	0.000227334
ENSG00000087266	SH3BP2	84.7434	91.1008	178.916	260.483	597.866	260.654	ENSG00000087266	245.627	1.57806	1.57806	0.000227525
ENSG00000204065	TCEAL5	5.91233	22.056	13.6875	0	0	0	ENSG00000204065	6.94264	-3.63091	3.63091	0.000228367
ENSG00000105717	PBX4	2.95616	3.83582	0.977681	23.2431	26.9821	25.0297	ENSG00000105717	13.8374	2.73908	2.73908	0.000228545
ENSG00000197070	ARRDC1	194.121	175.489	217.045	68.9278	58.2245	104.434	ENSG00000197070	136.374	-1.29086	1.29086	0.000232286
ENSG00000166444	ST5	108.393	72.8806	108.523	234.835	197.395	242.529	ENSG00000166444	160.759	1.19147	1.19147	0.000232828
ENSG00000104763	ASAH1	108.393	91.1008	135.898	278.116	208.756	288.273	ENSG00000104763	185.089	1.1823	1.1823	0.000233194
ENSG00000101361	NOP56	275.909	271.384	323.612	139.459	143.431	136.369	ENSG00000101361	215.027	-1.03561	1.03561	0.000234667
ENSG00000246089	AC016065.1	0	0	0	10.4193	9.94076	18.988	ENSG00000246089	6.55802	3.62045	3.62045	0.000236497
ENSG00000140836	ZFHX3	1342.1	1278.29	1262.19	658.02	708.635	771.604	ENSG00000140836	1003.47	-0.849638	0.849638	0.000237009
ENSG00000125817	CENPB	318.28	301.112	300.148	130.642	173.253	135.505	ENSG00000125817	226.49	-1.05158	1.05158	0.000237018
ENSG00000115380	EFEMP1	1312.54	1663.79	1682.59	880.031	548.162	811.307	ENSG00000115380	1149.74	-1.03449	1.03449	0.000237638
ENSG00000130818	ZNF426	6.89772	1.91791	4.8884	30.4565	51.1239	21.5773	ENSG00000130818	19.477	2.51978	2.51978	0.000238969
ENSG00000241684	ADAMTS9-AS2	20.6931	10.5485	8.79913	0	0	0	ENSG00000241684	6.67346	-3.61757	3.61757	0.000239902
ENSG00000137575	SDCBP	46.3132	79.5933	80.1698	156.29	191.715	178.66	ENSG00000137575	122.123	1.30913	1.30913	0.000239902
ENSG00000248538	AC022784.1	28.5763	10.5485	20.5313	0	1.42011	1.72618	ENSG00000248538	10.4671	-3.18233	3.18233	0.00024427
ENSG00000157617	C2CD2	243.391	241.657	182.826	110.605	85.2066	94.9401	ENSG00000157617	159.771	-1.16467	1.16467	0.000246895
ENSG00000185274	GALNT17	11.8247	9.58956	17.5983	0	0	0	ENSG00000185274	6.50208	-3.60948	3.60948	0.000247669
ENSG00000115107	STEAP3	2.95616	0.958956	2.93304	25.6475	25.562	19.8511	ENSG00000115107	12.9848	2.79009	2.79009	0.000250891
ENSG00000108219	TSPAN14	202.99	171.653	149.585	49.6921	95.1473	51.7855	ENSG00000108219	120.142	-1.38626	1.38626	0.000251061
ENSG00000146278	PNRC1	28.5763	14.3843	5.86609	69.7293	73.8457	69.0474	ENSG00000146278	43.5748	1.96593	1.96593	0.000254897
ENSG00000129295	LRRC6	0	0	0	12.8238	9.94076	15.5357	ENSG00000129295	6.38337	3.60432	3.60432	0.000256051
ENSG00000256274	TAS2R64P	24.6347	33.5634	17.5983	0	5.68044	0.863092	ENSG00000256274	13.7233	-2.97722	2.97722	0.000259166
ENSG00000187954	CYHR1	261.128	272.343	225.844	115.414	85.2066	132.916	ENSG00000187954	182.142	-1.1494	1.1494	0.000262559
ENSG00000105737	GRIK5	46.3132	40.2761	24.442	2.40446	8.52066	6.90474	ENSG00000105737	21.4769	-2.38228	2.38228	0.000265501
ENSG00000167244	IGF2	63.0648	16.3022	179.893	0	0	0	ENSG00000167244	43.2101	-3.70876	3.70876	0.000270066
ENSG00000105835	NAMPT	14.7808	26.8508	21.509	95.3768	58.2245	68.1843	ENSG00000105835	47.4877	1.718	1.718	0.000270767
ENSG00000170365	SMAD1	58.1379	23.0149	23.4643	4.80891	7.10055	0.863092	ENSG00000170365	19.565	-2.63851	2.63851	0.000272628
ENSG00000235026	DPP10-AS1	0	0	0	10.4193	9.94076	18.1249	ENSG00000235026	6.41417	3.59359	3.59359	0.000275423
ENSG00000280285	AC108215.1	542.949	426.735	377.385	243.652	190.295	204.553	ENSG00000280285	330.928	-1.05234	1.05234	0.000275551
ENSG00000145014	TMEM44	77.8456	107.403	78.2145	28.052	35.5027	23.3035	ENSG00000145014	58.3869	-1.54601	1.54601	0.000276733
ENSG00000117906	RCN2	976.519	799.769	848.627	357.463	313.844	545.474	ENSG00000117906	640.283	-1.08287	1.08287	0.00027974
ENSG00000105193	RPS16	2064.39	1647.49	2276.04	1027.5	1106.27	1062.47	ENSG00000105193	1530.69	-0.892945	0.892945	0.000280121
ENSG00000237373	BRWD1-IT1	141.896	131.377	92.8797	48.8906	49.7038	32.7975	ENSG00000237373	82.9241	-1.42953	1.42953	0.000280421
ENSG00000148841	ITPRIP	2.95616	0	0	20.8386	14.2011	23.3035	ENSG00000148841	10.2166	3.17196	3.17196	0.000280874
ENSG00000135632	SMYD5	47.2986	28.7687	43.018	6.41189	4.26033	10.3571	ENSG00000135632	23.3524	-2.21944	2.21944	0.000280884
ENSG00000025423	HSD17B6	6.89772	3.83582	2.93304	25.6475	36.9228	31.0713	ENSG00000025423	17.8847	2.43005	2.43005	0.000282636
ENSG00000205763	RP9P	86.7141	93.9776	115.366	27.2505	21.3016	44.8808	ENSG00000205763	64.9152	-1.56886	1.56886	0.000282636
ENSG00000106686	SPATA6L	5.91233	0.958956	0	28.8535	25.562	24.1666	ENSG00000106686	14.2422	2.85848	2.85848	0.000286611
ENSG00000261520	DLGAP1-AS5	14.7808	14.3843	14.6652	0	0	0.863092	ENSG00000261520	7.44891	-3.4122	3.4122	0.000286749
ENSG00000163923	RPL39L	68.9772	56.5784	113.411	12.8238	9.94076	31.9344	ENSG00000163923	48.9442	-1.94627	1.94627	0.00028934
ENSG00000167081	PBX3	104.451	104.526	191.625	40.0743	59.6446	31.0713	ENSG00000167081	88.5655	-1.55944	1.55944	0.00028934
ENSG00000182253	SYNM	31.5324	20.1381	48.884	100.987	109.348	101.845	ENSG00000182253	68.7892	1.55937	1.55937	0.000289637
ENSG00000204186	ZDBF2	140.91	84.3881	79.1922	24.0446	28.4022	41.4284	ENSG00000204186	66.3943	-1.61071	1.61071	0.000291873
ENSG00000279453	Z99129.4	0	0.958956	1.95536	9.61783	22.7217	25.8928	ENSG00000279453	10.1911	3.16335	3.16335	0.000291933
ENSG00000181143	MUC16	0	0.958956	0	15.2282	8.52066	21.5773	ENSG00000181143	7.71419	3.41797	3.41797	0.000292592
ENSG00000128272	ATF4	970.607	703.873	851.56	497.723	391.95	344.374	ENSG00000128272	626.681	-1.01308	1.01308	0.000293918
ENSG00000175505	CLCF1	4.92694	7.67164	0.977681	23.2431	109.348	12.9464	ENSG00000175505	26.519	2.80234	2.80234	0.000294213
ENSG00000074935	TUBE1	31.5324	35.4814	32.2635	107.399	79.5261	93.2139	ENSG00000074935	63.2361	1.44365	1.44365	0.000295166
ENSG00000100979	PLTP	9.85388	25.8918	11.7322	0	1.42011	0	ENSG00000100979	8.14966	-3.39747	3.39747	0.000297654
ENSG00000143493	INTS7	82.7726	74.7985	73.3261	235.637	144.851	176.934	ENSG00000143493	131.387	1.241	1.241	0.000299684
ENSG00000147255	IGSF1	11.8247	9.58956	4.8884	35.2654	39.7631	56.101	ENSG00000147255	26.2387	2.11349	2.11349	0.000304798
ENSG00000104881	PPP1R13L	382.331	320.291	218.023	554.628	1006.86	643.867	ENSG00000104881	520.999	1.22324	1.22324	0.000304878
ENSG00000150403	TMCO3	135.984	93.0187	91.902	31.2579	42.6033	39.7022	ENSG00000150403	72.4113	-1.44864	1.44864	0.000309298
ENSG00000101224	CDC25B	350.798	324.127	395.961	193.96	132.07	176.934	ENSG00000101224	262.308	-1.06069	1.06069	0.000309298
ENSG00000100058	CRYBB2P1	14.7808	15.3433	41.0626	2.40446	1.42011	1.72618	ENSG00000100058	12.7896	-2.90813	2.90813	0.000313199
ENSG00000099860	GADD45B	8.86849	13.4254	15.6429	46.4862	72.4256	42.2915	ENSG00000099860	33.19	1.92387	1.92387	0.000313472
ENSG00000071967	CYBRD1	39.4155	64.25	68.4377	11.2208	17.0413	15.5357	ENSG00000071967	35.9835	-1.85818	1.85818	0.000315049
ENSG00000140939	NOL3	163.574	108.362	146.652	357.463	291.122	274.463	ENSG00000140939	223.606	1.11615	1.11615	0.000315244
ENSG00000181396	OGFOD3	25.6201	34.5224	41.0626	106.598	90.887	91.4878	ENSG00000181396	65.0296	1.45515	1.45515	0.000316861
ENSG00000104341	LAPTM4B	10.8393	15.3433	19.5536	52.8981	45.4435	82.8568	ENSG00000104341	37.8224	1.85896	1.85896	0.00031958
ENSG00000172296	SPTLC3	395.141	342.347	360.764	943.349	646.15	643.004	ENSG00000172296	555.126	1.0058	1.0058	0.00031958
ENSG00000263904	AC015563.1	21.6785	28.7687	20.5313	0.801486	2.84022	3.45237	ENSG00000263904	13.0121	-2.76731	2.76731	0.000327926
ENSG00000165125	TRPV6	9.85388	9.58956	18.5759	0	0	0	ENSG00000165125	6.33656	-3.55991	3.55991	0.000329559
ENSG00000269155	AL009178.2	36.4594	28.7687	9.77681	1.60297	4.26033	0	ENSG00000269155	13.478	-2.98581	2.98581	0.000329837
ENSG00000105576	TNPO2	1945.16	1941.89	1517.36	747.786	985.556	1042.62	ENSG00000105576	1363.39	-0.945932	0.945932	0.000331068
ENSG00000104313	EYA1	18.7224	23.0149	12.7099	60.9129	55.3843	77.6783	ENSG00000104313	41.4038	1.7304	1.7304	0.000332329
ENSG00000235169	SMIM1	36.4594	79.5933	75.2814	19.2357	17.0413	8.63092	ENSG00000235169	39.3737	-1.94245	1.94245	0.000338362
ENSG00000157778	PSMG3	60.1087	59.4552	102.657	180.334	170.413	205.416	ENSG00000157778	129.731	1.28425	1.28425	0.000340588
ENSG00000168936	TMEM129	47.2986	52.7426	41.0626	127.436	100.828	134.642	ENSG00000168936	84.0017	1.32275	1.32275	0.000340744
ENSG00000257178	AC103702.1	68.9772	47.9478	64.5269	5.6104	1.42011	22.4404	ENSG00000257178	35.1538	-2.2882	2.2882	0.000343717
ENSG00000065268	WDR18	67.9918	48.9067	62.5716	123.429	139.171	205.416	ENSG00000065268	107.914	1.33828	1.33828	0.000346303
ENSG00000188573	FBLL1	18.7224	11.5075	7.82145	0	0	0	ENSG00000188573	6.34188	-3.55109	3.55109	0.000347733
ENSG00000106336	FBXO24	0	9.58956	0.977681	21.6401	29.8223	62.1426	ENSG00000106336	20.6954	2.80229	2.80229	0.000347775
ENSG00000090971	NAT14	72.9187	81.5112	141.764	42.4787	12.781	18.988	ENSG00000090971	61.7402	-1.83493	1.83493	0.000348933
ENSG00000146247	PHIP	871.083	797.851	741.082	310.175	509.819	251.16	ENSG00000146247	580.195	-1.14657	1.14657	0.000350936
ENSG00000114354	TFG	68.9772	68.0858	118.299	219.607	181.774	227.856	ENSG00000114354	147.433	1.26454	1.26454	0.0003521
ENSG00000132963	POMP	175.399	213.847	314.813	625.159	417.512	564.462	ENSG00000132963	385.199	1.16254	1.16254	0.000353142
ENSG00000160584	SIK3	128.1	111.239	124.165	38.4713	59.6446	43.1546	ENSG00000160584	84.1292	-1.33493	1.33493	0.000353675
ENSG00000177576	C18orf32	63.0648	53.7015	50.8394	163.503	117.869	133.779	ENSG00000177576	97.1262	1.27338	1.27338	0.000353675
ENSG00000148343	MIGA2	31.5324	27.8097	25.4197	4.00743	5.68044	2.58928	ENSG00000148343	16.1732	-2.46232	2.46232	0.000356239
ENSG00000171502	COL24A1	0	0	0	15.2282	5.68044	17.2618	ENSG00000171502	6.36175	3.54869	3.54869	0.00035987
ENSG00000162999	DUSP19	145.837	126.582	128.076	46.4862	29.8223	66.4581	ENSG00000162999	90.5437	-1.41236	1.41236	0.00035987
ENSG00000168763	CNNM3	265.069	155.351	247.353	82.553	61.0647	112.202	ENSG00000168763	153.932	-1.32784	1.32784	0.000368067
ENSG00000110721	CHKA	45.3278	67.1269	44.9733	124.23	134.91	140.684	ENSG00000110721	92.8755	1.30023	1.30023	0.000368067
ENSG00000139970	RTN1	5.91233	11.5075	6.84377	32.0594	96.5674	24.1666	ENSG00000139970	29.5095	2.33018	2.33018	0.000370238
ENSG00000145779	TNFAIP8	48.284	29.7276	31.2858	96.1783	109.348	100.982	ENSG00000145779	69.301	1.42789	1.42789	0.000373766
ENSG00000183513	COA5	130.071	126.582	159.362	64.9203	48.2837	54.3748	ENSG00000183513	97.2657	-1.26312	1.26312	0.000374516
ENSG00000136819	C9orf78	429.629	382.623	423.336	213.997	232.898	170.892	ENSG00000136819	308.896	-0.985352	0.985352	0.000378231
ENSG00000204054	LINC00963	405.98	292.481	271.795	163.503	132.07	150.178	ENSG00000204054	236.001	-1.09284	1.09284	0.000385133
ENSG00000162631	NTNG1	0.985388	0	0	12.0223	7.10055	26.7559	ENSG00000162631	7.81068	3.38079	3.38079	0.00039313
ENSG00000170322	NFRKB	67.0064	45.0709	61.5939	137.054	130.65	160.535	ENSG00000170322	100.318	1.26491	1.26491	0.000395525
ENSG00000197380	DACT3	212.844	422.899	191.625	74.5382	134.91	84.583	ENSG00000197380	186.9	-1.44314	1.44314	0.00039614
ENSG00000112651	MRPL2	9.85388	3.83582	10.7545	51.2951	28.4022	46.607	ENSG00000112651	25.1247	2.15348	2.15348	0.000396966
ENSG00000112308	C6orf62	114.305	189.873	118.299	312.579	399.051	274.463	ENSG00000112308	234.762	1.18671	1.18671	0.00040026
ENSG00000167566	NCKAP5L	104.451	48.9067	98.7458	18.4342	17.0413	32.7975	ENSG00000167566	53.3961	-1.75524	1.75524	0.000400703
ENSG00000059588	TARBP1	468.059	402.761	325.568	167.511	228.638	168.303	ENSG00000059588	293.473	-1.06633	1.06633	0.000406031
ENSG00000123983	ACSL3	549.846	418.105	393.028	940.143	775.38	941.633	ENSG00000123983	669.689	0.949849	0.949849	0.000406031
ENSG00000150764	DIXDC1	50.2548	44.112	53.7725	111.407	143.431	117.381	ENSG00000150764	86.7262	1.28233	1.28233	0.000406216
ENSG00000141682	PMAIP1	1.97078	26.8508	24.442	0	0	0.863092	ENSG00000141682	9.02111	-3.41632	3.41632	0.000407921
ENSG00000204394	VARS	16.7516	6.71269	16.6206	56.104	42.6033	67.3212	ENSG00000204394	34.3522	1.9078	1.9078	0.000410483
ENSG00000137309	HMGA1	101.495	213.847	141.764	380.706	741.297	252.886	ENSG00000137309	305.332	1.51377	1.51377	0.000418862
ENSG00000170852	KBTBD2	50.2548	133.295	81.1475	281.322	616.327	125.148	ENSG00000170852	214.582	1.81677	1.81677	0.000420838
ENSG00000149150	SLC43A1	14.7808	10.5485	10.7545	0	0	0	ENSG00000149150	6.01397	-3.51222	3.51222	0.000422783
ENSG00000165688	PMPCA	72.9187	74.7985	61.5939	24.8461	15.6212	23.3035	ENSG00000165688	45.5136	-1.60542	1.60542	0.000422783
ENSG00000119777	TMEM214	371.491	238.78	263.974	117.017	99.4076	157.083	ENSG00000119777	207.959	-1.18756	1.18756	0.000422783
ENSG00000256087	ZNF432	216.785	163.981	173.05	80.1486	72.4256	89.7616	ENSG00000256087	132.692	-1.1567	1.1567	0.000422783
ENSG00000272734	ADIRF-AS1	28.5763	28.7687	41.0626	3.20594	9.94076	2.58928	ENSG00000272734	19.0239	-2.40309	2.40309	0.000423531
ENSG00000249192	MTND3P25	7.8831	8.6306	21.509	0	0	0	ENSG00000249192	6.33711	-3.517	3.517	0.000424895
ENSG00000207497	RF00019	15.7662	20.1381	7.82145	0	0	0.863092	ENSG00000207497	7.43147	-3.35963	3.35963	0.000424895
ENSG00000176953	NFATC2IP	1228.78	1188.15	1102.82	648.402	717.155	561.01	ENSG00000176953	907.719	-0.858716	0.858716	0.000425386
ENSG00000136044	APPL2	48.284	37.3993	50.8394	172.319	127.81	86.3092	ENSG00000136044	87.1602	1.44156	1.44156	0.00042747
ENSG00000172460	PRSS30P	9.85388	11.5075	14.6652	0	0	0	ENSG00000172460	6.00443	-3.50931	3.50931	0.000428452
ENSG00000162572	SCNN1D	56.1671	48.9067	53.7725	16.0297	14.2011	12.9464	ENSG00000162572	33.6706	-1.75959	1.75959	0.000432244
ENSG00000214248	AC010336.1	29.5616	29.7276	18.5759	3.20594	4.26033	2.58928	ENSG00000214248	14.6535	-2.54642	2.54642	0.000432676
ENSG00000119321	FKBP15	75.8749	94.9366	120.255	31.2579	35.5027	36.2499	ENSG00000119321	65.6795	-1.44069	1.44069	0.000432878
ENSG00000112167	SAYSD1	4.92694	8.6306	8.79913	29.655	44.0234	40.5653	ENSG00000112167	22.7667	2.123	2.123	0.000435062
ENSG00000166086	JAM3	13.7954	8.6306	13.6875	0	0	0	ENSG00000166086	6.01893	-3.50603	3.50603	0.000437005
ENSG00000108813	DLX4	6.89772	9.58956	21.509	0	0	0	ENSG00000108813	6.33271	-3.51059	3.51059	0.000439979
ENSG00000168079	SCARA5	259.157	299.194	340.233	671.645	470.056	693.926	ENSG00000168079	455.702	1.01256	1.01256	0.00044344
ENSG00000164442	CITED2	23.6493	47.9478	52.7948	133.848	159.052	88.0354	ENSG00000164442	84.2213	1.53411	1.53411	0.000443623
ENSG00000122641	INHBA	131.057	169.735	127.099	372.691	421.772	220.952	ENSG00000122641	240.551	1.20846	1.20846	0.00044451
ENSG00000092439	TRPM7	425.688	441.12	393.028	785.456	687.333	863.092	ENSG00000092439	599.286	0.878758	0.878758	0.00044481
ENSG00000167815	PRDX2	42.3717	35.4814	31.2858	140.26	80.9462	92.3508	ENSG00000167815	70.4493	1.46542	1.46542	0.000445277
ENSG00000162723	SLAMF9	35.474	20.1381	16.6206	0	1.42011	4.31546	ENSG00000162723	12.9947	-2.88073	2.88073	0.000446985
ENSG00000188554	NBR1	277.879	274.261	287.438	650.005	444.494	560.147	ENSG00000188554	415.704	0.963875	0.963875	0.000447956
ENSG00000184160	ADRA2C	8.86849	8.6306	19.5536	0	0	0	ENSG00000184160	6.17545	-3.50367	3.50367	0.000448969
ENSG00000231532	LINC01249	27.5909	29.7276	26.3974	6.41189	0	2.58928	ENSG00000231532	15.4528	-2.60396	2.60396	0.000448969
ENSG00000229539	AL353194.1	65.0356	55.6194	42.0403	7.21337	5.68044	20.7142	ENSG00000229539	32.7172	-2.04445	2.04445	0.000448969
ENSG00000044115	CTNNA1	166.531	173.571	191.625	443.222	302.483	352.142	ENSG00000044115	271.596	1.02772	1.02772	0.000450048
ENSG00000022840	RNF10	541.963	887.034	634.515	1372.14	1403.07	1317.08	ENSG00000022840	1025.97	0.969722	0.969722	0.000450048
ENSG00000129351	ILF3	936.119	727.847	823.207	453.641	416.092	466.07	ENSG00000129351	637.163	-0.882246	0.882246	0.000451863
ENSG00000186395	KRT10	39.4155	23.9739	64.5269	106.598	139.171	138.958	ENSG00000186395	85.4404	1.51497	1.51497	0.000455953
ENSG00000249463	AC096711.1	7.8831	9.58956	19.5536	0	0	0	ENSG00000249463	6.17105	-3.50055	3.50055	0.000456462
ENSG00000049239	H6PD	391.199	344.265	498.617	125.833	225.797	194.196	ENSG00000049239	296.651	-1.15283	1.15283	0.000456979
ENSG00000048649	RSF1	812.945	736.478	585.631	293.344	427.453	334.88	ENSG00000048649	531.788	-1.00029	1.00029	0.000459206
ENSG00000169020	ATP5ME	264.084	177.407	269.84	635.578	443.074	455.713	ENSG00000169020	374.283	1.08555	1.08555	0.000459445
ENSG00000091542	ALKBH5	88.6849	100.69	81.1475	190.754	291.122	168.303	ENSG00000091542	153.45	1.22149	1.22149	0.000461454
ENSG00000154358	OBSCN	66.021	35.4814	62.5716	12.0223	7.10055	18.1249	ENSG00000154358	33.5536	-1.93986	1.93986	0.00046374
ENSG00000123485	HJURP	72.9187	95.8956	70.393	30.4565	17.0413	27.6189	ENSG00000123485	52.3873	-1.56542	1.56542	0.000463807
ENSG00000142230	SAE1	32.5178	36.4403	88.969	176.327	143.431	158.809	ENSG00000142230	106.082	1.52722	1.52722	0.000465147
ENSG00000111728	ST8SIA1	17.737	12.4664	32.2635	64.1189	73.8457	81.9937	ENSG00000111728	47.0709	1.70905	1.70905	0.000467264
ENSG00000267368	UPK3BL1	25.6201	27.8097	22.4867	73.7367	69.5854	81.9937	ENSG00000267368	50.2054	1.50135	1.50135	0.000467458
ENSG00000157557	ETS2	313.353	223.437	216.067	91.3694	96.5674	136.369	ENSG00000157557	179.527	-1.17889	1.17889	0.000469195
ENSG00000153898	MCOLN2	34.4886	19.1791	34.2188	4.00743	5.68044	3.45237	ENSG00000153898	16.8378	-2.41455	2.41455	0.000469373
ENSG00000155368	DBI	219.742	209.052	270.818	635.578	373.489	490.236	ENSG00000155368	366.486	1.07773	1.07773	0.000484143
ENSG00000249141	AL159163.1	26.6055	19.1791	21.509	2.40446	0	3.45237	ENSG00000249141	12.1917	-2.75823	2.75823	0.000486494
ENSG00000188010	MORN2	7.8831	12.4664	15.6429	48.0891	53.9642	44.0177	ENSG00000188010	30.3439	1.87026	1.87026	0.000486494
ENSG00000118816	CCNI	786.34	621.403	740.104	374.294	377.749	403.064	ENSG00000118816	550.492	-0.881063	0.881063	0.00048767
ENSG00000182752	PAPPA	26.6055	19.1791	22.4867	0.801486	2.84022	3.45237	ENSG00000182752	12.5609	-2.71299	2.71299	0.000487943
ENSG00000163597	SNHG16	109.378	97.8135	134.92	51.2951	42.6033	35.3868	ENSG00000163597	78.5661	-1.3509	1.3509	0.000487943
ENSG00000235859	AC006978.1	17.737	14.3843	10.7545	54.501	53.9642	50.0593	ENSG00000235859	33.5667	1.76551	1.76551	0.000494786
ENSG00000142002	DPP9	81.7872	53.7015	57.6832	166.709	174.673	131.19	ENSG00000142002	110.957	1.24897	1.24897	0.0004956
ENSG00000162409	PRKAA2	11.8247	0.958956	5.86609	50.4936	22.7217	50.9224	ENSG00000162409	23.7979	2.39765	2.39765	0.000497786
ENSG00000198223	CSF2RA	10.8393	7.67164	8.79913	24.8461	61.0647	48.3332	ENSG00000198223	26.9257	2.07504	2.07504	0.00049954
ENSG00000114923	SLC4A3	38.4301	22.056	26.3974	5.6104	4.26033	2.58928	ENSG00000114923	16.5572	-2.42512	2.42512	0.000502099
ENSG00000105429	MEGF8	348.827	373.034	253.219	165.106	122.129	162.261	ENSG00000105429	237.43	-1.08551	1.08551	0.000506809
ENSG00000116106	EPHA4	59.1233	84.3881	71.3707	10.4193	34.0826	11.2202	ENSG00000116106	45.1007	-1.86474	1.86474	0.000506985
ENSG00000168209	DDIT4	106.422	117.952	120.255	319.793	364.968	168.303	ENSG00000168209	199.615	1.26283	1.26283	0.000507815
ENSG00000185043	CIB1	61.0941	48.9067	50.8394	178.731	76.6859	233.035	ENSG00000185043	108.215	1.53465	1.53465	0.000510323
ENSG00000198920	KIAA0753	147.808	80.5523	92.8797	37.6698	24.1419	43.1546	ENSG00000198920	71.0344	-1.52058	1.52058	0.000511569
ENSG00000187764	SEMA4D	27.5909	81.5112	54.7501	6.41189	5.68044	18.1249	ENSG00000187764	32.3449	-2.1661	2.1661	0.00051305
ENSG00000076641	PAG1	405.98	358.649	492.751	161.9	171.833	250.297	ENSG00000076641	306.902	-1.07862	1.07862	0.000516228
ENSG00000120253	NUP43	38.4301	48.9067	55.7278	129.841	86.6267	188.154	ENSG00000120253	91.281	1.44416	1.44416	0.000516857
ENSG00000063854	HAGH	76.8603	86.306	114.389	210.791	178.934	239.076	ENSG00000063854	151.059	1.15202	1.15202	0.000519911
ENSG00000087263	OGFOD1	304.485	262.754	291.349	110.605	137.751	160.535	ENSG00000087263	211.246	-1.04826	1.04826	0.000519911
ENSG00000166436	TRIM66	91.6411	88.2239	121.232	232.431	213.016	207.142	ENSG00000166436	158.948	1.0906	1.0906	0.000520022
ENSG00000106804	C5	22.6639	40.2761	40.0849	8.81634	4.26033	3.45237	ENSG00000106804	19.9257	-2.30099	2.30099	0.000521281
ENSG00000086827	ZW10	33.5032	26.8508	22.4867	70.5308	109.348	73.3628	ENSG00000086827	56.0138	1.52686	1.52686	0.000521281
ENSG00000161682	FAM171A2	6.89772	17.2612	18.5759	0.801486	0	0	ENSG00000161682	7.25606	-3.32831	3.32831	0.000522552
ENSG00000182986	ZNF320	32.5178	25.8918	30.3081	4.80891	2.84022	6.04164	ENSG00000182986	17.0681	-2.32932	2.32932	0.000523243
ENSG00000172757	CFL1	524.226	413.31	512.305	1071.59	721.416	1128.92	ENSG00000172757	728.628	0.993175	0.993175	0.000524056
ENSG00000120159	CAAP1	0	0	0	10.4193	5.68044	20.7142	ENSG00000120159	6.13566	3.47426	3.47426	0.000535032
ENSG00000204272	NBDY	25.6201	29.7276	51.8171	93.7738	110.769	105.297	ENSG00000204272	69.5007	1.46334	1.46334	0.000535032
ENSG00000095321	CRAT	55.1817	66.1679	55.7278	8.81634	17.0413	21.5773	ENSG00000095321	37.4187	-1.78524	1.78524	0.000536371
ENSG00000113742	CPEB4	103.466	122.746	111.456	231.629	333.726	200.237	ENSG00000113742	183.877	1.14454	1.14454	0.000537358
ENSG00000177479	ARIH2	123.173	117.952	156.429	283.726	235.738	326.249	ENSG00000177479	207.211	1.06758	1.06758	0.000539143
ENSG00000158373	HIST1H2BD	6.89772	30.6866	23.4643	0.801486	1.42011	1.72618	ENSG00000158373	10.8327	-2.99106	2.99106	0.000540375
ENSG00000156515	HK1	184.268	116.034	139.808	325.403	282.602	328.838	ENSG00000156515	229.492	1.06738	1.06738	0.000540375
ENSG00000183474	GTF2H2C	35.474	46.9888	23.4643	5.6104	5.68044	7.76783	ENSG00000183474	20.831	-2.2024	2.2024	0.000542492
ENSG00000184979	USP18	74.8895	46.9888	68.4377	10.4193	14.2011	25.0297	ENSG00000184979	39.9943	-1.8005	1.8005	0.000543821
ENSG00000134769	DTNA	32.5178	30.6866	24.442	7.21337	2.84022	1.72618	ENSG00000134769	16.571	-2.45431	2.45431	0.000544308
ENSG00000154655	L3MBTL4	14.7808	18.2202	29.3304	0.801486	0	3.45237	ENSG00000154655	11.0975	-2.90939	2.90939	0.000548153
ENSG00000106772	PRUNE2	3.94155	0	2.93304	24.0446	31.2424	16.3987	ENSG00000106772	13.0934	2.74256	2.74256	0.000550235
ENSG00000113845	TIMMDC1	33.5032	52.7426	51.8171	129.841	96.5674	136.369	ENSG00000113845	83.4733	1.34778	1.34778	0.000552668
ENSG00000196911	KPNA5	15.7662	19.1791	21.509	80.9501	44.0234	69.0474	ENSG00000196911	41.7459	1.68681	1.68681	0.000554851
ENSG00000123095	BHLHE41	66.021	107.403	68.4377	193.96	241.419	157.946	ENSG00000123095	139.198	1.24939	1.24939	0.000554851
ENSG00000185361	TNFAIP8L1	23.6493	27.8097	58.6609	2.40446	4.26033	9.49401	ENSG00000185361	21.0464	-2.39535	2.39535	0.000555832
ENSG00000115561	CHMP3	477.913	581.127	577.809	989.835	901.769	1130.65	ENSG00000115561	776.517	0.872183	0.872183	0.000555832
ENSG00000169249	ZRSR2	178.355	157.269	213.134	72.1337	69.5854	95.8032	ENSG00000169249	131.047	-1.1699	1.1699	0.000559928
ENSG00000145743	FBXL17	56.1671	45.0709	72.3484	152.282	122.129	151.904	ENSG00000145743	99.9837	1.25922	1.25922	0.000562084
ENSG00000125843	AP5S1	89.6703	52.7426	84.0806	28.052	17.0413	23.3035	ENSG00000125843	49.1484	-1.61482	1.61482	0.000563
ENSG00000181904	C5orf24	85.7288	123.705	106.567	230.026	288.282	194.196	ENSG00000181904	171.418	1.13818	1.13818	0.000563
ENSG00000258457	AL132780.2	21.6785	34.5224	21.509	0.801486	0	6.04164	ENSG00000258457	14.0922	-2.75561	2.75561	0.000563753
ENSG00000167526	RPL13	3625.24	2772.34	2476.47	1457.1	1633.13	1664.04	ENSG00000167526	2271.39	-0.886536	0.886536	0.000573153
ENSG00000165757	JCAD	2.95616	2.87687	6.84377	24.0446	21.3016	44.0177	ENSG00000165757	17.0068	2.43773	2.43773	0.000574957
ENSG00000172172	MRPL13	28.5763	26.8508	33.2412	98.5828	56.8044	113.065	ENSG00000172172	59.5201	1.5316	1.5316	0.000576188
ENSG00000130349	C6orf203	22.6639	38.3582	21.509	82.553	75.2658	90.6247	ENSG00000130349	55.1624	1.51644	1.51644	0.000581006
ENSG00000230092	AL669831.4	28.5763	14.3843	16.6206	3.20594	0	0	ENSG00000230092	10.4645	-3.01325	3.01325	0.000581331
ENSG00000125901	MRPS26	75.8749	55.6194	76.2591	19.2357	24.1419	23.3035	ENSG00000125901	45.7391	-1.56445	1.56445	0.000582074
ENSG00000106477	CEP41	31.5324	27.8097	47.9064	141.062	73.8457	103.571	ENSG00000106477	70.9545	1.50557	1.50557	0.000584782
ENSG00000105404	RABAC1	271.967	155.351	283.527	92.9724	73.8457	118.244	ENSG00000105404	165.985	-1.26801	1.26801	0.000588145
ENSG00000131944	FAAP24	178.355	168.776	184.782	72.9352	76.6859	92.3508	ENSG00000131944	128.981	-1.10652	1.10652	0.000588145
ENSG00000163710	PCOLCE2	10.8393	5.75373	2.93304	34.4639	28.4022	46.607	ENSG00000163710	21.4998	2.22084	2.22084	0.00059135
ENSG00000268362	AC092279.1	0	0.958956	0	14.4267	8.52066	18.1249	ENSG00000268362	7.00521	3.29168	3.29168	0.000594558
ENSG00000188015	S100A3	0	3.83582	0.977681	16.0297	25.562	20.7142	ENSG00000188015	11.1866	2.86706	2.86706	0.000612989
ENSG00000184009	ACTG1	1428.81	1458.57	2310.26	3813.47	4636.66	2721.33	ENSG00000184009	2728.18	1.07776	1.07776	0.000617513
ENSG00000254912	AC135983.3	0.985388	0	0	11.2208	19.8815	10.3571	ENSG00000254912	7.07414	3.28059	3.28059	0.000618848
ENSG00000021826	CPS1	2.95616	0	0.977681	23.2431	19.8815	13.8095	ENSG00000021826	10.1447	2.93747	2.93747	0.000619939
ENSG00000131507	NDFIP1	117.261	119.869	86.0359	274.91	214.437	214.91	ENSG00000131507	171.237	1.09852	1.09852	0.000619939
ENSG00000148219	ASTN2	76.8603	54.6605	104.612	32.0594	14.2011	20.7142	ENSG00000148219	50.5179	-1.68311	1.68311	0.000622725
ENSG00000132383	RPA1	4.92694	10.5485	10.7545	39.2728	55.3843	31.0713	ENSG00000132383	25.3264	2.04225	2.04225	0.000627704
ENSG00000127920	GNG11	34.4886	23.0149	26.3974	5.6104	4.26033	2.58928	ENSG00000127920	16.0602	-2.38333	2.38333	0.000633443
ENSG00000257337	AC068888.1	78.831	57.5373	86.0359	17.6327	17.0413	31.9344	ENSG00000257337	48.1688	-1.62839	1.62839	0.00063522
ENSG00000092841	MYL6	550.832	586.881	838.85	1524.43	1065.08	1393.89	ENSG00000092841	993.327	0.991887	0.991887	0.00064347
ENSG00000145375	SPATA5	123.173	117.952	87.0136	48.0891	41.1832	36.2499	ENSG00000145375	75.6101	-1.33357	1.33357	0.00064499
ENSG00000114395	CYB561D2	4.92694	6.71269	1.95536	28.052	35.5027	25.0297	ENSG00000114395	17.0299	2.34858	2.34858	0.000648034
ENSG00000111860	CEP85L	14.7808	17.2612	17.5983	56.104	53.9642	56.9641	ENSG00000111860	36.1121	1.65081	1.65081	0.000648034
ENSG00000138131	LOXL4	174.414	117.952	247.353	67.3248	78.106	66.4581	ENSG00000138131	125.268	-1.30595	1.30595	0.000648034
ENSG00000116005	PCYOX1	842.507	755.657	855.471	327.006	516.92	415.147	ENSG00000116005	618.785	-0.948798	0.948798	0.000648034
ENSG00000110090	CPT1A	107.407	187.955	165.228	61.7144	44.0234	70.7735	ENSG00000110090	106.184	-1.32246	1.32246	0.000653123
ENSG00000087077	TRIP6	40.4009	40.2761	66.4823	141.062	129.23	110.476	ENSG00000087077	87.9878	1.32225	1.32225	0.000653723
ENSG00000205307	SAP25	31.5324	22.056	19.5536	4.00743	0	3.45237	ENSG00000205307	13.4336	-2.62384	2.62384	0.000659882
ENSG00000153714	LURAP1L	1.97078	0	0	20.0371	9.94076	17.2618	ENSG00000153714	8.20175	3.1456	3.1456	0.000661063
ENSG00000140941	MAP1LC3B	65.0356	80.5523	136.875	252.468	180.354	283.094	ENSG00000140941	166.397	1.29864	1.29864	0.000661963
ENSG00000171631	P2RY6	1.97078	0.958956	3.91072	19.2357	26.9821	19.8511	ENSG00000171631	12.1516	2.67257	2.67257	0.000662744
ENSG00000107290	SETX	225.654	230.149	190.648	80.1486	112.189	107.023	ENSG00000107290	157.635	-1.09014	1.09014	0.000663158
ENSG00000174807	CD248	134.013	273.302	92.8797	42.4787	72.4256	44.0177	ENSG00000174807	109.853	-1.58102	1.58102	0.000673313
ENSG00000196081	ZNF724	4.92694	0.958956	0.977681	16.8312	35.5027	18.988	ENSG00000196081	13.0309	2.72189	2.72189	0.000673425
ENSG00000170088	TMEM192	370.506	272.343	364.675	168.312	144.851	179.523	ENSG00000170088	250.035	-1.0069	1.0069	0.000674823
ENSG00000165533	TTC8	5.91233	7.67164	9.77681	40.0743	31.2424	38.8391	ENSG00000165533	22.2528	2.03667	2.03667	0.000680826
ENSG00000169764	UGP2	827.726	779.631	951.284	389.522	450.175	525.623	ENSG00000169764	653.993	-0.891599	0.891599	0.000685403
ENSG00000146555	SDK1	18.7224	9.58956	6.84377	0	0	0	ENSG00000146555	5.85928	-3.42066	3.42066	0.000687392
ENSG00000145833	DDX46	602.072	658.802	641.359	367.882	357.868	331.427	ENSG00000145833	493.235	-0.835726	0.835726	0.000699234
ENSG00000122642	FKBP9	441.454	250.287	306.014	112.208	112.189	189.017	ENSG00000122642	235.195	-1.22742	1.22742	0.000703954
ENSG00000279949	AC022784.8	10.8393	12.4664	23.4643	0.801486	1.42011	0	ENSG00000279949	8.16527	-3.11688	3.11688	0.000706476
ENSG00000129595	EPB41L4A	73.9041	77.6754	89.9466	21.6401	19.8815	37.113	ENSG00000129595	53.3601	-1.52476	1.52476	0.000706476
ENSG00000104964	AES	564.627	423.858	532.836	1118.07	744.137	1216.96	ENSG00000104964	766.749	0.998123	0.998123	0.00071059
ENSG00000265787	CYP4F35P	29.5616	11.5075	12.7099	0	1.42011	1.72618	ENSG00000265787	9.48754	-3.02354	3.02354	0.000712019
ENSG00000148120	C9orf3	66.021	54.6605	42.0403	20.0371	8.52066	12.0833	ENSG00000148120	33.8938	-1.82308	1.82308	0.000713711
ENSG00000198932	GPRASP1	48.284	31.6455	28.3527	2.40446	5.68044	10.3571	ENSG00000198932	21.1207	-2.25373	2.25373	0.000721708
ENSG00000136238	RAC1	684.845	1011.7	843.739	1567.71	2272.17	1374.91	ENSG00000136238	1292.51	1.01464	1.01464	0.000724902
ENSG00000149968	MMP3	2.95616	0	2.93304	34.4639	22.7217	11.2202	ENSG00000149968	12.3825	2.80026	2.80026	0.000726524
ENSG00000005812	FBXL3	14.7808	34.5224	17.5983	90.5679	143.431	39.7022	ENSG00000005812	56.7671	1.86697	1.86697	0.000726524
ENSG00000105223	PLD3	170.472	144.802	172.072	81.7516	66.7451	69.9105	ENSG00000105223	117.626	-1.12251	1.12251	0.000729658
ENSG00000144199	FAHD2B	31.5324	15.3433	20.5313	4.00743	0	1.72618	ENSG00000144199	12.1901	-2.74121	2.74121	0.000731589
ENSG00000266371	AC079915.1	196.092	186.037	104.612	72.1337	61.0647	58.6903	ENSG00000266371	113.105	-1.2933	1.2933	0.000740399
ENSG00000160191	PDE9A	19.7078	19.1791	43.018	5.6104	2.84022	0.863092	ENSG00000160191	15.2031	-2.58949	2.58949	0.000742788
ENSG00000241644	INMT	0	0	0	10.4193	7.10055	16.3987	ENSG00000241644	5.6531	3.40523	3.40523	0.000744249
ENSG00000084090	STARD7	210.873	263.713	315.791	615.541	498.458	470.385	ENSG00000084090	395.794	0.984075	0.984075	0.00074426
ENSG00000251348	HSPD1P11	66.021	84.3881	142.741	37.6698	26.9821	30.2082	ENSG00000251348	64.6684	-1.5363	1.5363	0.00074841
ENSG00000100647	SUSD6	74.8895	91.1008	51.8171	186.746	389.11	112.202	ENSG00000100647	150.978	1.56573	1.56573	0.000748907
ENSG00000204536	CCHCR1	31.5324	17.2612	26.3974	64.9203	86.6267	77.6783	ENSG00000204536	50.736	1.52475	1.52475	0.000751966
ENSG00000124225	PMEPA1	1097.72	2147.1	1126.29	646.799	684.493	678.39	ENSG00000124225	1063.47	-1.0935	1.0935	0.000752123
ENSG00000104687	GSR	653.312	617.567	773.346	307.771	347.927	417.737	ENSG00000104687	519.61	-0.913152	0.913152	0.000754942
ENSG00000129946	SHC2	39.4155	18.2202	37.1519	8.01486	1.42011	3.45237	ENSG00000129946	17.9458	-2.40732	2.40732	0.000760924
ENSG00000138642	HERC6	133.027	176.448	99.7235	44.0817	62.4848	53.5117	ENSG00000138642	94.8795	-1.31475	1.31475	0.000761484
ENSG00000112378	PERP	198.063	197.545	183.804	336.624	342.246	516.129	ENSG00000112378	295.735	1.02335	1.02335	0.000764002
ENSG00000174917	C19orf70	168.501	129.459	100.701	31.2579	39.7631	68.1843	ENSG00000174917	89.6445	-1.44578	1.44578	0.000768727
ENSG00000069493	CLEC2D	165.545	127.541	116.344	51.2951	38.343	69.0474	ENSG00000069493	94.686	-1.30472	1.30472	0.000769622
ENSG00000237978	KCNMB2-AS1	10.8393	6.71269	16.6206	0	0	0	ENSG00000237978	5.69542	-3.39619	3.39619	0.000772204
ENSG00000233485	AL031283.2	0.985388	1.91791	0.977681	25.6475	5.68044	26.7559	ENSG00000233485	10.3275	2.94137	2.94137	0.000772204
ENSG00000104853	CLPTM1	24.6347	41.2351	38.1296	96.9798	159.052	68.1843	ENSG00000104853	71.3693	1.54564	1.54564	0.000772204
ENSG00000103489	XYLT1	117.261	99.7314	106.567	237.24	183.194	270.148	ENSG00000103489	169.024	1.07217	1.07217	0.000772361
ENSG00000128849	CGNL1	19.7078	22.056	53.7725	5.6104	4.26033	4.31546	ENSG00000128849	18.2871	-2.36941	2.36941	0.000773352
ENSG00000110651	CD81	200.034	196.586	361.742	591.497	443.074	701.694	ENSG00000110651	415.771	1.163	1.163	0.000773352
ENSG00000143217	NECTIN4	1.97078	10.5485	6.84377	25.6475	62.4848	30.2082	ENSG00000143217	22.9506	2.27538	2.27538	0.000773658
ENSG00000158813	EDA	19.7078	30.6866	22.4867	78.5456	65.325	73.3628	ENSG00000158813	48.3524	1.50234	1.50234	0.000774625
ENSG00000244682	FCGR2C	22.6639	9.58956	8.79913	0	0	0.863092	ENSG00000244682	6.98595	-3.25372	3.25372	0.000777299
ENSG00000165416	SUGT1	182.297	247.411	192.603	427.993	528.281	339.195	ENSG00000165416	319.63	1.03147	1.03147	0.000779041
ENSG00000168724	DNAJC21	353.754	294.399	268.862	135.451	150.532	168.303	ENSG00000168724	228.55	-0.992792	0.992792	0.000779966
ENSG00000115325	DOK1	138.94	80.5523	148.608	286.932	235.738	315.029	ENSG00000115325	200.966	1.15594	1.15594	0.000782595
ENSG00000120451	SNX19	34.4886	26.8508	10.7545	96.1783	61.0647	90.6247	ENSG00000120451	53.3269	1.67893	1.67893	0.000788121
ENSG00000071243	ING3	26.6055	73.8396	71.3707	162.702	306.744	107.023	ENSG00000071243	124.714	1.63824	1.63824	0.000790653
ENSG00000127955	GNAI1	2.95616	8.6306	15.6429	65.7218	31.2424	42.2915	ENSG00000127955	27.7476	2.11983	2.11983	0.0007974
ENSG00000075292	ZNF638	675.976	523.59	434.09	251.667	274.081	296.041	ENSG00000075292	409.241	-0.97193	0.97193	0.000804016
ENSG00000132970	WASF3	0.985388	1.91791	2.93304	21.6401	12.781	26.7559	ENSG00000132970	11.1689	2.72519	2.72519	0.00080999
ENSG00000147036	LANCL3	26.6055	7.67164	3.91072	0	0	0	ENSG00000147036	6.36464	-3.39539	3.39539	0.000818134
ENSG00000239713	APOBEC3G	21.6785	30.6866	22.4867	3.20594	2.84022	4.31546	ENSG00000239713	14.2022	-2.42312	2.42312	0.000818675
ENSG00000124588	NQO2	39.4155	35.4814	40.0849	100.186	102.248	88.8985	ENSG00000124588	67.719	1.29223	1.29223	0.000818823
ENSG00000133067	LGR6	385.287	509.205	681.444	307.771	137.751	201.1	ENSG00000133067	370.426	-1.23745	1.23745	0.000818823
ENSG00000164953	TMEM67	18.7224	9.58956	17.5983	52.8981	61.0647	50.0593	ENSG00000164953	34.9887	1.71539	1.71539	0.000821726
ENSG00000248334	WHAMMP2	92.6265	89.1829	79.1922	23.2431	38.343	33.6606	ENSG00000248334	59.3747	-1.40899	1.40899	0.000822088
ENSG00000187446	CHP1	44.3425	45.0709	60.6162	140.26	83.7864	183.839	ENSG00000187446	92.9858	1.39118	1.39118	0.000825002
ENSG00000130158	DOCK6	169.487	164.94	131.987	65.7218	69.5854	73.3628	ENSG00000130158	112.514	-1.12963	1.12963	0.000825002
ENSG00000138640	FAM13A	61.0941	52.7426	54.7501	8.81634	18.4614	19.8511	ENSG00000138640	35.9526	-1.73498	1.73498	0.00082527
ENSG00000130723	PRRC2B	289.704	336.593	254.197	127.436	153.372	155.357	ENSG00000130723	219.443	-0.994979	0.994979	0.000829981
ENSG00000136231	IGF2BP3	23.6493	21.097	47.9064	3.20594	8.52066	2.58928	ENSG00000136231	17.8281	-2.39378	2.39378	0.000831076
ENSG00000153064	BANK1	24.6347	18.2202	15.6429	0.801486	0	3.45237	ENSG00000153064	10.4586	-2.83434	2.83434	0.000834267
ENSG00000164828	SUN1	205.946	184.119	202.38	334.22	471.476	365.088	ENSG00000164828	293.872	0.960372	0.960372	0.00083492
ENSG00000183036	PCP4	18.7224	13.4254	15.6429	1.60297	0	0.863092	ENSG00000183036	8.37612	-2.98787	2.98787	0.000835762
ENSG00000142449	FBN3	5.91233	27.8097	24.442	82.553	90.887	55.2379	ENSG00000142449	47.807	1.82354	1.82354	0.000840994
ENSG00000170264	FAM161A	72.9187	98.7724	81.1475	23.2431	31.2424	35.3868	ENSG00000170264	57.1185	-1.43151	1.43151	0.000849099
ENSG00000236576	AC241520.1	36.4594	23.0149	32.2635	4.80891	5.68044	6.04164	ENSG00000236576	18.0448	-2.19501	2.19501	0.000849635
ENSG00000183624	HMCES	19.7078	25.8918	50.8394	104.193	117.869	78.5414	ENSG00000183624	66.1738	1.55064	1.55064	0.000851122
ENSG00000136425	CIB2	49.2694	35.4814	55.7278	16.8312	5.68044	8.63092	ENSG00000136425	28.6035	-1.9442	1.9442	0.000851823
ENSG00000226383	LINC01876	17.737	5.75373	10.7545	0	0	0	ENSG00000226383	5.70753	-3.37655	3.37655	0.00085276
ENSG00000260336		862.214	652.09	709.796	359.066	426.033	414.284	ENSG00000260336	570.581	-0.877833	0.877833	0.00085405
ENSG00000198185	ZNF334	35.474	24.9328	20.5313	2.40446	5.68044	4.31546	ENSG00000198185	15.5564	-2.37462	2.37462	0.000866482
ENSG00000267672	AC010632.2	26.6055	30.6866	22.4867	4.80891	4.26033	3.45237	ENSG00000267672	15.3834	-2.32086	2.32086	0.000872757
ENSG00000137055	PLAA	9.85388	21.097	2.93304	45.6847	46.8636	70.7735	ENSG00000137055	32.8676	2.0496	2.0496	0.000872757
ENSG00000106829	TLE4	30.547	36.4403	43.9956	86.5605	144.851	81.9937	ENSG00000106829	70.7314	1.42155	1.42155	0.000878761
ENSG00000204792	LINC01291	418.79	333.717	328.501	174.724	103.668	204.553	ENSG00000204792	260.659	-1.12241	1.12241	0.000878761
ENSG00000163219	ARHGAP25	8.86849	16.3022	13.6875	0	0	0.863092	ENSG00000163219	6.62023	-3.22007	3.22007	0.000883739
ENSG00000134153	EMC7	21.6785	26.8508	30.3081	86.5605	136.33	46.607	ENSG00000134153	58.0559	1.6547	1.6547	0.000883739
ENSG00000148158	SNX30	94.5972	30.6866	84.0806	15.2282	25.562	11.2202	ENSG00000148158	43.5625	-1.87783	1.87783	0.000889933
ENSG00000269246	AC011445.2	95.5826	67.1269	46.9287	17.6327	25.562	20.7142	ENSG00000269246	45.5912	-1.62863	1.62863	0.000892782
ENSG00000150433	TMEM218	0.985388	0.958956	1.95536	16.0297	12.781	23.3035	ENSG00000150433	9.33565	2.85909	2.85909	0.000895189
ENSG00000184908	CLCNKB	21.6785	18.2202	6.84377	1.60297	0	0	ENSG00000184908	8.05757	-3.12251	3.12251	0.000897401
ENSG00000196581	AJAP1	16.7516	23.0149	42.0403	6.41189	1.42011	0.863092	ENSG00000196581	15.0836	-2.60249	2.60249	0.000902133
ENSG00000239697	TNFSF12	8.86849	3.83582	4.8884	35.2654	26.9821	32.7975	ENSG00000239697	18.7729	2.16925	2.16925	0.000902437
ENSG00000078114	NEBL	19.7078	4.79478	4.8884	41.6773	56.8044	45.7439	ENSG00000078114	28.9361	2.06481	2.06481	0.000902467
ENSG00000105197	TIMM50	184.268	132.336	353.921	68.9278	100.828	74.2259	ENSG00000105197	152.418	-1.40349	1.40349	0.000902467
ENSG00000132470	ITGB4	147.808	75.7575	73.3261	244.453	191.715	309.85	ENSG00000132470	173.818	1.28536	1.28536	0.000902467
ENSG00000121406	ZNF549	129.086	149.597	115.366	48.0891	66.7451	52.6486	ENSG00000121406	93.5887	-1.20787	1.20787	0.000902467
ENSG00000128191	DGCR8	245.362	257	287.438	152.282	123.55	107.887	ENSG00000128191	195.586	-1.01649	1.01649	0.000902467
ENSG00000130810	PPAN	25.6201	23.9739	26.3974	4.80891	2.84022	3.45237	ENSG00000130810	14.5155	-2.36304	2.36304	0.000902489
ENSG00000115159	GPD2	17.737	58.4963	56.7055	129.039	151.952	122.559	ENSG00000115159	89.4148	1.51801	1.51801	0.000907425
ENSG00000103723	AP3B2	387.257	362.485	349.032	145.069	144.851	233.035	ENSG00000103723	270.288	-1.04245	1.04245	0.000907425
ENSG00000254505	CHMP4A	239.449	254.123	208.246	121.024	119.289	106.16	ENSG00000254505	174.715	-0.998028	0.998028	0.000907835
ENSG00000165716	FAM69B	10.8393	6.71269	15.6429	0	0	0	ENSG00000165716	5.53248	-3.36083	3.36083	0.000908089
ENSG00000116990	MYCL	0.985388	6.71269	4.8884	32.8609	66.7451	9.49401	ENSG00000116990	20.2811	2.56815	2.56815	0.000914533
ENSG00000088387	DOCK9	33.5032	29.7276	37.1519	84.9575	122.129	72.4997	ENSG00000088387	63.3282	1.40501	1.40501	0.00091498
ENSG00000052344	PRSS8	0.985388	2.87687	0	16.0297	11.3609	28.482	ENSG00000052344	9.95581	2.89904	2.89904	0.000916638
ENSG00000168291	PDHB	55.1817	36.4403	68.4377	141.062	117.869	139.821	ENSG00000168291	93.1352	1.27435	1.27435	0.000916638
ENSG00000176809	LRRC37A3	23.6493	17.2612	22.4867	63.3174	44.0234	112.202	ENSG00000176809	47.1567	1.68809	1.68809	0.000920959
ENSG00000171877	FRMD5	18.7224	26.8508	13.6875	0	4.26033	0.863092	ENSG00000171877	10.7307	-2.86014	2.86014	0.000921523
ENSG00000134532	SOX5	234.522	133.295	219.978	73.7367	52.544	102.708	ENSG00000134532	136.131	-1.29926	1.29926	0.000924034
ENSG00000141002	TCF25	3625.24	3329.49	3307.49	1952.42	1901.53	2204.34	ENSG00000141002	2720.09	-0.751056	0.751056	0.000925114
ENSG00000222490	RNU6-712P	0	0	0	10.4193	5.68044	17.2618	ENSG00000222490	5.56027	3.3595	3.3595	0.000927315
ENSG00000143162	CREG1	49.2694	40.2761	110.478	15.2282	21.3016	15.5357	ENSG00000143162	42.0148	-1.81264	1.81264	0.000927315
ENSG00000101104	PABPC1L	154.706	120.828	172.072	59.3099	44.0234	77.6783	ENSG00000101104	104.77	-1.24923	1.24923	0.000927315
ENSG00000205339	IPO7	97.5534	144.802	94.8351	237.24	311.004	208.005	ENSG00000205339	182.24	1.129	1.129	0.000927315
ENSG00000181847	TIGIT	10.8393	9.58956	11.7322	0	0	0	ENSG00000181847	5.36017	-3.35272	3.35272	0.000929179
ENSG00000090863	GLG1	591.233	501.534	704.908	341.433	292.543	315.029	ENSG00000090863	457.78	-0.903919	0.903919	0.000930736
ENSG00000181830	SLC35C1	34.4886	20.1381	53.7725	123.429	78.106	126.011	ENSG00000181830	72.6576	1.52088	1.52088	0.000942171
ENSG00000178401	DNAJC22	90.6557	96.8545	89.9466	40.8758	25.562	37.113	ENSG00000178401	63.5013	-1.34712	1.34712	0.000942748
ENSG00000253978	AC008637.1	14.7808	11.5075	12.7099	0	1.42011	0	ENSG00000253978	6.73637	-3.17821	3.17821	0.000943117
ENSG00000129422	MTUS1	46.3132	59.4552	33.2412	11.2208	2.84022	14.6726	ENSG00000129422	27.9572	-2.00652	2.00652	0.000943117
ENSG00000104518	GSDMD	70.9479	58.4963	83.1029	16.8312	15.6212	31.9344	ENSG00000104518	46.1557	-1.60719	1.60719	0.000943117
ENSG00000197565	COL4A6	0	3.83582	2.93304	26.449	21.3016	18.1249	ENSG00000197565	12.1074	2.65509	2.65509	0.000945894
ENSG00000187555	USP7	287.733	386.459	339.255	591.497	830.764	574.819	ENSG00000187555	501.755	0.957054	0.957054	0.000952919
ENSG00000177225	GATD1	556.744	418.105	551.412	262.887	276.921	271.011	ENSG00000177225	389.513	-0.897444	0.897444	0.000955521
ENSG00000206337	HCP5	6.89772	12.4664	12.7099	52.8981	29.8223	50.9224	ENSG00000206337	27.6195	1.89839	1.89839	0.000956783
ENSG00000188643	S100A16	138.94	104.526	112.433	253.27	213.016	265.832	ENSG00000188643	181.336	1.02043	1.02043	0.000962224
ENSG00000135253	KCP	17.737	12.4664	21.509	0.801486	1.42011	1.72618	ENSG00000135253	9.27669	-2.84171	2.84171	0.000966255
ENSG00000111667	USP5	86.7141	61.3732	70.393	384.713	147.691	125.148	ENSG00000111667	146.006	1.51344	1.51344	0.000966623
ENSG00000214279	SCART1	0	0	0	12.0223	11.3609	8.63092	ENSG00000214279	5.33568	3.3451	3.3451	0.000969523
ENSG00000137274	BPHL	33.5032	31.6455	43.018	116.215	79.5261	90.6247	ENSG00000137274	65.7555	1.35429	1.35429	0.000969523
ENSG00000183963	SMTN	47.2986	71.9217	55.7278	16.0297	9.94076	22.4404	ENSG00000183963	37.2265	-1.70387	1.70387	0.000975392
ENSG00000254093	PINX1	51.2402	28.7687	34.2188	8.81634	8.52066	7.76783	ENSG00000254093	23.2221	-1.9847	1.9847	0.000979051
ENSG00000166822	TMEM170A	167.516	117.952	139.808	36.8683	42.6033	78.5414	ENSG00000166822	97.2148	-1.36311	1.36311	0.000979501
ENSG00000183323	CCDC125	81.7872	79.5933	97.7681	35.2654	34.0826	28.482	ENSG00000183323	59.4964	-1.35144	1.35144	0.000980233
ENSG00000170876	TMEM43	67.0064	54.6605	81.1475	147.473	129.23	208.868	ENSG00000170876	114.731	1.22305	1.22305	0.000980892
ENSG00000146414	SHPRH	59.1233	33.5634	40.0849	102.59	110.769	127.738	ENSG00000146414	78.978	1.31119	1.31119	0.000982475
ENSG00000235244	DANT2	55.1817	34.5224	23.4643	9.61783	2.84022	7.76783	ENSG00000235244	22.2324	-2.15442	2.15442	0.000986279
ENSG00000010818	HIVEP2	36.4594	99.7314	34.2188	175.525	281.182	111.339	ENSG00000010818	123.076	1.62799	1.62799	0.000991101
ENSG00000008394	MGST1	141.896	156.31	176.96	403.147	326.625	255.475	ENSG00000008394	243.402	1.02851	1.02851	0.000995847
ENSG00000149043	SYT8	20.6931	12.4664	23.4643	0	0	3.45237	ENSG00000149043	10.0127	-2.91328	2.91328	0.00100183
ENSG00000166452	AKIP1	34.4886	25.8918	46.9287	138.657	56.8044	136.369	ENSG00000166452	73.1898	1.55143	1.55143	0.00100227
ENSG00000156140	ADAMTS3	31.5324	10.5485	43.9956	4.80891	4.26033	0	ENSG00000156140	15.8576	-2.65353	2.65353	0.00101128
ENSG00000205002	AARD	19.7078	4.79478	9.77681	0	0	0	ENSG00000205002	5.71322	-3.34101	3.34101	0.00101477
ENSG00000099364	FBXL19	65.0356	46.0299	39.1072	13.6253	8.52066	16.3987	ENSG00000099364	31.4529	-1.79003	1.79003	0.00101477
ENSG00000112658	SRF	89.6703	179.325	107.545	347.043	549.582	178.66	ENSG00000112658	241.971	1.44027	1.44027	0.00101477
ENSG00000120725	SIL1	177.37	163.981	143.719	64.1189	72.4256	83.7199	ENSG00000120725	117.556	-1.10864	1.10864	0.00101477
ENSG00000118873	RAB3GAP2	1128.27	840.045	929.775	419.979	512.659	596.397	ENSG00000118873	737.854	-0.906449	0.906449	0.00101477
ENSG00000260852	FBXL19-AS1	52.2256	63.2911	79.1922	21.6401	18.4614	22.4404	ENSG00000260852	42.8751	-1.54206	1.54206	0.00102683
ENSG00000109113	RAB34	219.742	252.205	352.943	657.218	411.832	722.408	ENSG00000109113	436.058	1.09222	1.09222	0.00102931
ENSG00000106609	TMEM248	233.537	239.739	230.733	449.634	478.577	380.624	ENSG00000106609	335.474	0.878233	0.878233	0.00103179
ENSG00000245648	AC022075.1	3.94155	3.83582	6.84377	23.2431	24.1419	39.7022	ENSG00000245648	16.9514	2.25541	2.25541	0.00103758
ENSG00000109654	TRIM2	160.618	114.116	140.786	41.6773	38.343	76.8152	ENSG00000109654	95.3926	-1.33872	1.33872	0.00103758
ENSG00000125834	STK35	118.247	136.172	131.009	57.707	58.2245	54.3748	ENSG00000125834	92.6223	-1.14603	1.14603	0.00103758
ENSG00000105516	DBP	28.5763	27.8097	33.2412	133.047	99.4076	50.0593	ENSG00000105516	62.0235	1.56491	1.56491	0.00104634
ENSG00000179954	SSC5D	17.737	10.5485	7.82145	64.1189	36.9228	44.0177	ENSG00000179954	30.1944	1.85513	1.85513	0.0010478
ENSG00000147533	GOLGA7	54.1963	37.3993	50.8394	109.002	144.851	101.845	ENSG00000147533	83.0222	1.26766	1.26766	0.0010478
ENSG00000111907	TPD52L1	102.48	68.0858	86.0359	222.813	143.431	221.815	ENSG00000111907	140.777	1.16675	1.16675	0.00105036
ENSG00000117410	ATP6V0B	134.998	102.608	79.1922	302.16	186.034	237.35	ENSG00000117410	173.724	1.16431	1.16431	0.00105127
ENSG00000124702	KLHDC3	23.6493	13.4254	23.4643	71.3322	61.0647	58.6903	ENSG00000124702	41.9377	1.56909	1.56909	0.00105347
ENSG00000064309	CDON	36.4594	84.3881	57.6832	145.87	143.431	165.714	ENSG00000064309	105.591	1.29951	1.29951	0.00105347
ENSG00000255104	AC005324.4	11.8247	13.4254	6.84377	0	0	0	ENSG00000255104	5.34897	-3.32559	3.32559	0.0010633
ENSG00000020577	SAMD4A	217.771	178.366	176.96	72.9352	85.2066	105.297	ENSG00000020577	139.423	-1.0916	1.0916	0.00106593
ENSG00000179222	MAGED1	301.529	363.444	455.599	745.382	714.315	659.402	ENSG00000179222	539.945	0.902878	0.902878	0.00107758
ENSG00000145808	ADAMTS19	4.92694	12.4664	10.7545	40.8758	31.2424	51.7855	ENSG00000145808	25.3419	1.95144	1.95144	0.00108286
ENSG00000189060	H1F0	108.393	98.7724	126.121	28.8535	25.562	60.4164	ENSG00000189060	74.6863	-1.44947	1.44947	0.00108286
ENSG00000196187	TMEM63A	465.103	539.892	539.68	193.158	345.087	189.88	ENSG00000196187	378.8	-1.06609	1.06609	0.00108286
ENSG00000125995	ROMO1	369.52	317.414	606.162	1071.59	765.439	916.604	ENSG00000125995	674.454	1.06446	1.06446	0.0010835
ENSG00000122786	CALD1	1002.14	1528.58	887.734	665.233	541.062	390.981	ENSG00000122786	835.954	-1.07016	1.07016	0.00108399
ENSG00000116209	TMEM59	67.0064	62.3321	79.1922	185.945	139.171	142.41	ENSG00000116209	112.676	1.13535	1.13535	0.0010864
ENSG00000279901	AC092117.2	162.589	128.5	72.3484	50.4936	39.7631	40.5653	ENSG00000279901	82.3766	-1.40376	1.40376	0.001092
ENSG00000184205	TSPYL2	95.5826	120.828	86.0359	37.6698	21.3016	47.4701	ENSG00000184205	68.1481	-1.41609	1.41609	0.00110036
ENSG00000187147	RNF220	151.75	224.396	160.34	395.132	648.99	265.832	ENSG00000187147	307.74	1.24005	1.24005	0.00110036
ENSG00000165912	PACSIN3	52.2256	61.3732	77.2368	160.297	154.792	125.148	ENSG00000165912	105.179	1.16839	1.16839	0.00110036
ENSG00000169951	ZNF764	74.8895	82.4702	69.4153	20.0371	12.781	36.2499	ENSG00000169951	49.3072	-1.58945	1.58945	0.00110621
ENSG00000130413	STK33	24.6347	17.2612	27.3751	65.7218	65.325	73.3628	ENSG00000130413	45.6134	1.48533	1.48533	0.00111219
ENSG00000139174	PRICKLE1	76.8603	73.8396	57.6832	175.525	109.348	235.624	ENSG00000139174	121.48	1.27926	1.27926	0.00111219
ENSG00000170571	EMB	12.81	9.58956	28.3527	1.60297	1.42011	0	ENSG00000170571	8.96257	-2.95366	2.95366	0.00111245
ENSG00000183765	CHEK2	27.5909	15.3433	16.6206	3.20594	0	1.72618	ENSG00000183765	10.7478	-2.72127	2.72127	0.00111245
ENSG00000188153	COL4A5	19.7078	25.8918	12.7099	48.8906	62.4848	84.583	ENSG00000188153	42.378	1.64042	1.64042	0.00111245
ENSG00000256043	CTSO	44.3425	31.6455	45.951	12.0223	4.26033	10.3571	ENSG00000256043	24.7631	-1.94808	1.94808	0.00111582
ENSG00000272482	AC254633.1	21.6785	9.58956	7.82145	0	0	0.863092	ENSG00000272482	6.65877	-3.18254	3.18254	0.00111702
ENSG00000242616	GNG10	64.0502	59.4552	43.018	11.2208	14.2011	21.5773	ENSG00000242616	35.5871	-1.69909	1.69909	0.00111702
ENSG00000076928	ARHGEF1	412.878	335.634	349.032	155.488	186.034	217.499	ENSG00000076928	276.094	-0.954348	0.954348	0.00111702
ENSG00000133393	FOPNL	9.85388	9.58956	16.6206	50.4936	49.7038	37.976	ENSG00000133393	29.0396	1.79078	1.79078	0.00111917
ENSG00000001036	FUCA2	31.5324	20.1381	27.3751	79.3471	69.5854	74.2259	ENSG00000001036	50.3673	1.43144	1.43144	0.00112374
ENSG00000183785	TUBA8	71.9333	94.9366	87.9913	30.4565	28.4022	36.2499	ENSG00000183785	58.3283	-1.35674	1.35674	0.0011291
ENSG00000226309	SMARCE1P2	0	0	0	10.4193	21.3016	3.45237	ENSG00000226309	5.86222	3.31914	3.31914	0.00113849
ENSG00000139618	BRCA2	116.276	104.526	174.027	42.4787	39.7631	67.3212	ENSG00000139618	90.732	-1.33556	1.33556	0.00113849
ENSG00000025293	PHF20	205.946	239.739	188.692	402.346	433.133	363.362	ENSG00000025293	305.536	0.900415	0.900415	0.0011423
ENSG00000069020	MAST4	170.472	202.34	144.697	48.0891	105.088	47.4701	ENSG00000069020	119.693	-1.33507	1.33507	0.00115367
ENSG00000260456	C16orf95	95.5826	81.5112	63.5493	30.4565	26.9821	29.3451	ENSG00000260456	54.5711	-1.40092	1.40092	0.00115591
ENSG00000148344	PTGES	75.8749	106.444	120.255	33.6624	38.343	44.0177	ENSG00000148344	69.7661	-1.32863	1.32863	0.00115951
ENSG00000131143	COX4I1	310.397	278.097	334.367	635.578	464.376	643.004	ENSG00000131143	444.303	0.903325	0.903325	0.00115951
ENSG00000165632	TAF3	99.5242	116.034	99.7235	36.0669	53.9642	37.976	ENSG00000165632	73.8814	-1.2711	1.2711	0.00116174
ENSG00000046653	GPM6B	13.7954	32.6045	5.86609	62.5159	106.508	53.5117	ENSG00000046653	45.8003	1.90078	1.90078	0.00116857
ENSG00000261236	BOP1	146.823	153.433	164.25	61.7144	56.8044	86.3092	ENSG00000261236	111.556	-1.1394	1.1394	0.00116934
ENSG00000149231	CCDC82	69.9625	53.7015	63.5493	18.4342	8.52066	25.8928	ENSG00000149231	40.0102	-1.6701	1.6701	0.001179
ENSG00000128394	APOBEC3F	26.6055	22.056	32.2635	3.20594	7.10055	3.45237	ENSG00000128394	15.7806	-2.27723	2.27723	0.00117963
ENSG00000273456	AC064836.3	17.737	11.5075	21.509	0.801486	1.42011	1.72618	ENSG00000273456	9.11687	-2.81085	2.81085	0.00118445
ENSG00000143878	RHOB	89.6703	160.146	144.697	270.902	251.359	343.511	ENSG00000143878	210.047	1.10458	1.10458	0.00118518
ENSG00000260776	AC104758.3	18.7224	9.58956	4.8884	0	0	0	ENSG00000260776	5.53339	-3.30582	3.30582	0.001188
ENSG00000226711	FAM66C	327.149	257	175.983	119.421	119.289	104.434	ENSG00000226711	183.879	-1.11671	1.11671	0.0011937
ENSG00000163932	PRKCD	63.0648	36.4403	54.7501	10.4193	21.3016	9.49401	ENSG00000163932	32.5784	-1.80252	1.80252	0.00120078
ENSG00000185475	TMEM179B	127.115	116.993	222.911	408.758	285.442	359.046	ENSG00000185475	253.377	1.14158	1.14158	0.00120096
ENSG00000121578	B4GALT4	52.2256	61.3732	76.2591	20.8386	18.4614	22.4404	ENSG00000121578	41.933	-1.52597	1.52597	0.00120147
ENSG00000028528	SNX1	194.121	203.299	267.885	441.619	484.257	371.993	ENSG00000028528	327.196	0.943504	0.943504	0.00120507
ENSG00000104969	SGTA	292.66	208.093	281.572	92.9724	89.4669	158.809	ENSG00000104969	187.262	-1.15529	1.15529	0.00120519
ENSG00000130005	GAMT	23.6493	21.097	25.4197	46.4862	73.8457	101.845	ENSG00000130005	48.7238	1.56756	1.56756	0.00121788
ENSG00000126787	DLGAP5	29.5616	53.7015	39.1072	8.81634	4.26033	12.9464	ENSG00000126787	24.7322	-1.97955	1.97955	0.00123031
ENSG00000147535	PLPP5	242.405	199.463	261.041	96.1783	126.39	119.97	ENSG00000147535	174.241	-1.01797	1.01797	0.0012363
ENSG00000128609	NDUFA5	451.308	362.485	379.34	814.31	592.186	838.062	ENSG00000128609	572.948	0.897361	0.897361	0.00123786
ENSG00000104979	C19orf53	227.625	196.586	217.045	93.7738	78.106	126.011	ENSG00000104979	156.524	-1.06945	1.06945	0.00125507
ENSG00000105641	SLC5A5	12.81	4.79478	14.6652	0	0	0	ENSG00000105641	5.37834	-3.29003	3.29003	0.00127396
ENSG00000126453	BCL2L12	73.9041	59.4552	72.3484	135.451	139.171	186.428	ENSG00000126453	111.126	1.13306	1.13306	0.00127396
ENSG00000233008	LINC01725	0	0	0	12.8238	11.3609	6.90474	ENSG00000233008	5.18156	3.28721	3.28721	0.00127957
ENSG00000105219	CNTD2	0	0	0	8.01486	7.10055	16.3987	ENSG00000105219	5.25236	3.28924	3.28924	0.00127978
ENSG00000139737	SLAIN1	0	0	0	4.80891	22.7217	6.90474	ENSG00000139737	5.73923	3.29133	3.29133	0.00129709
ENSG00000166025	AMOTL1	95.5826	117.952	122.21	50.4936	39.7631	49.1962	ENSG00000166025	79.1995	-1.21577	1.21577	0.00129897
ENSG00000186834	HEXIM1	86.7141	133.295	72.3484	238.041	289.702	169.166	ENSG00000186834	164.878	1.20764	1.20764	0.00130505
ENSG00000157827	FMNL2	104.451	105.485	91.902	197.166	218.697	193.333	ENSG00000157827	151.839	0.988737	0.988737	0.00130885
ENSG00000164066	INTU	123.173	112.198	109.5	42.4787	41.1832	59.5534	ENSG00000164066	81.3478	-1.2178	1.2178	0.0013149
ENSG00000254363	AC011379.2	10.8393	6.71269	3.91072	37.6698	25.562	41.4284	ENSG00000254363	21.0205	2.05547	2.05547	0.00131865
ENSG00000065518	NDUFB4	21.6785	19.1791	32.2635	71.3322	62.4848	79.4045	ENSG00000065518	47.7238	1.47094	1.47094	0.00132071
ENSG00000078900	TP73	7.8831	8.6306	30.3081	1.60297	0	0	ENSG00000078900	8.0708	-3.06894	3.06894	0.00132264
ENSG00000140279	DUOX2	9.85388	0	0.977681	24.0446	31.2424	37.976	ENSG00000140279	17.3491	2.55132	2.55132	0.00132835
ENSG00000136877	FPGS	187.224	126.582	221.934	71.3322	65.325	91.4878	ENSG00000136877	127.314	-1.18648	1.18648	0.00132889
ENSG00000007080	CCDC124	151.75	133.295	122.21	59.3099	52.544	68.1843	ENSG00000007080	97.8822	-1.13628	1.13628	0.00133124
ENSG00000234492	RPL34-AS1	10.8393	4.79478	16.6206	0	0	0	ENSG00000234492	5.37577	-3.28042	3.28042	0.00133578
ENSG00000172292	CERS6	100.51	147.679	141.764	247.659	406.151	228.719	ENSG00000172292	212.08	1.13814	1.13814	0.00134598
ENSG00000185024	BRF1	124.159	77.6754	88.969	31.2579	41.1832	38.8391	ENSG00000185024	67.0139	-1.3365	1.3365	0.00134811
ENSG00000177469	CAVIN1	4304.17	4537.78	3434.59	6642.71	6667.41	8453.99	ENSG00000177469	5673.44	0.813864	0.813864	0.00135631
ENSG00000155265	GOLGA7B	0	0	0	10.4193	11.3609	8.63092	ENSG00000155265	5.06852	3.27247	3.27247	0.0013637
ENSG00000140835	CHST4	43.3571	41.2351	45.951	14.4267	9.94076	10.3571	ENSG00000140835	27.5446	-1.75399	1.75399	0.00136378
ENSG00000197586	ENTPD6	47.2986	35.4814	39.1072	12.0223	5.68044	11.2202	ENSG00000197586	25.135	-1.86175	1.86175	0.00136778
ENSG00000177595	PIDD1	149.779	131.377	186.737	38.4713	65.325	82.8568	ENSG00000177595	109.091	-1.27977	1.27977	0.00139129
ENSG00000121005	CRISPLD1	18.7224	15.3433	16.6206	2.40446	1.42011	0	ENSG00000121005	9.08513	-2.8033	2.8033	0.00139503
ENSG00000110723	EXPH5	10.8393	11.5075	8.79913	46.4862	34.0826	40.5653	ENSG00000110723	25.38	1.80998	1.80998	0.00139503
ENSG00000111897	SERINC1	195.107	93.0187	136.875	268.498	293.963	426.367	ENSG00000111897	235.638	1.18071	1.18071	0.00139503
ENSG00000165458	INPPL1	1658.41	1034.71	1326.71	609.931	549.582	852.735	ENSG00000165458	1005.35	-0.975456	0.975456	0.00140029
ENSG00000228801	AC064807.1	59.1233	70.9627	86.0359	16.8312	22.7217	31.9344	ENSG00000228801	47.9349	-1.51005	1.51005	0.00140638
ENSG00000196141	SPATS2L	528.168	327.963	401.827	203.577	204.496	226.13	ENSG00000196141	315.36	-0.96632	0.96632	0.00141053
ENSG00000185324	CDK10	300.543	252.205	270.818	157.091	123.55	140.684	ENSG00000185324	207.482	-0.942418	0.942418	0.00142154
ENSG00000106125	MINDY4	14.7808	12.4664	13.6875	50.4936	32.6625	64.7319	ENSG00000106125	31.4705	1.73095	1.73095	0.00142228
ENSG00000230555	AL450326.1	12.81	4.79478	5.86609	39.2728	31.2424	37.976	ENSG00000230555	21.9937	1.99536	1.99536	0.00145266
ENSG00000198721	ECI2	11.8247	11.5075	14.6652	60.9129	51.1239	31.0713	ENSG00000198721	30.1843	1.76706	1.76706	0.0014534
ENSG00000078177	N4BP2	67.9918	75.7575	96.7904	32.8609	22.7217	31.0713	ENSG00000078177	54.5323	-1.3907	1.3907	0.00145553
ENSG00000158863	FAM160B2	71.9333	70.0038	50.8394	158.694	116.449	165.714	ENSG00000158863	105.606	1.16169	1.16169	0.00146421
ENSG00000164494	PDSS2	11.8247	24.9328	25.4197	69.7293	48.2837	84.583	ENSG00000164494	44.1289	1.60631	1.60631	0.00146889
ENSG00000259414	AC242376.1	46.3132	21.097	26.3974	8.81634	0	3.45237	ENSG00000259414	17.6794	-2.38965	2.38965	0.00147629
ENSG00000118785	SPP1	1059.29	727.847	635.493	2208.89	1097.74	1976.48	ENSG00000118785	1284.29	1.09481	1.09481	0.00147995
ENSG00000031698	SARS	416.819	329.881	284.505	167.511	188.875	171.755	ENSG00000031698	259.891	-0.947797	0.947797	0.0014813
ENSG00000106537	TSPAN13	9.85388	2.87687	21.509	0	0	0	ENSG00000106537	5.70662	-3.26309	3.26309	0.0014947
ENSG00000182888	AC007685.1	16.7516	46.0299	21.509	113.009	160.472	44.0177	ENSG00000182888	66.965	1.76089	1.76089	0.0014948
ENSG00000146250	PRSS35	9.85388	7.67164	12.7099	0	0	0	ENSG00000146250	5.03923	-3.25181	3.25181	0.00150306
ENSG00000129250	KIF1C	484.811	525.508	549.457	218.806	330.885	277.916	ENSG00000129250	397.897	-0.902109	0.902109	0.00150921
ENSG00000158292	GPR153	57.1525	25.8918	19.5536	9.61783	2.84022	3.45237	ENSG00000158292	19.7514	-2.27459	2.27459	0.00151555
ENSG00000187984	ANKRD19P	5.91233	6.71269	19.5536	0	0	0	ENSG00000187984	5.36311	-3.2548	3.2548	0.00151962
ENSG00000175455	CCDC14	126.13	116.034	106.567	43.2802	36.9228	62.1426	ENSG00000175455	81.846	-1.23495	1.23495	0.0015252
ENSG00000134874	DZIP1	22.6639	31.6455	30.3081	0.801486	1.42011	8.63092	ENSG00000134874	15.9117	-2.43534	2.43534	0.00153825
ENSG00000123843	C4BPB	6.89772	19.1791	5.86609	0	0	0	ENSG00000123843	5.32382	-3.24975	3.24975	0.00155644
ENSG00000121067	SPOP	1609.14	1635.98	1232.86	845.568	839.285	879.491	ENSG00000121067	1173.72	-0.792565	0.792565	0.00156328
ENSG00000166233	ARIH1	196.092	314.537	170.116	454.442	739.877	382.35	ENSG00000166233	376.236	1.16998	1.16998	0.00156458
ENSG00000182632	CCNYL2	19.7078	4.79478	7.82145	0	0	0	ENSG00000182632	5.38733	-3.24886	3.24886	0.00156798
ENSG00000245849	RAD51-AS1	171.458	133.295	153.496	68.1263	82.3663	59.5534	ENSG00000245849	111.382	-1.10262	1.10262	0.00156798
ENSG00000173894	CBX2	7.8831	23.0149	26.3974	0	4.26033	0	ENSG00000173894	10.2593	-2.89374	2.89374	0.00157341
ENSG00000121068	TBX2	40.4009	19.1791	29.3304	2.40446	9.94076	2.58928	ENSG00000121068	17.3075	-2.30194	2.30194	0.00158324
ENSG00000250682	LINC00491	6.89772	12.4664	10.7545	0	0	0	ENSG00000250682	5.01977	-3.24111	3.24111	0.00158361
ENSG00000140406	TLNRD1	34.4886	54.6605	63.5493	106.598	245.679	98.3925	ENSG00000140406	100.561	1.47069	1.47069	0.00158945
ENSG00000128739	SNRPN	195.107	133.295	178.916	456.847	257.04	365.951	ENSG00000128739	264.526	1.0652	1.0652	0.00158945
ENSG00000105341	DMAC2	62.0794	81.5112	70.393	16.0297	25.562	31.0713	ENSG00000105341	47.7744	-1.48325	1.48325	0.00159581
ENSG00000073060	SCARB1	23.6493	29.7276	26.3974	4.00743	1.42011	6.90474	ENSG00000073060	15.3511	-2.26293	2.26293	0.00159978
ENSG00000117724	CENPF	289.704	325.086	465.376	185.143	142.011	194.196	ENSG00000117724	266.919	-1.02074	1.02074	0.00159978
ENSG00000143761	ARF1	356.71	360.567	432.135	742.977	658.931	636.962	ENSG00000143761	531.38	0.814741	0.814741	0.00160143
ENSG00000042429	MED17	129.086	139.049	91.902	40.0743	53.9642	55.2379	ENSG00000042429	84.8855	-1.23098	1.23098	0.00161218
ENSG00000153234	NR4A2	15.7662	29.7276	16.6206	45.6847	156.212	48.3332	ENSG00000153234	52.0574	1.82751	1.82751	0.00161317
ENSG00000115648	MLPH	0	0	0	20.0371	4.26033	7.76783	ENSG00000115648	5.34422	3.24494	3.24494	0.00161368
ENSG00000054219	LY75	27.5909	19.1791	47.9064	4.80891	5.68044	6.90474	ENSG00000054219	18.6784	-2.14839	2.14839	0.00161582
ENSG00000137221	TJAP1	11.8247	17.2612	10.7545	75.3397	52.544	28.482	ENSG00000137221	32.701	1.81205	1.81205	0.00162048
ENSG00000132341	RAN	197.078	177.407	205.313	357.463	424.613	315.892	ENSG00000132341	279.627	0.901264	0.901264	0.00162048
ENSG00000165124	SVEP1	15.7662	46.9888	58.6609	7.21337	8.52066	8.63092	ENSG00000165124	24.2968	-2.06688	2.06688	0.00162352
ENSG00000169692	AGPAT2	104.451	62.3321	108.523	28.8535	45.4435	22.4404	ENSG00000169692	62.0072	-1.45595	1.45595	0.00162842
ENSG00000279814	AC010997.6	81.7872	43.153	39.1072	11.2208	14.2011	18.988	ENSG00000279814	34.7429	-1.74271	1.74271	0.00164402
ENSG00000166908	PIP4K2C	21.6785	35.4814	27.3751	69.7293	85.2066	76.8152	ENSG00000166908	52.7143	1.38376	1.38376	0.0016444
ENSG00000138646	HERC5	19.7078	32.6045	26.3974	82.553	52.544	94.9401	ENSG00000138646	51.4578	1.47487	1.47487	0.00164719
ENSG00000069966	GNB5	334.047	283.851	377.385	135.451	176.094	192.47	ENSG00000069966	249.883	-0.962527	0.962527	0.00164719
ENSG00000112739	PRPF4B	189.194	249.328	179.893	367.08	485.677	361.636	ENSG00000112739	305.468	0.9501	0.9501	0.00164719
ENSG00000240616	RPS6P25	66.021	75.7575	32.2635	10.4193	18.4614	18.988	ENSG00000240616	36.9851	-1.73753	1.73753	0.00164993
ENSG00000160961	ZNF333	87.6995	50.8246	81.1475	12.0223	29.8223	26.7559	ENSG00000160961	48.0454	-1.59712	1.59712	0.00165576
ENSG00000184545	DUSP8	67.9918	44.112	55.7278	12.8238	12.781	23.3035	ENSG00000184545	36.1233	-1.6465	1.6465	0.00166383
ENSG00000167110	GOLGA2	1689.94	1439.39	1424.48	766.22	627.688	1030.53	ENSG00000167110	1163.04	-0.891033	0.891033	0.00166383
ENSG00000171729	TMEM51	7.8831	17.2612	5.86609	0	0	0	ENSG00000171729	5.1684	-3.23245	3.23245	0.00166412
ENSG00000126001	CEP250	77.8456	62.3321	100.701	22.4416	24.1419	37.113	ENSG00000126001	54.0959	-1.44171	1.44171	0.00167391
ENSG00000177239	MAN1B1	151.75	132.336	136.875	53.6995	41.1832	80.2676	ENSG00000177239	99.3519	-1.20779	1.20779	0.00167391
ENSG00000064547	LPAR2	124.159	71.9217	140.786	44.8832	32.6625	48.3332	ENSG00000064547	77.1242	-1.34657	1.34657	0.00167563
ENSG00000261448	AC109446.3	0	0	0	9.61783	8.52066	11.2202	ENSG00000261448	4.89311	3.22723	3.22723	0.00168272
ENSG00000260493	AC011773.4	23.6493	16.3022	24.442	4.00743	1.42011	2.58928	ENSG00000260493	12.0684	-2.44144	2.44144	0.00169407
ENSG00000240179	RPL26P3	20.6931	5.75373	10.7545	0.801486	0	0	ENSG00000240179	6.33381	-3.10784	3.10784	0.00169992
ENSG00000174791	RIN1	88.6849	30.6866	65.5046	8.81634	17.0413	21.5773	ENSG00000174791	38.7185	-1.8092	1.8092	0.00172696
ENSG00000110841	PPFIBP1	962.724	712.504	694.153	444.825	373.489	464.344	ENSG00000110841	608.673	-0.867852	0.867852	0.00172769
ENSG00000164405	UQCRQ	426.673	335.634	558.256	1115.67	612.067	1072.82	ENSG00000164405	686.854	1.05777	1.05777	0.00173537
ENSG00000115977	AAK1	558.715	519.754	544.568	318.19	279.762	324.523	ENSG00000115977	424.252	-0.800687	0.800687	0.00173537
ENSG00000197937	ZNF347	11.8247	15.3433	19.5536	56.9055	61.0647	39.7022	ENSG00000197937	34.0657	1.63354	1.63354	0.00177205
ENSG00000212978	AC016747.1	196.092	150.556	196.514	82.553	88.0468	91.4878	ENSG00000212978	134.208	-1.02575	1.02575	0.00177441
ENSG00000107223	EDF1	371.491	302.071	280.594	194.761	150.532	122.559	ENSG00000107223	237.001	-1.00196	1.00196	0.001779
ENSG00000143799	PARP1	723.275	505.37	579.765	330.212	292.543	352.142	ENSG00000143799	463.884	-0.873455	0.873455	0.00179342
ENSG00000243056	EIF4EBP3	134.013	93.0187	102.657	44.0817	44.0234	50.0593	ENSG00000243056	77.9754	-1.20841	1.20841	0.00179467
ENSG00000185499	MUC1	98.5388	52.7426	120.255	189.952	200.235	252.023	ENSG00000185499	152.291	1.20051	1.20051	0.00179521
ENSG00000196535	MYO18A	253.245	306.866	222.911	109.002	123.55	152.767	ENSG00000196535	194.723	-0.998354	0.998354	0.00180854
ENSG00000204568	MRPS18B	944.987	782.508	768.457	1434.66	1263.9	1749.49	ENSG00000204568	1157.33	0.821152	0.821152	0.00181222
ENSG00000155115	GTF3C6	22.6639	22.056	33.2412	102.59	58.2245	66.4581	ENSG00000155115	50.8723	1.47023	1.47023	0.00182166
ENSG00000139044	B4GALNT3	55.1817	51.7836	24.442	12.8238	8.52066	10.3571	ENSG00000139044	27.1848	-1.85409	1.85409	0.00182311
ENSG00000164889	SLC4A2	24.6347	29.7276	37.1519	137.054	88.0468	52.6486	ENSG00000164889	61.5439	1.51392	1.51392	0.00182311
ENSG00000198887	SMC5	280.836	257.959	327.523	134.65	99.4076	177.797	ENSG00000198887	213.029	-1.03723	1.03723	0.00182311
ENSG00000073150	PANX2	2.95616	13.4254	15.6429	0	0	0	ENSG00000073150	5.33741	-3.21525	3.21525	0.00183327
ENSG00000154930	ACSS1	101.495	93.0187	197.492	62.5159	44.0234	31.9344	ENSG00000154930	88.4131	-1.42337	1.42337	0.00183605
ENSG00000261221	ZNF865	209.888	227.272	240.51	91.3694	63.9049	140.684	ENSG00000261221	162.271	-1.14649	1.14649	0.00183717
ENSG00000143256	PFDN2	43.3571	61.3732	41.0626	100.186	164.733	102.708	ENSG00000143256	85.5699	1.27273	1.27273	0.0018493
ENSG00000049449	RCN1	70.9479	69.0448	43.9956	21.6401	12.781	22.4404	ENSG00000049449	40.1416	-1.56684	1.56684	0.00185325
ENSG00000169228	RAB24	158.647	143.843	220.956	77.7441	72.4256	88.8985	ENSG00000169228	127.086	-1.09434	1.09434	0.00185407
ENSG00000227500	SCAMP4	75.8749	37.3993	44.9733	150.679	96.5674	160.535	ENSG00000227500	94.3382	1.31525	1.31525	0.00185496
ENSG00000213722	DDAH2	205.946	193.709	142.741	399.941	268.401	458.302	ENSG00000213722	278.173	1.03144	1.03144	0.00186831
ENSG00000106123	EPHB6	19.7078	19.1791	15.6429	2.40446	0	2.58928	ENSG00000106123	9.92058	-2.61596	2.61596	0.0018751
ENSG00000115520	COQ10B	3.94155	20.1381	18.5759	70.5308	45.4435	53.5117	ENSG00000115520	35.3569	1.82492	1.82492	0.0018791
ENSG00000146426	TIAM2	79.8164	77.6754	97.7681	189.151	190.295	152.767	ENSG00000146426	131.245	1.03159	1.03159	0.0018791
ENSG00000065911	MTHFD2	80.8018	84.3881	116.344	22.4416	51.1239	28.482	ENSG00000065911	63.9303	-1.4222	1.4222	0.00188113
ENSG00000123992	DNPEP	187.224	108.362	198.469	64.9203	63.9049	81.1307	ENSG00000123992	117.335	-1.18906	1.18906	0.00188636
ENSG00000155380	SLC16A1	121.203	121.787	148.608	46.4862	68.1652	59.5534	ENSG00000155380	94.3004	-1.14273	1.14273	0.00188636
ENSG00000165572	KBTBD6	85.7288	84.3881	70.393	181.937	134.91	196.785	ENSG00000165572	125.69	1.07007	1.07007	0.00188636
ENSG00000064115	TM7SF3	166.531	153.433	248.331	411.162	380.589	341.784	ENSG00000064115	283.638	0.973808	0.973808	0.00190121
ENSG00000124275	MTRR	52.2256	49.8657	50.8394	14.4267	14.2011	18.988	ENSG00000124275	33.4244	-1.57211	1.57211	0.0019052
ENSG00000279233	AC122688.3	48.284	40.2761	44.9733	16.8312	8.52066	10.3571	ENSG00000279233	28.2071	-1.73032	1.73032	0.00190619
ENSG00000233927	RPS28	1270.17	957.038	1008.97	571.459	634.789	639.551	ENSG00000233927	846.995	-0.798278	0.798278	0.0019162
ENSG00000101255	TRIB3	17.737	17.2612	22.4867	1.60297	2.84022	2.58928	ENSG00000101255	10.7529	-2.49503	2.49503	0.00191835
ENSG00000257894	AC027288.3	14.7808	5.75373	5.86609	55.3025	26.9821	37.113	ENSG00000257894	24.2997	1.96853	1.96853	0.00192027
ENSG00000086065	CHMP5	53.2109	52.7426	53.7725	135.451	115.029	107.023	ENSG00000086065	86.2049	1.12843	1.12843	0.00192027
ENSG00000137962	ARHGAP29	80.8018	87.265	47.9064	149.076	156.212	188.154	ENSG00000137962	118.236	1.15439	1.15439	0.00192307
ENSG00000152147	GEMIN6	69.9625	51.7836	127.099	20.8386	22.7217	34.5237	ENSG00000152147	54.4881	-1.56445	1.56445	0.00192473
ENSG00000160993	ALKBH4	202.005	224.396	187.715	77.7441	116.449	104.434	ENSG00000160993	152.124	-1.02242	1.02242	0.00192473
ENSG00000151718	WWC2	134.013	190.832	218.023	72.9352	65.325	100.119	ENSG00000151718	130.208	-1.14338	1.14338	0.00192589
ENSG00000178996	SNX18	124.159	99.7314	168.161	39.2728	66.7451	54.3748	ENSG00000178996	92.074	-1.25364	1.25364	0.00192819
ENSG00000144026	ZNF514	37.4447	37.3993	33.2412	88.1634	90.887	84.583	ENSG00000144026	61.9531	1.23733	1.23733	0.00193106
ENSG00000197580	BCO2	1.97078	4.79478	4.8884	36.8683	12.781	27.6189	ENSG00000197580	14.8204	2.32663	2.32663	0.00193763
ENSG00000164587	RPS14	8305.84	6471.03	9494.26	4000.22	4449.2	5168.2	ENSG00000164587	6314.79	-0.820437	0.820437	0.00194515
ENSG00000092020	PPP2R3C	52.2256	32.6045	38.1296	104.995	69.5854	166.577	ENSG00000092020	77.3527	1.4087	1.4087	0.00194966
ENSG00000114115	RBP1	16.7516	10.5485	32.2635	4.00743	0	0	ENSG00000114115	10.5952	-2.78191	2.78191	0.00195596
ENSG00000123933	MXD4	72.9187	67.1269	49.8617	144.267	117.869	163.987	ENSG00000123933	102.672	1.13428	1.13428	0.00195922
ENSG00000111912	NCOA7	13.7954	23.0149	5.86609	48.8906	42.6033	73.3628	ENSG00000111912	34.5889	1.7929	1.7929	0.00196135
ENSG00000112685	EXOC2	50.2548	43.153	88.969	155.488	127.81	159.672	ENSG00000112685	104.224	1.23602	1.23602	0.00196706
ENSG00000118705	RPN2	557.73	538.933	419.425	256.475	225.797	317.618	ENSG00000118705	385.996	-0.901467	0.901467	0.00198642
ENSG00000176428	VPS37D	22.6639	16.3022	17.5983	2.40446	1.42011	2.58928	ENSG00000176428	10.4964	-2.50785	2.50785	0.00199077
ENSG00000138095	LRPPRC	366.564	376.87	495.684	212.394	167.573	251.16	ENSG00000138095	311.707	-0.947518	0.947518	0.00200062
ENSG00000089639	GMIP	61.0941	31.6455	80.1698	12.8238	9.94076	22.4404	ENSG00000089639	36.3524	-1.76049	1.76049	0.0020014
ENSG00000111678	C12orf57	406.965	222.478	262.018	156.29	113.609	140.684	ENSG00000111678	217.007	-1.08169	1.08169	0.0020014
ENSG00000177565	TBL1XR1	209.888	321.25	156.429	490.509	1113.37	315.892	ENSG00000177565	434.556	1.40613	1.40613	0.00202647
ENSG00000135926	TMBIM1	44.3425	58.4963	89.9466	133.848	163.313	158.809	ENSG00000135926	108.126	1.19662	1.19662	0.00203055
ENSG00000164038	SLC9B2	46.3132	45.0709	58.6609	8.01486	12.781	20.7142	ENSG00000164038	31.9258	-1.71313	1.71313	0.00203915
ENSG00000224376	AC017104.1	18.7224	28.7687	21.509	3.20594	4.26033	3.45237	ENSG00000224376	13.3198	-2.2848	2.2848	0.00204272
ENSG00000147408	CSGALNACT1	62.0794	54.6605	59.6385	116.215	109.348	190.743	ENSG00000147408	98.7809	1.20008	1.20008	0.00205972
ENSG00000262979	AC124319.1	0.985388	1.91791	0	20.8386	8.52066	15.5357	ENSG00000262979	7.96637	2.83432	2.83432	0.00206763
ENSG00000239922	AC092958.1	2.95616	6.71269	3.91072	34.4639	15.6212	30.2082	ENSG00000239922	15.6455	2.22222	2.22222	0.00207285
ENSG00000177570	SAMD12	17.737	19.1791	20.5313	56.9055	44.0234	74.2259	ENSG00000177570	38.767	1.52285	1.52285	0.00207345
ENSG00000187957	DNER	35.474	7.67164	10.7545	2.40446	0	0.863092	ENSG00000187957	9.52794	-2.82202	2.82202	0.00207951
ENSG00000179818	PCBP1-AS1	140.91	93.9776	118.299	56.104	45.4435	49.1962	ENSG00000179818	83.9885	-1.18006	1.18006	0.00207951
ENSG00000135250	SRPK2	1221.88	1160.34	973.77	506.539	685.913	682.706	ENSG00000135250	871.858	-0.827235	0.827235	0.00207951
ENSG00000167112	TRUB2	39.4155	47.9478	40.0849	10.4193	12.781	12.9464	ENSG00000167112	27.2658	-1.69167	1.69167	0.00208531
ENSG00000118156	ZNF541	0	0	0	12.8238	11.3609	5.17855	ENSG00000118156	4.89387	3.181	3.181	0.00208814
ENSG00000218596	AL162578.1	4.92694	7.67164	2.93304	32.0594	26.9821	24.1666	ENSG00000218596	16.4566	2.12204	2.12204	0.00209195
ENSG00000230393	AC092667.1	11.8247	3.83582	14.6652	0	0	0	ENSG00000230393	5.05428	-3.18009	3.18009	0.00210975
ENSG00000248712	CCDC153	0	0	0	11.2208	8.52066	8.63092	ENSG00000248712	4.72873	3.17673	3.17673	0.00210975
ENSG00000188002	AC026412.1	17.737	17.2612	18.5759	2.40446	0	2.58928	ENSG00000188002	9.76131	-2.59373	2.59373	0.00211321
ENSG00000100151	PICK1	65.0356	33.5634	36.1742	9.61783	5.68044	16.3987	ENSG00000100151	27.745	-1.86388	1.86388	0.00211657
ENSG00000153721	CNKSR3	13.7954	8.6306	11.7322	0	0	0.863092	ENSG00000153721	5.83688	-3.04499	3.04499	0.00212408
ENSG00000092068	SLC7A8	18.7224	6.71269	27.3751	100.987	21.3016	116.517	ENSG00000092068	48.6027	1.96483	1.96483	0.00213151
ENSG00000138709	LARP1B	90.6557	104.526	56.7055	33.6624	31.2424	27.6189	ENSG00000138709	57.4018	-1.37691	1.37691	0.00213151
ENSG00000130309	COLGALT1	458.205	348.101	355.876	197.967	227.217	201.1	ENSG00000130309	298.078	-0.877845	0.877845	0.00215331
ENSG00000260916	CCPG1	38.4301	36.4403	34.2188	116.215	46.8636	168.303	ENSG00000260916	73.4119	1.51961	1.51961	0.00216149
ENSG00000104731	KLHDC4	117.261	103.567	106.567	44.8832	21.3016	56.101	ENSG00000104731	74.9469	-1.333	1.333	0.00216759
ENSG00000165389	SPTSSA	11.8247	13.4254	9.77681	41.6773	46.8636	37.113	ENSG00000165389	26.7801	1.70016	1.70016	0.00216811
ENSG00000204560	DHX16	27.5909	17.2612	17.5983	72.9352	42.6033	76.8152	ENSG00000204560	42.4673	1.53701	1.53701	0.00217797
ENSG00000168779	SHOX2	46.3132	69.0448	83.1029	24.0446	22.7217	20.7142	ENSG00000168779	44.3236	-1.47151	1.47151	0.00218588
ENSG00000236078	LINC01447	0	0	1.95536	29.655	14.2011	3.45237	ENSG00000236078	8.21063	2.97688	2.97688	0.00218857
ENSG00000278791	MIR6723	10.8393	8.6306	8.79913	0	0	0	ENSG00000278791	4.7115	-3.16542	3.16542	0.00220538
ENSG00000182742	HOXB4	241.42	220.56	274.728	133.848	71.0055	132.916	ENSG00000182742	179.08	-1.08036	1.08036	0.00221308
ENSG00000129933	MAU2	726.231	535.097	556.3	330.212	340.826	341.784	ENSG00000129933	471.742	-0.829752	0.829752	0.00221308
ENSG00000160050	CCDC28B	97.5534	87.265	103.634	33.6624	41.1832	45.7439	ENSG00000160050	68.1737	-1.21498	1.21498	0.00222144
ENSG00000134046	MBD2	67.9918	76.7164	37.1519	136.253	241.419	110.476	ENSG00000134046	111.668	1.35139	1.35139	0.00222321
ENSG00000083799	CYLD	160.618	159.187	166.206	282.924	311.004	294.314	ENSG00000083799	229.042	0.853351	0.853351	0.00223533
ENSG00000170471	RALGAPB	44.3425	95.8956	77.2368	146.672	227.217	155.357	ENSG00000170471	124.453	1.229	1.229	0.00223989
ENSG00000277152	AC110048.2	0	0	0	6.41189	12.781	9.49401	ENSG00000277152	4.78115	3.1634	3.1634	0.00224131
ENSG00000133706	LARS	310.397	330.84	298.193	581.077	487.097	573.956	ENSG00000133706	430.26	0.794925	0.794925	0.0022424
ENSG00000136490	LIMD2	7.8831	10.5485	9.77681	0	0	0	ENSG00000136490	4.7014	-3.16133	3.16133	0.00224292
ENSG00000075275	CELSR1	0	0	0	16.0297	7.10055	6.04164	ENSG00000075275	4.86198	3.16518	3.16518	0.0022516
ENSG00000163344	PMVK	37.4447	15.3433	22.4867	98.5828	44.0234	100.119	ENSG00000163344	52.9999	1.59075	1.59075	0.00227571
ENSG00000171608	PIK3CD	23.6493	11.5075	10.7545	2.40446	0	0	ENSG00000171608	8.05262	-2.8567	2.8567	0.00228894
ENSG00000214491	SEC14L6	7.8831	11.5075	8.79913	0	0	0	ENSG00000214491	4.69828	-3.15693	3.15693	0.00229199
ENSG00000136718	IMP4	454.264	254.123	373.474	153.885	173.253	200.237	ENSG00000136718	268.206	-1.01038	1.01038	0.00230976
ENSG00000186376	ZNF75D	3.94155	7.67164	7.82145	38.4713	31.2424	23.3035	ENSG00000186376	18.742	2.00896	2.00896	0.00231017
ENSG00000280128	AL662795.1	29.5616	34.5224	28.3527	84.156	66.7451	84.583	ENSG00000280128	54.6535	1.29731	1.29731	0.00231017
ENSG00000226137	BAIAP2-AS1	183.282	176.448	170.116	81.7516	75.2658	101.845	ENSG00000226137	131.451	-1.0021	1.0021	0.00231199
ENSG00000168676	KCTD19	2.95616	21.097	7.82145	0	0	0	ENSG00000168676	5.31244	-3.16364	3.16364	0.00231273
ENSG00000104219	ZDHHC2	6.89772	3.83582	5.86609	37.6698	17.0413	31.9344	ENSG00000104219	17.2075	2.10533	2.10533	0.0023238
ENSG00000259895	AC106820.2	20.6931	17.2612	30.3081	2.40446	5.68044	2.58928	ENSG00000259895	13.1561	-2.31757	2.31757	0.00233343
ENSG00000174233	ADCY6	254.23	470.847	298.193	689.278	766.859	596.397	ENSG00000174233	512.634	0.979417	0.979417	0.00233343
ENSG00000167468	GPX4	23.6493	27.8097	43.018	92.9724	80.9462	75.9521	ENSG00000167468	57.3913	1.34075	1.34075	0.00235101
ENSG00000106415	GLCCI1	79.8164	89.1829	91.902	157.091	227.217	163.124	ENSG00000106415	134.722	1.03446	1.03446	0.00235154
ENSG00000210151	MT-TS1	0	0	0	6.41189	5.68044	17.2618	ENSG00000210151	4.89236	3.15402	3.15402	0.00237911
ENSG00000135378	PRRG4	72.9187	54.6605	81.1475	12.0223	21.3016	32.7975	ENSG00000135378	45.808	-1.55611	1.55611	0.00237911
ENSG00000008282	SYPL1	22.6639	13.4254	22.4867	70.5308	48.2837	58.6903	ENSG00000008282	39.3468	1.51321	1.51321	0.00237949
ENSG00000141985	SH3GL1	185.253	178.366	207.268	347.043	295.383	455.713	ENSG00000141985	278.171	0.926633	0.926633	0.00237949
ENSG00000196782	MAML3	18.7224	15.3433	8.79913	1.60297	0	0.863092	ENSG00000196782	7.55514	-2.81545	2.81545	0.00238473
ENSG00000166888	STAT6	120.217	180.284	101.679	274.108	499.878	209.731	ENSG00000166888	230.983	1.23572	1.23572	0.00239938
ENSG00000100281	HMGXB4	105.437	99.7314	107.545	40.8758	58.2245	26.7559	ENSG00000100281	73.0948	-1.28033	1.28033	0.00241382
ENSG00000176386	CDC26	8.86849	2.87687	19.5536	0	0	0	ENSG00000176386	5.2165	-3.15242	3.15242	0.00242017
ENSG00000186862	PDZD7	13.7954	1.91791	7.82145	29.655	29.8223	59.5534	ENSG00000186862	23.7609	2.06839	2.06839	0.00242017
ENSG00000254967		0	0	0	15.2282	4.26033	9.49401	ENSG00000254967	4.83043	3.149	3.149	0.00242798
ENSG00000139697	SBNO1	458.205	475.642	457.555	742.977	778.22	805.265	ENSG00000139697	619.644	0.731731	0.731731	0.00245219
ENSG00000114854	TNNC1	3.94155	6.71269	11.7322	35.2654	29.8223	35.3868	ENSG00000114854	20.4768	1.94539	1.94539	0.00245592
ENSG00000227507	LTB	0	0	0	6.41189	18.4614	5.17855	ENSG00000227507	5.00864	3.14505	3.14505	0.00246957
ENSG00000065361	ERBB3	4.92694	0	4.8884	19.2357	25.562	26.7559	ENSG00000065361	13.5615	2.37839	2.37839	0.00247163
ENSG00000175203	DCTN2	343.9	363.444	405.738	755	511.239	813.033	ENSG00000175203	532.059	0.886272	0.886272	0.00249617
ENSG00000261888	AC144831.1	25.6201	39.3172	13.6875	4.00743	1.42011	6.04164	ENSG00000261888	15.0157	-2.29214	2.29214	0.00252211
ENSG00000160014	CALM3	348.827	785.385	381.296	1150.13	1508.16	825.116	ENSG00000160014	833.152	1.15903	1.15903	0.0025238
ENSG00000145476	CYP4V2	37.4447	23.0149	22.4867	5.6104	1.42011	6.90474	ENSG00000145476	16.1469	-2.16347	2.16347	0.00255111
ENSG00000172932	ANKRD13D	279.85	185.078	209.224	104.995	105.088	121.696	ENSG00000172932	167.655	-0.995642	0.995642	0.00255111
[truncated: 58,204 more rows]

## Sheet: 1000 gènes
	Top 1000 genes in which we observed a significant gene expression variation in both the models (adjusted p-value)
	ShinyGO v0.66
Order	Ensembl_ID	Gene_ID	Gene for ShinyGO
933	ENSG00000184702	SEPT5	SEPTIN5
126	ENSG00000125354	SEPT6	SEPTIN6
187	ENSG00000138758	SEPT11	SEPTIN11
78	ENSG00000267473	AC005789.11	AC005789.11
642	ENSG00000157399	ARSE	ARSL
181	ENSG00000119147	C2orf40	ECRG4
603	ENSG00000173557	C2orf70	FAM166C
63	ENSG00000213077	FAM106A	FAM106A
312	ENSG00000135842	FAM129A	NIBAN1
572	ENSG00000122378	FAM213A	PRXL2A
116	ENSG00000204136	GGTA1P	GGTA2P
183	ENSG00000246705	H2AFJ	H2AJ
758	ENSG00000188662	HILS1	H1-9P
548	ENSG00000196305	IARS	IARS1
466	ENSG00000267100	ILF3-AS1	ILF3-DT
523	ENSG00000175061	LRRC75A-AS1	SNHG29
409	ENSG00000188086	PRSS45	PRSS45P
800	ENSG00000113407	TARS	TARS1
580	ENSG00000233864	TTTY15	NCRNA00138
996	ENSG00000126870	WDR60	DYNC2I1
576	ENSG00000083223	ZCCHC6	TUT7
1	ENSG00000145824	CXCL14	CXCL14
2	ENSG00000196154	S100A4	S100A4
3	ENSG00000100867	DHRS2	DHRS2
4	ENSG00000131711	MAP1B	MAP1B
5	ENSG00000196739	COL27A1	COL27A1
6	ENSG00000272636	DOC2B	DOC2B
7	ENSG00000164879	CA3	CA3
8	ENSG00000266538	AC005838.2	AC005838.2
9	ENSG00000167992	VWCE	VWCE
10	ENSG00000163975	MELTF	MELTF
11	ENSG00000104728	ARHGEF10	ARHGEF10
12	ENSG00000077782	FGFR1	FGFR1
13	ENSG00000269190	FBXO17	FBXO17
14	ENSG00000253522	MIR3142HG	MIR3142HG
15	ENSG00000110811	P3H3	P3H3
16	ENSG00000006747	SCIN	SCIN
17	ENSG00000091513	TF	TF
18	ENSG00000104783	KCNN4	KCNN4
19	ENSG00000006756	ARSD	ARSD
20	ENSG00000167772	ANGPTL4	ANGPTL4
21	ENSG00000081087	OSTM1	OSTM1
22	ENSG00000133710	SPINK5	SPINK5
23	ENSG00000175793	SFN	SFN
24	ENSG00000196562	SULF2	SULF2
25	ENSG00000112280	COL9A1	COL9A1
26	ENSG00000112303	VNN2	VNN2
27	ENSG00000111452	ADGRD1	ADGRD1
28	ENSG00000228262	LINC01320	LINC01320
29	ENSG00000011332	DPF1	DPF1
30	ENSG00000181634	TNFSF15	TNFSF15
31	ENSG00000125848	FLRT3	FLRT3
32	ENSG00000234745	HLA-B	HLA-B
33	ENSG00000197594	ENPP1	ENPP1
34	ENSG00000159674	SPON2	SPON2
35	ENSG00000157766	ACAN	ACAN
36	ENSG00000280200	AC073862.5	AC073862.5
37	ENSG00000170390	DCLK2	DCLK2
38	ENSG00000105894	PTN	PTN
39	ENSG00000112335	SNX3	SNX3
40	ENSG00000102362	SYTL4	SYTL4
41	ENSG00000147588	PMP2	PMP2
42	ENSG00000205959	AC105345.1	AC105345.1
43	ENSG00000134762	DSC3	DSC3
44	ENSG00000174938	SEZ6L2	SEZ6L2
45	ENSG00000182372	CLN8	CLN8
46	ENSG00000198914	POU3F3	POU3F3
47	ENSG00000232079	LINC01697	LINC01697
48	ENSG00000050165	DKK3	DKK3
49	ENSG00000230148	HOXB-AS1	HOXB-AS1
50	ENSG00000180178	FAR2P1	FAR2P1
51	ENSG00000130433	CACNG6	CACNG6
52	ENSG00000167656	LY6D	LY6D
53	ENSG00000166448	TMEM130	TMEM130
54	ENSG00000138061	CYP1B1	CYP1B1
55	ENSG00000135318	NT5E	NT5E
56	ENSG00000115414	FN1	FN1
57	ENSG00000148153	INIP	INIP
58	ENSG00000197696	NMB	NMB
59	ENSG00000167232	ZNF91	ZNF91
60	ENSG00000164465	DCBLD1	DCBLD1
61	ENSG00000131242	RAB11FIP4	RAB11FIP4
62	ENSG00000198363	ASPH	ASPH
64	ENSG00000106066	CPVL	CPVL
65	ENSG00000176978	DPP7	DPP7
66	ENSG00000198626	RYR2	RYR2
67	ENSG00000197971	MBP	MBP
68	ENSG00000159217	IGF2BP1	IGF2BP1
69	ENSG00000225972	MTND1P23	MTND1P23
70	ENSG00000105639	JAK3	JAK3
71	ENSG00000171401	KRT13	KRT13
72	ENSG00000204592	HLA-E	HLA-E
73	ENSG00000111816	FRK	FRK
74	ENSG00000223760	MED15P9	MED15P9
75	ENSG00000099194	SCD	SCD
76	ENSG00000164070	HSPA4L	HSPA4L
77	ENSG00000145287	PLAC8	PLAC8
79	ENSG00000039068	CDH1	CDH1
80	ENSG00000146072	TNFRSF21	TNFRSF21
81	ENSG00000160183	TMPRSS3	TMPRSS3
82	ENSG00000106366	SERPINE1	SERPINE1
83	ENSG00000127054	INTS11	INTS11
84	ENSG00000136942	RPL35	RPL35
85	ENSG00000143434	SEMA6C	SEMA6C
86	ENSG00000182600	SNORC	SNORC
87	ENSG00000154175	ABI3BP	ABI3BP
88	ENSG00000121316	PLBD1	PLBD1
89	ENSG00000152465	NMT2	NMT2
90	ENSG00000161714	PLCD3	PLCD3
91	ENSG00000078098	FAP	FAP
92	ENSG00000142408	CACNG8	CACNG8
93	ENSG00000172349	IL16	IL16
94	ENSG00000182795	C1orf116	C1orf116
95	ENSG00000151012	SLC7A11	SLC7A11
96	ENSG00000079931	MOXD1	MOXD1
97	ENSG00000215915	ATAD3C	ATAD3C
98	ENSG00000136167	LCP1	LCP1
99	ENSG00000100968	NFATC4	NFATC4
100	ENSG00000152128	TMEM163	TMEM163
101	ENSG00000153815	CMIP	CMIP
102	ENSG00000204248	COL11A2	COL11A2
103	ENSG00000163235	TGFA	TGFA
104	ENSG00000169136	ATF5	ATF5
105	ENSG00000143333	RGS16	RGS16
106	ENSG00000164007	CLDN19	CLDN19
107	ENSG00000120885	CLU	CLU
108	ENSG00000156475	PPP2R2B	PPP2R2B
109	ENSG00000129538	RNASE1	RNASE1
110	ENSG00000114374	USP9Y	USP9Y
111	ENSG00000090924	PLEKHG2	PLEKHG2
112	ENSG00000026297	RNASET2	RNASET2
113	ENSG00000129226	CD68	CD68
114	ENSG00000162511	LAPTM5	LAPTM5
115	ENSG00000226721	EEF1DP2	EEF1DP2
117	ENSG00000068078	FGFR3	FGFR3
118	ENSG00000081803	CADPS2	CADPS2
119	ENSG00000136531	SCN2A	SCN2A
120	ENSG00000180229	HERC2P3	HERC2P3
121	ENSG00000171643	S100Z	S100Z
122	ENSG00000136235	GPNMB	GPNMB
123	ENSG00000105357	MYH14	MYH14
124	ENSG00000231806	PCAT7	PCAT7
125	ENSG00000174099	MSRB3	MSRB3
127	ENSG00000065621	GSTO2	GSTO2
128	ENSG00000137857	DUOX1	DUOX1
129	ENSG00000177706	FAM20C	FAM20C
130	ENSG00000131002	TXLNGY	TXLNGY
131	ENSG00000134830	C5AR2	C5AR2
132	ENSG00000198466	ZNF587	ZNF587
133	ENSG00000198171	DDRGK1	DDRGK1
134	ENSG00000269688	AC008982.2	AC008982.2
135	ENSG00000145536	ADAMTS16	ADAMTS16
136	ENSG00000085552	IGSF9	IGSF9
137	ENSG00000136155	SCEL	SCEL
138	ENSG00000131016	AKAP12	AKAP12
139	ENSG00000160293	VAV2	VAV2
140	ENSG00000132329	RAMP1	RAMP1
141	ENSG00000222320	RNU6-1050P	RNU6-1050P
142	ENSG00000103175	WFDC1	WFDC1
143	ENSG00000120437	ACAT2	ACAT2
144	ENSG00000112238	PRDM13	PRDM13
145	ENSG00000145555	MYO10	MYO10
146	ENSG00000140451	PIF1	PIF1
147	ENSG00000159403	C1R	C1R
148	ENSG00000052850	ALX4	ALX4
149	ENSG00000148229	POLE3	POLE3
150	ENSG00000135362	PRR5L	PRR5L
151	ENSG00000263146	LINC01896	LINC01896
152	ENSG00000235609	AF127577.4	AF127577.4
153	ENSG00000132321	IQCA1	IQCA1
154	ENSG00000181649	PHLDA2	PHLDA2
155	ENSG00000126878	AIF1L	AIF1L
156	ENSG00000179889	PDXDC1	PDXDC1
157	ENSG00000279159	AC003681.1	AC003681.1
158	ENSG00000133878	DUSP26	DUSP26
159	ENSG00000105048	TNNT1	TNNT1
160	ENSG00000183486	MX2	MX2
161	ENSG00000259196	HMBOX1-IT1	HMBOX1-IT1
162	ENSG00000103257	SLC7A5	SLC7A5
163	ENSG00000176945	MUC20	MUC20
164	ENSG00000179344	HLA-DQB1	HLA-DQB1
165	ENSG00000196126	HLA-DRB1	HLA-DRB1
166	ENSG00000056998	GYG2	GYG2
167	ENSG00000171346	KRT15	KRT15
168	ENSG00000127824	TUBA4A	TUBA4A
169	ENSG00000122778	KIAA1549	KIAA1549
170	ENSG00000185477	GPRIN3	GPRIN3
171	ENSG00000231896	AC019185.2	AC019185.2
172	ENSG00000163435	ELF3	ELF3
173	ENSG00000256982	AC135782.1	AC135782.1
174	ENSG00000198832	SELENOM	SELENOM
176	ENSG00000111229	ARPC3	ARPC3
177	ENSG00000135454	B4GALNT1	B4GALNT1
178	ENSG00000136875	PRPF4	PRPF4
179	ENSG00000160233	LRRC3	LRRC3
180	ENSG00000113494	PRLR	PRLR
182	ENSG00000135047	CTSL	CTSL
184	ENSG00000160213	CSTB	CSTB
185	ENSG00000065308	TRAM2	TRAM2
186	ENSG00000231918	AC007402.1	AC007402.1
188	ENSG00000176124	DLEU1	DLEU1
189	ENSG00000252636	RNU6-826P	RNU6-826P
190	ENSG00000228696	ARL17B	ARL17B
191	ENSG00000198089	SFI1	SFI1
192	ENSG00000142279	WTIP	WTIP
193	ENSG00000105088	OLFM2	OLFM2
194	ENSG00000137766	UNC13C	UNC13C
195	ENSG00000218336	TENM3	TENM3
196	ENSG00000125356	NDUFA1	NDUFA1
197	ENSG00000146918	NCAPG2	NCAPG2
198	ENSG00000184368	MAP7D2	MAP7D2
199	ENSG00000173598	NUDT4	NUDT4
200	ENSG00000204525	HLA-C	HLA-C
201	ENSG00000076344	RGS11	RGS11
202	ENSG00000173611	SCAI	SCAI
203	ENSG00000188227	ZNF793	ZNF793
204	ENSG00000188157	AGRN	AGRN
205	ENSG00000069535	MAOB	MAOB
206	ENSG00000273018	AC107983.2	AC107983.2
207	ENSG00000112306	RPS12	RPS12
208	ENSG00000104332	SFRP1	SFRP1
209	ENSG00000151834	GABRA2	GABRA2
210	ENSG00000185686	PRAME	PRAME
211	ENSG00000136193	SCRN1	SCRN1
212	ENSG00000154928	EPHB1	EPHB1
213	ENSG00000175348	TMEM9B	TMEM9B
214	ENSG00000072195	SPEG	SPEG
215	ENSG00000117868	ESYT2	ESYT2
216	ENSG00000154309	DISP1	DISP1
217	ENSG00000106078	COBL	COBL
218	ENSG00000151353	TMEM18	TMEM18
219	ENSG00000225614	ZNF469	ZNF469
220	ENSG00000185567	AHNAK2	AHNAK2
221	ENSG00000085733	CTTN	CTTN
222	ENSG00000140254	DUOXA1	DUOXA1
223	ENSG00000092621	PHGDH	PHGDH
224	ENSG00000157657	ZNF618	ZNF618
225	ENSG00000152582	SPEF2	SPEF2
226	ENSG00000137267	TUBB2A	TUBB2A
227	ENSG00000186439	TRDN	TRDN
228	ENSG00000075223	SEMA3C	SEMA3C
229	ENSG00000142453	CARM1	CARM1
230	ENSG00000135643	KCNMB4	KCNMB4
231	ENSG00000135272	MDFIC	MDFIC
232	ENSG00000204256	BRD2	BRD2
233	ENSG00000198816	ZNF358	ZNF358
234	ENSG00000103353	UBFD1	UBFD1
235	ENSG00000122299	ZC3H7A	ZC3H7A
236	ENSG00000116983	HPCAL4	HPCAL4
237	ENSG00000099725	PRKY	PRKY
238	ENSG00000196642	RABL6	RABL6
239	ENSG00000169855	ROBO1	ROBO1
240	ENSG00000269994	AL513318.2	AL513318.2
241	ENSG00000225650	EIF2S2P5	EIF2S2P5
242	ENSG00000091428	RAPGEF4	RAPGEF4
243	ENSG00000128731	HERC2	HERC2
244	ENSG00000167552	TUBA1A	TUBA1A
245	ENSG00000171223	JUNB	JUNB
246	ENSG00000157833	GAREM2	GAREM2
247	ENSG00000198680	TUSC1	TUSC1
248	ENSG00000152527	PLEKHH2	PLEKHH2
249	ENSG00000187260	WDR86	WDR86
250	ENSG00000250280	AC026124.1	AC026124.1
251	ENSG00000177822	AC098864.1	AC098864.1
252	ENSG00000121858	TNFSF10	TNFSF10
253	ENSG00000151914	DST	DST
254	ENSG00000152760	TCTEX1D1	TCTEX1D1
255	ENSG00000226445	BX322234.1	BX322234.1
256	ENSG00000188933	USP32P1	USP32P1
257	ENSG00000189129	PLAC9	PLAC9
258	ENSG00000035862	TIMP2	TIMP2
259	ENSG00000147416	ATP6V1B2	ATP6V1B2
260	ENSG00000136213	CHST12	CHST12
261	ENSG00000127084	FGD3	FGD3
262	ENSG00000148154	UGCG	UGCG
263	ENSG00000162576	MXRA8	MXRA8
264	ENSG00000160307	S100B	S100B
265	ENSG00000204580	DDR1	DDR1
266	ENSG00000147459	DOCK5	DOCK5
267	ENSG00000088888	MAVS	MAVS
268	ENSG00000034053	APBA2	APBA2
269	ENSG00000183688	RFLNB	RFLNB
270	ENSG00000049249	TNFRSF9	TNFRSF9
271	ENSG00000153976	HS3ST3A1	HS3ST3A1
272	ENSG00000237973	MTCO1P12	MTCO1P12
273	ENSG00000225489	AL354707.1	AL354707.1
274	ENSG00000261040	WFDC21P	WFDC21P
275	ENSG00000107438	PDLIM1	PDLIM1
276	ENSG00000188976	NOC2L	NOC2L
277	ENSG00000139278	GLIPR1	GLIPR1
278	ENSG00000173801	JUP	JUP
279	ENSG00000130675	MNX1	MNX1
280	ENSG00000162174	ASRGL1	ASRGL1
281	ENSG00000183742	MACC1	MACC1
282	ENSG00000124143	ARHGAP40	ARHGAP40
283	ENSG00000175906	ARL4D	ARL4D
284	ENSG00000086289	EPDR1	EPDR1
285	ENSG00000070404	FSTL3	FSTL3
286	ENSG00000137960	GIPC2	GIPC2
287	ENSG00000164649	CDCA7L	CDCA7L
288	ENSG00000156467	UQCRB	UQCRB
289	ENSG00000067445	TRO	TRO
290	ENSG00000169026	SLC49A3	SLC49A3
291	ENSG00000225210	DUXAP9	DUXAP9
292	ENSG00000280132	AC026471.6	AC026471.6
293	ENSG00000268375	AC010325.2	AC010325.2
294	ENSG00000256146	AC006206.1	AC006206.1
295	ENSG00000008441	NFIX	NFIX
296	ENSG00000161249	DMKN	DMKN
297	ENSG00000183145	RIPPLY3	RIPPLY3
298	ENSG00000186350	RXRA	RXRA
299	ENSG00000183798	EMILIN3	EMILIN3
300	ENSG00000198131	ZNF544	ZNF544
301	ENSG00000125851	PCSK2	PCSK2
302	ENSG00000140740	UQCRC2	UQCRC2
303	ENSG00000048540	LMO3	LMO3
304	ENSG00000177363	LRRN4CL	LRRN4CL
305	ENSG00000227615	AP001324.1	AP001324.1
306	ENSG00000159263	SIM2	SIM2
307	ENSG00000186684	CYP27C1	CYP27C1
308	ENSG00000154556	SORBS2	SORBS2
309	ENSG00000204961	PCDHA9	PCDHA9
310	ENSG00000221978	CCNL2	CCNL2
311	ENSG00000136840	ST6GALNAC4	ST6GALNAC4
313	ENSG00000232110	AL353751.1	AL353751.1
314	ENSG00000100767	PAPLN	PAPLN
315	ENSG00000085721	RRN3	RRN3
316	ENSG00000152439	ZNF773	ZNF773
317	ENSG00000204389	HSPA1A	HSPA1A
318	ENSG00000149294	NCAM1	NCAM1
319	ENSG00000198373	WWP2	WWP2
320	ENSG00000251664	PCDHA12	PCDHA12
321	ENSG00000253982	AC100810.1	AC100810.1
322	ENSG00000175445	LPL	LPL
323	ENSG00000060718	COL11A1	COL11A1
324	ENSG00000181029	TRAPPC5	TRAPPC5
325	ENSG00000165246	NLGN4Y	NLGN4Y
326	ENSG00000005513	SOX8	SOX8
327	ENSG00000131981	LGALS3	LGALS3
328	ENSG00000067715	SYT1	SYT1
329	ENSG00000159335	PTMS	PTMS
330	ENSG00000225921	NOL7	NOL7
331	ENSG00000112406	HECA	HECA
332	ENSG00000160352	ZNF714	ZNF714
333	ENSG00000189058	APOD	APOD
334	ENSG00000101079	NDRG3	NDRG3
335	ENSG00000166147	FBN1	FBN1
336	ENSG00000166922	SCG5	SCG5
338	ENSG00000112200	ZNF451	ZNF451
339	ENSG00000182899	RPL35A	RPL35A
340	ENSG00000131037	EPS8L1	EPS8L1
341	ENSG00000183878	UTY	UTY
342	ENSG00000196323	ZBTB44	ZBTB44
343	ENSG00000225684	FAM225B	FAM225B
344	ENSG00000132932	ATP8A2	ATP8A2
345	ENSG00000101849	TBL1X	TBL1X
346	ENSG00000232648	AC107214.1	AC107214.1
347	ENSG00000249736	LINC02242	LINC02242
348	ENSG00000091129	NRCAM	NRCAM
349	ENSG00000160360	GPSM1	GPSM1
350	ENSG00000184363	PKP3	PKP3
351	ENSG00000060982	BCAT1	BCAT1
352	ENSG00000277778	PGM5P2	PGM5P2
353	ENSG00000204642	HLA-F	HLA-F
354	ENSG00000253706	AC011632.1	AC011632.1
356	ENSG00000160469	BRSK1	BRSK1
357	ENSG00000186918	ZNF395	ZNF395
358	ENSG00000176728	TTTY14	TTTY14
359	ENSG00000138495	COX17	COX17
360	ENSG00000122386	ZNF205	ZNF205
361	ENSG00000197928	ZNF677	ZNF677
362	ENSG00000167703	SLC43A2	SLC43A2
363	ENSG00000104369	JPH1	JPH1
364	ENSG00000173281	PPP1R3B	PPP1R3B
365	ENSG00000162585	FAAP20	FAAP20
366	ENSG00000169398	PTK2	PTK2
367	ENSG00000205352	PRR13	PRR13
368	ENSG00000134013	LOXL2	LOXL2
369	ENSG00000151136	BTBD11	BTBD11
370	ENSG00000067048	DDX3Y	DDX3Y
371	ENSG00000243649	CFB	CFB
372	ENSG00000198835	GJC2	GJC2
373	ENSG00000272333	KMT2B	KMT2B
374	ENSG00000196235	SUPT5H	SUPT5H
375	ENSG00000130816	DNMT1	DNMT1
376	ENSG00000146938	NLGN4X	NLGN4X
377	ENSG00000081760	AACS	AACS
378	ENSG00000143994	ABHD1	ABHD1
379	ENSG00000135406	PRPH	PRPH
380	ENSG00000258998	LINC02302	LINC02302
381	ENSG00000107957	SH3PXD2A	SH3PXD2A
382	ENSG00000175352	NRIP3	NRIP3
383	ENSG00000188783	PRELP	PRELP
384	ENSG00000120265	PCMT1	PCMT1
385	ENSG00000196405	EVL	EVL
386	ENSG00000171953	ATPAF2	ATPAF2
387	ENSG00000160209	PDXK	PDXK
388	ENSG00000158773	USF1	USF1
389	ENSG00000254338	MAFA-AS1	MAFA-AS1
390	ENSG00000170624	SGCD	SGCD
391	ENSG00000130304	SLC27A1	SLC27A1
392	ENSG00000161509	GRIN2C	GRIN2C
393	ENSG00000148053	NTRK2	NTRK2
394	ENSG00000170485	NPAS2	NPAS2
395	ENSG00000177732	SOX12	SOX12
396	ENSG00000183019	MCEMP1	MCEMP1
397	ENSG00000180875	GREM2	GREM2
398	ENSG00000083782	EPYC	EPYC
399	ENSG00000182541	LIMK2	LIMK2
400	ENSG00000152818	UTRN	UTRN
401	ENSG00000247516	MIR4458HG	MIR4458HG
402	ENSG00000133985	TTC9	TTC9
403	ENSG00000151612	ZNF827	ZNF827
404	ENSG00000104805	NUCB1	NUCB1
405	ENSG00000144810	COL8A1	COL8A1
406	ENSG00000136868	SLC31A1	SLC31A1
407	ENSG00000213888	LINC01521	LINC01521
408	ENSG00000111716	LDHB	LDHB
410	ENSG00000109475	RPL34	RPL34
411	ENSG00000146376	ARHGAP18	ARHGAP18
412	ENSG00000006007	GDE1	GDE1
413	ENSG00000156395	SORCS3	SORCS3
414	ENSG00000168970	JMJD7-PLA2G4B	JMJD7-PLA2G4B
415	ENSG00000111906	HDDC2	HDDC2
416	ENSG00000130713	EXOSC2	EXOSC2
417	ENSG00000197958	RPL12	RPL12
418	ENSG00000067606	PRKCZ	PRKCZ
419	ENSG00000163633	C4orf36	C4orf36
420	ENSG00000112576	CCND3	CCND3
421	ENSG00000105202	FBL	FBL
422	ENSG00000028310	BRD9	BRD9
423	ENSG00000213160	KLHL23	KLHL23
424	ENSG00000166165	CKB	CKB
425	ENSG00000090932	DLL3	DLL3
426	ENSG00000157045	NTAN1	NTAN1
427	ENSG00000058085	LAMC2	LAMC2
428	ENSG00000154864	PIEZO2	PIEZO2
429	ENSG00000152583	SPARCL1	SPARCL1
430	ENSG00000127540	UQCR11	UQCR11
431	ENSG00000162496	DHRS3	DHRS3
432	ENSG00000160075	SSU72	SSU72
433	ENSG00000243156	MICAL3	MICAL3
434	ENSG00000164292	RHOBTB3	RHOBTB3
435	ENSG00000107485	GATA3	GATA3
436	ENSG00000105971	CAV2	CAV2
437	ENSG00000138835	RGS3	RGS3
438	ENSG00000148296	SURF6	SURF6
439	ENSG00000185504	FAAP100	FAAP100
440	ENSG00000260807	AC009041.2	AC009041.2
441	ENSG00000135119	RNFT2	RNFT2
442	ENSG00000147162	OGT	OGT
443	ENSG00000151748	SAV1	SAV1
444	ENSG00000244681	MTHFD2P1	MTHFD2P1
445	ENSG00000138744	NAAA	NAAA
446	ENSG00000155363	MOV10	MOV10
447	ENSG00000164484	TMEM200A	TMEM200A
448	ENSG00000165802	NSMF	NSMF
449	ENSG00000071564	TCF3	TCF3
450	ENSG00000180448	ARHGAP45	ARHGAP45
451	ENSG00000060762	MPC1	MPC1
452	ENSG00000125726	CD70	CD70
453	ENSG00000022355	GABRA1	GABRA1
454	ENSG00000113456	RAD1	RAD1
455	ENSG00000123815	COQ8B	COQ8B
456	ENSG00000260077	AC104794.2	AC104794.2
457	ENSG00000006042	TMEM98	TMEM98
458	ENSG00000065717	TLE2	TLE2
459	ENSG00000198049	AVPR1B	AVPR1B
460	ENSG00000152284	TCF7L1	TCF7L1
461	ENSG00000004779	NDUFAB1	NDUFAB1
462	ENSG00000130511	SSBP4	SSBP4
463	ENSG00000136960	ENPP2	ENPP2
464	ENSG00000198624	CCDC69	CCDC69
465	ENSG00000133640	LRRIQ1	LRRIQ1
467	ENSG00000178947	SMIM10L2A	SMIM10L2A
468	ENSG00000158125	XDH	XDH
469	ENSG00000174749	FAM241A	FAM241A
470	ENSG00000115718	PROC	PROC
471	ENSG00000156587	UBE2L6	UBE2L6
472	ENSG00000176401	EID2B	EID2B
473	ENSG00000277287	AL109976.1	AL109976.1
474	ENSG00000115541	HSPE1	HSPE1
475	ENSG00000120149	MSX2	MSX2
476	ENSG00000177663	IL17RA	IL17RA
477	ENSG00000063322	MED29	MED29
478	ENSG00000102287	GABRE	GABRE
479	ENSG00000011243	AKAP8L	AKAP8L
480	ENSG00000144407	PTH2R	PTH2R
481	ENSG00000159307	SCUBE1	SCUBE1
482	ENSG00000213190	MLLT11	MLLT11
483	ENSG00000062524	LTK	LTK
484	ENSG00000056558	TRAF1	TRAF1
485	ENSG00000136383	ALPK3	ALPK3
486	ENSG00000178980	SELENOW	SELENOW
487	ENSG00000026508	CD44	CD44
488	ENSG00000145439	CBR4	CBR4
489	ENSG00000120889	TNFRSF10B	TNFRSF10B
490	ENSG00000147724	FAM135B	FAM135B
491	ENSG00000179241	LDLRAD3	LDLRAD3
492	ENSG00000147324	MFHAS1	MFHAS1
493	ENSG00000197147	LRRC8B	LRRC8B
494	ENSG00000125266	EFNB2	EFNB2
495	ENSG00000130164	LDLR	LDLR
496	ENSG00000080823	MOK	MOK
497	ENSG00000033178	UBA6	UBA6
498	ENSG00000123342	MMP19	MMP19
499	ENSG00000226179	LINC00685	LINC00685
500	ENSG00000078269	SYNJ2	SYNJ2
501	ENSG00000183010	PYCR1	PYCR1
502	ENSG00000142541	RPL13A	RPL13A
503	ENSG00000099139	PCSK5	PCSK5
504	ENSG00000137216	TMEM63B	TMEM63B
505	ENSG00000117450	PRDX1	PRDX1
506	ENSG00000003402	CFLAR	CFLAR
507	ENSG00000143811	PYCR2	PYCR2
508	ENSG00000256463	SALL3	SALL3
509	ENSG00000184743	ATL3	ATL3
510	ENSG00000131873	CHSY1	CHSY1
511	ENSG00000154237	LRRK1	LRRK1
512	ENSG00000263603	AC127024.2	AC127024.2
513	ENSG00000169221	TBC1D10B	TBC1D10B
514	ENSG00000126458	RRAS	RRAS
515	ENSG00000126217	MCF2L	MCF2L
516	ENSG00000130988	RGN	RGN
517	ENSG00000126883	NUP214	NUP214
518	ENSG00000034713	GABARAPL2	GABARAPL2
519	ENSG00000260025	AC009414.2	AC009414.2
520	ENSG00000106992	AK1	AK1
521	ENSG00000134755	DSC2	DSC2
522	ENSG00000158669	GPAT4	GPAT4
524	ENSG00000082196	C1QTNF3	C1QTNF3
525	ENSG00000120256	LRP11	LRP11
526	ENSG00000132563	REEP2	REEP2
527	ENSG00000103942	HOMER2	HOMER2
528	ENSG00000078018	MAP2	MAP2
529	ENSG00000237945	LINC00649	LINC00649
530	ENSG00000213339	QTRT1	QTRT1
531	ENSG00000042493	CAPG	CAPG
532	ENSG00000198692	EIF1AY	EIF1AY
533	ENSG00000196074	SYCP2	SYCP2
534	ENSG00000182230	FAM153B	FAM153B
535	ENSG00000147364	FBXO25	FBXO25
536	ENSG00000149547	EI24	EI24
537	ENSG00000079950	STX7	STX7
538	ENSG00000007174	DNAH9	DNAH9
539	ENSG00000169682	SPNS1	SPNS1
540	ENSG00000099331	MYO9B	MYO9B
541	ENSG00000126391	FRMD8	FRMD8
542	ENSG00000196262	PPIA	PPIA
543	ENSG00000142544	CTU1	CTU1
544	ENSG00000161091	MFSD12	MFSD12
545	ENSG00000186481	ANKRD20A5P	ANKRD20A5P
546	ENSG00000164520	RAET1E	RAET1E
547	ENSG00000198663	C6orf89	C6orf89
549	ENSG00000128596	CCDC136	CCDC136
550	ENSG00000151150	ANK3	ANK3
551	ENSG00000141756	FKBP10	FKBP10
552	ENSG00000110321	EIF4G2	EIF4G2
553	ENSG00000174695	TMEM167A	TMEM167A
554	ENSG00000125398	SOX9	SOX9
555	ENSG00000261227	AC140912.1	AC140912.1
556	ENSG00000106018	VIPR2	VIPR2
557	ENSG00000150961	SEC24D	SEC24D
558	ENSG00000130811	EIF3G	EIF3G
559	ENSG00000101605	MYOM1	MYOM1
560	ENSG00000136861	CDK5RAP2	CDK5RAP2
561	ENSG00000178950	GAK	GAK
562	ENSG00000198791	CNOT7	CNOT7
563	ENSG00000243943	ZNF512	ZNF512
565	ENSG00000160801	PTH1R	PTH1R
566	ENSG00000189164	ZNF527	ZNF527
567	ENSG00000276449	AC004076.2	AC004076.2
568	ENSG00000012817	KDM5D	KDM5D
569	ENSG00000041802	LSG1	LSG1
570	ENSG00000092820	EZR	EZR
571	ENSG00000269318	AC007292.2	AC007292.2
573	ENSG00000251706	RNU7-61P	RNU7-61P
574	ENSG00000135637	CCDC142	CCDC142
575	ENSG00000138964	PARVG	PARVG
577	ENSG00000128602	SMO	SMO
578	ENSG00000196123	KIAA0895L	KIAA0895L
579	ENSG00000122729	ACO1	ACO1
581	ENSG00000090266	NDUFB2	NDUFB2
582	ENSG00000197798	FAM118B	FAM118B
583	ENSG00000111540	RAB5B	RAB5B
584	ENSG00000186301	MST1P2	MST1P2
585	ENSG00000147813	NAPRT	NAPRT
586	ENSG00000254635	WAC-AS1	WAC-AS1
587	ENSG00000161082	CELF5	CELF5
588	ENSG00000087338	GMCL1	GMCL1
589	ENSG00000267940	AC022762.2	AC022762.2
590	ENSG00000117616	RSRP1	RSRP1
591	ENSG00000100711	ZFYVE21	ZFYVE21
592	ENSG00000164483	SAMD3	SAMD3
593	ENSG00000168394	TAP1	TAP1
594	ENSG00000021355	SERPINB1	SERPINB1
595	ENSG00000112759	SLC29A1	SLC29A1
596	ENSG00000251350	LINC02475	LINC02475
597	ENSG00000163364	LINC01116	LINC01116
598	ENSG00000198729	PPP1R14C	PPP1R14C
599	ENSG00000178951	ZBTB7A	ZBTB7A
600	ENSG00000141524	TMC6	TMC6
601	ENSG00000259926	AC007342.1	AC007342.1
602	ENSG00000131797	CLUHP3	CLUHP3
604	ENSG00000130303	BST2	BST2
605	ENSG00000265158	LRRC37A7P	LRRC37A7P
606	ENSG00000234465	PINLYP	PINLYP
607	ENSG00000157514	TSC22D3	TSC22D3
608	ENSG00000125484	GTF3C4	GTF3C4
609	ENSG00000077935	SMC1B	SMC1B
610	ENSG00000183943	PRKX	PRKX
611	ENSG00000103034	NDRG4	NDRG4
612	ENSG00000112562	SMOC2	SMOC2
613	ENSG00000262943	ALOX12P2	ALOX12P2
614	ENSG00000274591	AC025031.3	AC025031.3
615	ENSG00000172270	BSG	BSG
616	ENSG00000153707	PTPRD	PTPRD
617	ENSG00000120075	HOXB5	HOXB5
618	ENSG00000135144	DTX1	DTX1
619	ENSG00000132471	WBP2	WBP2
620	ENSG00000125144	MT1G	MT1G
621	ENSG00000235961	PNMA6A	PNMA6A
622	ENSG00000099812	MISP	MISP
623	ENSG00000164985	PSIP1	PSIP1
624	ENSG00000111676	ATN1	ATN1
625	ENSG00000134955	SLC37A2	SLC37A2
626	ENSG00000124357	NAGK	NAGK
627	ENSG00000182326	C1S	C1S
628	ENSG00000127184	COX7C	COX7C
629	ENSG00000155962	CLIC2	CLIC2
630	ENSG00000127329	PTPRB	PTPRB
631	ENSG00000125741	OPA3	OPA3
632	ENSG00000215012	RTL10	RTL10
633	ENSG00000136874	STX17	STX17
634	ENSG00000130429	ARPC1B	ARPC1B
635	ENSG00000268205	AC005261.1	AC005261.1
636	ENSG00000124067	SLC12A4	SLC12A4
637	ENSG00000204267	TAP2	TAP2
638	ENSG00000073614	KDM5A	KDM5A
639	ENSG00000114270	COL7A1	COL7A1
640	ENSG00000085511	MAP3K4	MAP3K4
641	ENSG00000099341	PSMD8	PSMD8
643	ENSG00000169715	MT1E	MT1E
644	ENSG00000109323	MANBA	MANBA
645	ENSG00000186340	THBS2	THBS2
646	ENSG00000186193	SAPCD2	SAPCD2
647	ENSG00000153395	LPCAT1	LPCAT1
648	ENSG00000164919	COX6C	COX6C
649	ENSG00000117472	TSPAN1	TSPAN1
650	ENSG00000165238	WNK2	WNK2
651	ENSG00000183091	NEB	NEB
652	ENSG00000170017	ALCAM	ALCAM
653	ENSG00000153786	ZDHHC7	ZDHHC7
654	ENSG00000242265	PEG10	PEG10
655	ENSG00000170632	ARMC10	ARMC10
656	ENSG00000179083	FAM133A	FAM133A
657	ENSG00000124562	SNRPC	SNRPC
658	ENSG00000113460	BRIX1	BRIX1
659	ENSG00000183049	CAMK1D	CAMK1D
660	ENSG00000144677	CTDSPL	CTDSPL
661	ENSG00000142156	COL6A1	COL6A1
662	ENSG00000179178	TMEM125	TMEM125
663	ENSG00000105227	PRX	PRX
664	ENSG00000147168	IL2RG	IL2RG
665	ENSG00000130544	ZNF557	ZNF557
666	ENSG00000250251	PKD1P6	PKD1P6
667	ENSG00000182195	LDOC1	LDOC1
668	ENSG00000152953	STK32B	STK32B
669	ENSG00000147381	MAGEA4	MAGEA4
670	ENSG00000111837	MAK	MAK
671	ENSG00000145592	RPL37	RPL37
672	ENSG00000125827	TMX4	TMX4
673	ENSG00000138674	SEC31A	SEC31A
674	ENSG00000189134	NKAPL	NKAPL
675	ENSG00000160325	CACFD1	CACFD1
676	ENSG00000198917	SPOUT1	SPOUT1
677	ENSG00000054598	FOXC1	FOXC1
678	ENSG00000163374	YY1AP1	YY1AP1
679	ENSG00000105472	CLEC11A	CLEC11A
680	ENSG00000133401	PDZD2	PDZD2
681	ENSG00000140859	KIFC3	KIFC3
682	ENSG00000108828	VAT1	VAT1
683	ENSG00000099624	ATP5F1D	ATP5F1D
684	ENSG00000162063	CCNF	CCNF
685	ENSG00000204310	AGPAT1	AGPAT1
686	ENSG00000109180	OCIAD1	OCIAD1
687	ENSG00000110195	FOLR1	FOLR1
688	ENSG00000039560	RAI14	RAI14
689	ENSG00000175106	TVP23C	TVP23C
690	ENSG00000128606	LRRC17	LRRC17
691	ENSG00000176771	NCKAP5	NCKAP5
692	ENSG00000005022	SLC25A5	SLC25A5
693	ENSG00000105976	MET	MET
694	ENSG00000090621	PABPC4	PABPC4
695	ENSG00000064607	SUGP2	SUGP2
696	ENSG00000143315	PIGM	PIGM
697	ENSG00000108375	RNF43	RNF43
698	ENSG00000115461	IGFBP5	IGFBP5
699	ENSG00000153029	MR1	MR1
700	ENSG00000197961	ZNF121	ZNF121
701	ENSG00000147905	ZCCHC7	ZCCHC7
702	ENSG00000119403	PHF19	PHF19
703	ENSG00000129084	PSMA1	PSMA1
704	ENSG00000091181	IL5RA	IL5RA
705	ENSG00000096696	DSP	DSP
706	ENSG00000011028	MRC2	MRC2
707	ENSG00000081277	PKP1	PKP1
708	ENSG00000099817	POLR2E	POLR2E
709	ENSG00000126262	FFAR2	FFAR2
710	ENSG00000140694	PARN	PARN
711	ENSG00000198521	ZNF43	ZNF43
712	ENSG00000231106	LINC01436	LINC01436
713	ENSG00000175782	SLC35E3	SLC35E3
714	ENSG00000164111	ANXA5	ANXA5
715	ENSG00000204264	PSMB8	PSMB8
716	ENSG00000160323	ADAMTS13	ADAMTS13
717	ENSG00000152092	ASTN1	ASTN1
718	ENSG00000213903	LTB4R	LTB4R
719	ENSG00000128567	PODXL	PODXL
720	ENSG00000172893	DHCR7	DHCR7
721	ENSG00000188004	SNHG28	SNHG28
722	ENSG00000116661	FBXO2	FBXO2
723	ENSG00000248092	NNT-AS1	NNT-AS1
724	ENSG00000164120	HPGD	HPGD
725	ENSG00000107021	TBC1D13	TBC1D13
726	ENSG00000001561	ENPP4	ENPP4
727	ENSG00000121413	ZSCAN18	ZSCAN18
728	ENSG00000186577	SMIM29	SMIM29
729	ENSG00000009950	MLXIPL	MLXIPL
730	ENSG00000137409	MTCH1	MTCH1
731	ENSG00000112146	FBXO9	FBXO9
732	ENSG00000126950	TMEM35A	TMEM35A
733	ENSG00000143198	MGST3	MGST3
734	ENSG00000218351	RPS3AP23	RPS3AP23
735	ENSG00000164136	IL15	IL15
736	ENSG00000166592	RRAD	RRAD
737	ENSG00000138760	SCARB2	SCARB2
738	ENSG00000105607	GCDH	GCDH
739	ENSG00000196502	SULT1A1	SULT1A1
740	ENSG00000181433	SAGE1	SAGE1
741	ENSG00000136274	NACAD	NACAD
742	ENSG00000146112	PPP1R18	PPP1R18
743	ENSG00000100300	TSPO	TSPO
744	ENSG00000197956	S100A6	S100A6
745	ENSG00000215305	VPS16	VPS16
746	ENSG00000261003	AL008628.1	AL008628.1
747	ENSG00000106211	HSPB1	HSPB1
748	ENSG00000143774	GUK1	GUK1
749	ENSG00000139132	FGD4	FGD4
750	ENSG00000175265	GOLGA8A	GOLGA8A
751	ENSG00000125779	PANK2	PANK2
752	ENSG00000005206	SPPL2B	SPPL2B
753	ENSG00000139292	LGR5	LGR5
754	ENSG00000110955	ATP5F1B	ATP5F1B
755	ENSG00000119888	EPCAM	EPCAM
756	ENSG00000278891	AC105101.1	AC105101.1
757	ENSG00000166920	C15orf48	C15orf48
759	ENSG00000006016	CRLF1	CRLF1
760	ENSG00000124177	CHD6	CHD6
761	ENSG00000105825	TFPI2	TFPI2
762	ENSG00000018189	RUFY3	RUFY3
763	ENSG00000174720	LARP7	LARP7
764	ENSG00000160789	LMNA	LMNA
765	ENSG00000118046	STK11	STK11
766	ENSG00000157379	DHRS1	DHRS1
767	ENSG00000134851	TMEM165	TMEM165
768	ENSG00000082014	SMARCD3	SMARCD3
769	ENSG00000184384	MAML2	MAML2
770	ENSG00000125814	NAPB	NAPB
771	ENSG00000188549	CCDC9B	CCDC9B
772	ENSG00000181072	CHRM2	CHRM2
773	ENSG00000141576	RNF157	RNF157
774	ENSG00000186998	EMID1	EMID1
775	ENSG00000137266	SLC22A23	SLC22A23
776	ENSG00000203727	SAMD5	SAMD5
777	ENSG00000112276	BVES	BVES
778	ENSG00000175279	CENPS	CENPS
779	ENSG00000169230	PRELID1	PRELID1
780	ENSG00000261857	MIA	MIA
781	ENSG00000104047	DTWD1	DTWD1
782	ENSG00000144057	ST6GAL2	ST6GAL2
783	ENSG00000186480	INSIG1	INSIG1
784	ENSG00000267750	RUNDC3A-AS1	RUNDC3A-AS1
785	ENSG00000185122	HSF1	HSF1
786	ENSG00000112514	CUTA	CUTA
787	ENSG00000124785	NRN1	NRN1
788	ENSG00000070190	DAPP1	DAPP1
789	ENSG00000180801	ARSJ	ARSJ
790	ENSG00000180447	GAS1	GAS1
791	ENSG00000136450	SRSF1	SRSF1
792	ENSG00000171867	PRNP	PRNP
793	ENSG00000164687	FABP5	FABP5
794	ENSG00000221990	EXOC3-AS1	EXOC3-AS1
795	ENSG00000233016	SNHG7	SNHG7
796	ENSG00000278266	AC079949.2	AC079949.2
797	ENSG00000145332	KLHL8	KLHL8
798	ENSG00000009844	VTA1	VTA1
799	ENSG00000213619	NDUFS3	NDUFS3
801	ENSG00000130175	PRKCSH	PRKCSH
802	ENSG00000090989	EXOC1	EXOC1
803	ENSG00000140450	ARRDC4	ARRDC4
804	ENSG00000131409	LRRC4B	LRRC4B
805	ENSG00000127472	PLA2G5	PLA2G5
806	ENSG00000143653	SCCPDH	SCCPDH
807	ENSG00000183421	RIPK4	RIPK4
808	ENSG00000196335	STK31	STK31
809	ENSG00000106538	RARRES2	RARRES2
810	ENSG00000099203	TMED1	TMED1
811	ENSG00000198929	NOS1AP	NOS1AP
812	ENSG00000171488	LRRC8C	LRRC8C
813	ENSG00000116198	CEP104	CEP104
814	ENSG00000173480	ZNF417	ZNF417
815	ENSG00000148426	PROSER2	PROSER2
816	ENSG00000107331	ABCA2	ABCA2
817	ENSG00000267313	AC021504.1	AC021504.1
818	ENSG00000137171	KLC4	KLC4
819	ENSG00000073282	TP63	TP63
820	ENSG00000104765	BNIP3L	BNIP3L
821	ENSG00000135404	CD63	CD63
822	ENSG00000121749	TBC1D15	TBC1D15
823	ENSG00000159216	RUNX1	RUNX1
824	ENSG00000168961	LGALS9	LGALS9
825	ENSG00000025156	HSF2	HSF2
826	ENSG00000168994	PXDC1	PXDC1
827	ENSG00000262920	AC129507.4	AC129507.4
828	ENSG00000162722	TRIM58	TRIM58
829	ENSG00000197165	SULT1A2	SULT1A2
830	ENSG00000229715	EEF1DP3	EEF1DP3
831	ENSG00000155850	SLC26A2	SLC26A2
832	ENSG00000259306	AC020891.2	AC020891.2
833	ENSG00000258545	RHOXF1-AS1	RHOXF1-AS1
834	ENSG00000179134	SAMD4B	SAMD4B
835	ENSG00000112624	BICRAL	BICRAL
836	ENSG00000112697	TMEM30A	TMEM30A
837	ENSG00000134987	WDR36	WDR36
838	ENSG00000143578	CREB3L4	CREB3L4
839	ENSG00000233452	STXBP5-AS1	STXBP5-AS1
840	ENSG00000148308	GTF3C5	GTF3C5
841	ENSG00000163993	S100P	S100P
842	ENSG00000116133	DHCR24	DHCR24
843	ENSG00000119231	SENP5	SENP5
844	ENSG00000159733	ZFYVE28	ZFYVE28
845	ENSG00000180730	SHISA2	SHISA2
846	ENSG00000180953	ST20	ST20
847	ENSG00000245573	BDNF-AS	BDNF-AS
848	ENSG00000074800	ENO1	ENO1
849	ENSG00000136237	RAPGEF5	RAPGEF5
850	ENSG00000106771	TMEM245	TMEM245
851	ENSG00000011422	PLAUR	PLAUR
852	ENSG00000173960	UBXN2A	UBXN2A
853	ENSG00000112186	CAP2	CAP2
855	ENSG00000149273	RPS3	RPS3
856	ENSG00000143365	RORC	RORC
857	ENSG00000164309	CMYA5	CMYA5
858	ENSG00000077420	APBB1IP	APBB1IP
859	ENSG00000146425	DYNLT1	DYNLT1
860	ENSG00000020181	ADGRA2	ADGRA2
861	ENSG00000234741	GAS5	GAS5
862	ENSG00000166004	CEP295	CEP295
863	ENSG00000013016	EHD3	EHD3
864	ENSG00000169213	RAB3B	RAB3B
865	ENSG00000160256	FAM207A	FAM207A
866	ENSG00000116161	CACYBP	CACYBP
867	ENSG00000130226	DPP6	DPP6
868	ENSG00000111664	GNB3	GNB3
869	ENSG00000204619	PPP1R11	PPP1R11
870	ENSG00000130255	RPL36	RPL36
871	ENSG00000227533	SLC2A1-AS1	SLC2A1-AS1
872	ENSG00000111652	COPS7A	COPS7A
873	ENSG00000065618	COL17A1	COL17A1
874	ENSG00000204308	RNF5	RNF5
875	ENSG00000204262	COL5A2	COL5A2
876	ENSG00000111799	COL12A1	COL12A1
877	ENSG00000109743	BST1	BST1
878	ENSG00000090013	BLVRB	BLVRB
879	ENSG00000105364	MRPL4	MRPL4
880	ENSG00000119326	CTNNAL1	CTNNAL1
881	ENSG00000175048	ZDHHC14	ZDHHC14
882	ENSG00000109670	FBXW7	FBXW7
883	ENSG00000107742	SPOCK2	SPOCK2
884	ENSG00000168701	TMEM208	TMEM208
885	ENSG00000057294	PKP2	PKP2
886	ENSG00000188211	NCR3LG1	NCR3LG1
887	ENSG00000236264	RPL26P30	RPL26P30
888	ENSG00000105559	PLEKHA4	PLEKHA4
889	ENSG00000010278	CD9	CD9
890	ENSG00000103253	HAGHL	HAGHL
891	ENSG00000117707	PROX1	PROX1
892	ENSG00000099385	BCL7C	BCL7C
893	ENSG00000164761	TNFRSF11B	TNFRSF11B
894	ENSG00000206503	HLA-A	HLA-A
895	ENSG00000279410	AC099494.1	AC099494.1
896	ENSG00000103512	NOMO1	NOMO1
897	ENSG00000171453	POLR1C	POLR1C
898	ENSG00000135052	GOLM1	GOLM1
899	ENSG00000253427	AC084116.2	AC084116.2
900	ENSG00000041982	TNC	TNC
901	ENSG00000167113	COQ4	COQ4
902	ENSG00000132780	NASP	NASP
903	ENSG00000255717	SNHG1	SNHG1
904	ENSG00000152484	USP12	USP12
905	ENSG00000157601	MX1	MX1
906	ENSG00000099999	RNF215	RNF215
907	ENSG00000179862	CITED4	CITED4
908	ENSG00000170917	NUDT6	NUDT6
909	ENSG00000047579	DTNBP1	DTNBP1
910	ENSG00000120438	TCP1	TCP1
911	ENSG00000010310	GIPR	GIPR
912	ENSG00000021300	PLEKHB1	PLEKHB1
913	ENSG00000057935	MTA3	MTA3
914	ENSG00000059804	SLC2A3	SLC2A3
915	ENSG00000166847	DCTN5	DCTN5
916	ENSG00000169189	NSMCE1	NSMCE1
917	ENSG00000173546	CSPG4	CSPG4
918	ENSG00000249859	PVT1	PVT1
919	ENSG00000137331	IER3	IER3
920	ENSG00000154518	ATP5MC3	ATP5MC3
921	ENSG00000087088	BAX	BAX
922	ENSG00000148175	STOM	STOM
923	ENSG00000198888	MT-ND1	MT-ND1
924	ENSG00000148358	GPR107	GPR107
925	ENSG00000174469	CNTNAP2	CNTNAP2
926	ENSG00000204388	HSPA1B	HSPA1B
927	ENSG00000242686	AC107464.1	AC107464.1
928	ENSG00000167658	EEF2	EEF2
929	ENSG00000168395	ING5	ING5
930	ENSG00000224531	SMIM13	SMIM13
931	ENSG00000071054	MAP4K4	MAP4K4
932	ENSG00000119950	MXI1	MXI1
934	ENSG00000138028	CGREF1	CGREF1
935	ENSG00000184254	ALDH1A3	ALDH1A3
936	ENSG00000169967	MAP3K2	MAP3K2
937	ENSG00000125651	GTF2F1	GTF2F1
938	ENSG00000137168	PPIL1	PPIL1
939	ENSG00000145388	METTL14	METTL14
940	ENSG00000131116	ZNF428	ZNF428
941	ENSG00000168538	TRAPPC11	TRAPPC11
942	ENSG00000124942	AHNAK	AHNAK
943	ENSG00000206549	PRSS50	PRSS50
944	ENSG00000243335	KCTD7	KCTD7
945	ENSG00000198113	TOR4A	TOR4A
946	ENSG00000133069	TMCC2	TMCC2
947	ENSG00000164743	C8orf48	C8orf48
948	ENSG00000271480	MTND3P19	MTND3P19
949	ENSG00000205730	ITPRIPL2	ITPRIPL2
950	ENSG00000144406	UNC80	UNC80
951	ENSG00000100906	NFKBIA	NFKBIA
952	ENSG00000089220	PEBP1	PEBP1
953	ENSG00000076108	BAZ2A	BAZ2A
954	ENSG00000203875	SNHG5	SNHG5
955	ENSG00000102100	SLC35A2	SLC35A2
956	ENSG00000101057	MYBL2	MYBL2
957	ENSG00000064692	SNCAIP	SNCAIP
958	ENSG00000120306	CYSTM1	CYSTM1
959	ENSG00000101443	WFDC2	WFDC2
960	ENSG00000141337	ARSG	ARSG
961	ENSG00000119574	ZBTB45	ZBTB45
962	ENSG00000104852	SNRNP70	SNRNP70
963	ENSG00000163931	TKT	TKT
964	ENSG00000165684	SNAPC4	SNAPC4
965	ENSG00000006015	REX1BD	REX1BD
966	ENSG00000142583	SLC2A5	SLC2A5
967	ENSG00000130363	RSPH3	RSPH3
968	ENSG00000115295	CLIP4	CLIP4
969	ENSG00000262061	AC129507.1	AC129507.1
970	ENSG00000076944	STXBP2	STXBP2
971	ENSG00000108639	SYNGR2	SYNGR2
972	ENSG00000112695	COX7A2	COX7A2
973	ENSG00000024422	EHD2	EHD2
974	ENSG00000231741	AL353743.3	AL353743.3
975	ENSG00000186001	LRCH3	LRCH3
976	ENSG00000256288	AC022075.3	AC022075.3
977	ENSG00000170473	PYM1	PYM1
978	ENSG00000271811	Z97200.1	Z97200.1
979	ENSG00000272279	AL512329.2	AL512329.2
980	ENSG00000220205	VAMP2	VAMP2
981	ENSG00000104228	TRIM35	TRIM35
982	ENSG00000125746	EML2	EML2
983	ENSG00000112343	TRIM38	TRIM38
984	ENSG00000114503	NCBP2	NCBP2
985	ENSG00000129116	PALLD	PALLD
986	ENSG00000148341	SH3GLB2	SH3GLB2
987	ENSG00000204789	ZNF204P	ZNF204P
988	ENSG00000244752	CRYBB2	CRYBB2
989	ENSG00000158864	NDUFS2	NDUFS2
990	ENSG00000189283	FHIT	FHIT
991	ENSG00000138386	NAB1	NAB1
992	ENSG00000249915	PDCD6	PDCD6
993	ENSG00000179913	B3GNT3	B3GNT3
994	ENSG00000110700	RPS13	RPS13
995	ENSG00000124659	TBCC	TBCC
997	ENSG00000153551	CMTM7	CMTM7
998	ENSG00000170382	LRRN2	LRRN2
999	ENSG00000106789	CORO2A	CORO2A
1000	ENSG00000198482	ZNF808	ZNF808
175	ENSG00000279978
337	ENSG00000255318
355	ENSG00000175898
564	ENSG00000278919
854	ENSG00000280111
